# Supplementary material for: Identification of Candidate Signature Genes and Key Regulators Associated With Trypanotolerance in the Sheko Breed
Source: Front Genet. 2019 Nov 14;10:1095. doi: 10.3389/fgene.2019.01095 (PMC6872528; doi:10.3389/fgene.2019.01095)
Supplement: Supplementary Table 1 — Proportion of admixture within each of the analyzed breeds. [file Table_1.xls]

## Sheet: Sheet1
			Numbers of inferred cluster
Breed	1	2	3	4	5	6	7
MUT	0	0.988	0	0.011	0	0	0
NDM	0	0.003	0	0.996	0	0	0
EASZ	0.001	0.002	0.007	0.003	0.168	0.77	0.047
ANK	0.001	0.002	0.008	0.004	0.943	0.035	0.005
KAR	0.001	0.003	0.026	0.005	0.142	0.73	0.088
NGA	0.471	0.003	0.322	0.002	0.097	0.098	0.005
SER	0.005	0.001	0.144	0.003	0.01	0.742	0.092
NUR	0.001	0.041	0.015	0.07	0.123	0.178	0.572
BEN	0.001	0.002	0.01	0.005	0.042	0.133	0.806
FOG	0.001	0.001	0	0.002	0.027	0.136	0.832
GND	0.001	0	0.001	0.001	0.01	0.161	0.824
SHK	0.013	0.049	0.009	0.083	0.202	0	0.643
