# Supplementary material for: Identification of Candidate Signature Genes and Key Regulators Associated With Trypanotolerance in the Sheko Breed
Source: Front Genet. 2019 Nov 14;10:1095. doi: 10.3389/fgene.2019.01095 (PMC6872528; doi:10.3389/fgene.2019.01095)
Supplement: Supplementary Table 2 — Functionally annotated gene list identified by iHS analysis. [file Table_2.xls]

## Sheet: Gene list
chr_name	ensembl_gene_id	strand	start_position	end_position	gene_biotype	external_gene_name	name_1006	go_id	refsnp_id	chrom_start	chrom_end	upper_bound	lower_bound
1	ENSBTAG00000006147	1	114144239	114229402	protein_coding	GPR149	membrane	GO:0016020	rs29025399	114137258	114137258	114162258	114112258
1	ENSBTAG00000006147	1	114144239	114229402	protein_coding	GPR149	integral component of membrane	GO:0016021	rs29025399	114137258	114137258	114162258	114112258
1	ENSBTAG00000006147	1	114144239	114229402	protein_coding	GPR149	integral component of plasma membrane	GO:0005887	rs29025399	114137258	114137258	114162258	114112258
1	ENSBTAG00000006147	1	114144239	114229402	protein_coding	GPR149	G-protein coupled receptor activity	GO:0004930	rs29025399	114137258	114137258	114162258	114112258
1	ENSBTAG00000006147	1	114144239	114229402	protein_coding	GPR149	neuropeptide signaling pathway	GO:0007218	rs29025399	114137258	114137258	114162258	114112258
1	ENSBTAG00000006147	1	114144239	114229402	protein_coding	GPR149	neuropeptide binding	GO:0042923	rs29025399	114137258	114137258	114162258	114112258
1	ENSBTAG00000006147	1	114144239	114229402	protein_coding	GPR149	melanin-concentrating hormone receptor activity	GO:0030273	rs29025399	114137258	114137258	114162258	114112258
1	ENSBTAG00000006147	1	114144239	114229402	protein_coding	GPR149	preantral ovarian follicle growth	GO:0001546	rs29025399	114137258	114137258	114162258	114112258
1	ENSBTAG00000006147	1	114144239	114229402	protein_coding	GPR149	antral ovarian follicle growth	GO:0001547	rs29025399	114137258	114137258	114162258	114112258
1	ENSBTAG00000006147	1	114144239	114229402	protein_coding	GPR149	negative regulation of ovulation	GO:0060280	rs29025399	114137258	114137258	114162258	114112258
1	ENSBTAG00000011147	-1	119160737	119290651	protein_coding	RNF13	membrane	GO:0016020	rs41985717	119219754	119219754	119244754	119194754
1	ENSBTAG00000011147	-1	119160737	119290651	protein_coding	RNF13	integral component of membrane	GO:0016021	rs41985717	119219754	119219754	119244754	119194754
1	ENSBTAG00000011147	-1	119160737	119290651	protein_coding	RNF13	nucleus	GO:0005634	rs41985717	119219754	119219754	119244754	119194754
1	ENSBTAG00000011147	-1	119160737	119290651	protein_coding	RNF13	metal ion binding	GO:0046872	rs41985717	119219754	119219754	119244754	119194754
1	ENSBTAG00000011147	-1	119160737	119290651	protein_coding	RNF13	lysosome	GO:0005764	rs41985717	119219754	119219754	119244754	119194754
1	ENSBTAG00000011147	-1	119160737	119290651	protein_coding	RNF13	transferase activity	GO:0016740	rs41985717	119219754	119219754	119244754	119194754
1	ENSBTAG00000011147	-1	119160737	119290651	protein_coding	RNF13	Golgi membrane	GO:0000139	rs41985717	119219754	119219754	119244754	119194754
1	ENSBTAG00000011147	-1	119160737	119290651	protein_coding	RNF13	Golgi apparatus	GO:0005794	rs41985717	119219754	119219754	119244754	119194754
1	ENSBTAG00000011147	-1	119160737	119290651	protein_coding	RNF13	endosome	GO:0005768	rs41985717	119219754	119219754	119244754	119194754
1	ENSBTAG00000011147	-1	119160737	119290651	protein_coding	RNF13	ubiquitin protein ligase activity	GO:0061630	rs41985717	119219754	119219754	119244754	119194754
1	ENSBTAG00000011147	-1	119160737	119290651	protein_coding	RNF13	endoplasmic reticulum	GO:0005783	rs41985717	119219754	119219754	119244754	119194754
1	ENSBTAG00000011147	-1	119160737	119290651	protein_coding	RNF13	endoplasmic reticulum membrane	GO:0005789	rs41985717	119219754	119219754	119244754	119194754
1	ENSBTAG00000011147	-1	119160737	119290651	protein_coding	RNF13	ubiquitin-dependent protein catabolic process	GO:0006511	rs41985717	119219754	119219754	119244754	119194754
1	ENSBTAG00000011147	-1	119160737	119290651	protein_coding	RNF13	lysosomal membrane	GO:0005765	rs41985717	119219754	119219754	119244754	119194754
1	ENSBTAG00000011147	-1	119160737	119290651	protein_coding	RNF13	ubiquitin-protein transferase activity	GO:0004842	rs41985717	119219754	119219754	119244754	119194754
1	ENSBTAG00000011147	-1	119160737	119290651	protein_coding	RNF13	late endosome membrane	GO:0031902	rs41985717	119219754	119219754	119244754	119194754
1	ENSBTAG00000011147	-1	119160737	119290651	protein_coding	RNF13	nuclear inner membrane	GO:0005637	rs41985717	119219754	119219754	119244754	119194754
1	ENSBTAG00000011147	-1	119160737	119290651	protein_coding	RNF13	protein autoubiquitination	GO:0051865	rs41985717	119219754	119219754	119244754	119194754
1	ENSBTAG00000011147	-1	119160737	119290651	protein_coding	RNF13	nucleoplasm	GO:0005654	rs41985717	119219754	119219754	119244754	119194754
1	ENSBTAG00000011147	-1	119160737	119290651	protein_coding	RNF13	cytosol	GO:0005829	rs41985717	119219754	119219754	119244754	119194754
1	ENSBTAG00000011147	-1	119160737	119290651	protein_coding	RNF13	intracellular membrane-bounded organelle	GO:0043231	rs41985717	119219754	119219754	119244754	119194754
1	ENSBTAG00000011147	-1	119160737	119290651	protein_coding	RNF13	membrane	GO:0016020	rs41985721	119220390	119220390	119245390	119195390
1	ENSBTAG00000011147	-1	119160737	119290651	protein_coding	RNF13	integral component of membrane	GO:0016021	rs41985721	119220390	119220390	119245390	119195390
1	ENSBTAG00000011147	-1	119160737	119290651	protein_coding	RNF13	nucleus	GO:0005634	rs41985721	119220390	119220390	119245390	119195390
1	ENSBTAG00000011147	-1	119160737	119290651	protein_coding	RNF13	metal ion binding	GO:0046872	rs41985721	119220390	119220390	119245390	119195390
1	ENSBTAG00000011147	-1	119160737	119290651	protein_coding	RNF13	lysosome	GO:0005764	rs41985721	119220390	119220390	119245390	119195390
1	ENSBTAG00000011147	-1	119160737	119290651	protein_coding	RNF13	transferase activity	GO:0016740	rs41985721	119220390	119220390	119245390	119195390
1	ENSBTAG00000011147	-1	119160737	119290651	protein_coding	RNF13	Golgi membrane	GO:0000139	rs41985721	119220390	119220390	119245390	119195390
1	ENSBTAG00000011147	-1	119160737	119290651	protein_coding	RNF13	Golgi apparatus	GO:0005794	rs41985721	119220390	119220390	119245390	119195390
1	ENSBTAG00000011147	-1	119160737	119290651	protein_coding	RNF13	endosome	GO:0005768	rs41985721	119220390	119220390	119245390	119195390
1	ENSBTAG00000011147	-1	119160737	119290651	protein_coding	RNF13	ubiquitin protein ligase activity	GO:0061630	rs41985721	119220390	119220390	119245390	119195390
1	ENSBTAG00000011147	-1	119160737	119290651	protein_coding	RNF13	endoplasmic reticulum	GO:0005783	rs41985721	119220390	119220390	119245390	119195390
1	ENSBTAG00000011147	-1	119160737	119290651	protein_coding	RNF13	endoplasmic reticulum membrane	GO:0005789	rs41985721	119220390	119220390	119245390	119195390
1	ENSBTAG00000011147	-1	119160737	119290651	protein_coding	RNF13	ubiquitin-dependent protein catabolic process	GO:0006511	rs41985721	119220390	119220390	119245390	119195390
1	ENSBTAG00000011147	-1	119160737	119290651	protein_coding	RNF13	lysosomal membrane	GO:0005765	rs41985721	119220390	119220390	119245390	119195390
1	ENSBTAG00000011147	-1	119160737	119290651	protein_coding	RNF13	ubiquitin-protein transferase activity	GO:0004842	rs41985721	119220390	119220390	119245390	119195390
1	ENSBTAG00000011147	-1	119160737	119290651	protein_coding	RNF13	late endosome membrane	GO:0031902	rs41985721	119220390	119220390	119245390	119195390
1	ENSBTAG00000011147	-1	119160737	119290651	protein_coding	RNF13	nuclear inner membrane	GO:0005637	rs41985721	119220390	119220390	119245390	119195390
1	ENSBTAG00000011147	-1	119160737	119290651	protein_coding	RNF13	protein autoubiquitination	GO:0051865	rs41985721	119220390	119220390	119245390	119195390
1	ENSBTAG00000011147	-1	119160737	119290651	protein_coding	RNF13	nucleoplasm	GO:0005654	rs41985721	119220390	119220390	119245390	119195390
1	ENSBTAG00000011147	-1	119160737	119290651	protein_coding	RNF13	cytosol	GO:0005829	rs41985721	119220390	119220390	119245390	119195390
1	ENSBTAG00000011147	-1	119160737	119290651	protein_coding	RNF13	intracellular membrane-bounded organelle	GO:0043231	rs41985721	119220390	119220390	119245390	119195390
10	ENSBTAG00000021087	-1	38301493	38447561	protein_coding	UBR1	cytoplasm	GO:0005737	rs109489774	38284489	38284489	38309489	38259489
10	ENSBTAG00000021087	-1	38301493	38447561	protein_coding	UBR1	zinc ion binding	GO:0008270	rs109489774	38284489	38284489	38309489	38259489
10	ENSBTAG00000021087	-1	38301493	38447561	protein_coding	UBR1	protein catabolic process	GO:0030163	rs109489774	38284489	38284489	38309489	38259489
10	ENSBTAG00000021087	-1	38301493	38447561	protein_coding	UBR1	ubiquitin protein ligase activity	GO:0061630	rs109489774	38284489	38284489	38309489	38259489
10	ENSBTAG00000021087	-1	38301493	38447561	protein_coding	UBR1	ubiquitin ligase complex	GO:0000151	rs109489774	38284489	38284489	38309489	38259489
10	ENSBTAG00000021087	-1	38301493	38447561	protein_coding	UBR1	protein ubiquitination	GO:0016567	rs109489774	38284489	38284489	38309489	38259489
10	ENSBTAG00000021087	-1	38301493	38447561	protein_coding	UBR1	ubiquitin-dependent protein catabolic process via the N-end rule pathway	GO:0071596	rs109489774	38284489	38284489	38309489	38259489
10	ENSBTAG00000021087	-1	38301493	38447561	protein_coding	UBR1	ubiquitin-protein transferase activity	GO:0004842	rs109489774	38284489	38284489	38309489	38259489
10	ENSBTAG00000021087	-1	38301493	38447561	protein_coding	UBR1	leucine binding	GO:0070728	rs109489774	38284489	38284489	38309489	38259489
10	ENSBTAG00000021087	-1	38301493	38447561	protein_coding	UBR1	ubiquitin-dependent protein catabolic process	GO:0006511	rs109489774	38284489	38284489	38309489	38259489
10	ENSBTAG00000021087	-1	38301493	38447561	protein_coding	UBR1	negative regulation of TOR signaling	GO:0032007	rs109489774	38284489	38284489	38309489	38259489
10	ENSBTAG00000021087	-1	38301493	38447561	protein_coding	UBR1	cellular response to leucine	GO:0071233	rs109489774	38284489	38284489	38309489	38259489
10	ENSBTAG00000021087	-1	38301493	38447561	protein_coding	UBR1	proteasome complex	GO:0000502	rs109489774	38284489	38284489	38309489	38259489
10	ENSBTAG00000014011	-1	58662512	58711813	protein_coding	TMOD2	tropomyosin binding	GO:0005523	rs133289790	58680181	58680181	58705181	58655181
10	ENSBTAG00000014011	-1	58662512	58711813	protein_coding	TMOD2	muscle contraction	GO:0006936	rs133289790	58680181	58680181	58705181	58655181
10	ENSBTAG00000014011	-1	58662512	58711813	protein_coding	TMOD2	myofibril assembly	GO:0030239	rs133289790	58680181	58680181	58705181	58655181
10	ENSBTAG00000014011	-1	58662512	58711813	protein_coding	TMOD2	pointed-end actin filament capping	GO:0051694	rs133289790	58680181	58680181	58705181	58655181
10	ENSBTAG00000014011	-1	58662512	58711813	protein_coding	TMOD2	striated muscle thin filament	GO:0005865	rs133289790	58680181	58680181	58705181	58655181
10	ENSBTAG00000014011	-1	58662512	58711813	protein_coding	TMOD2	myofibril	GO:0030016	rs133289790	58680181	58680181	58705181	58655181
10	ENSBTAG00000014011	-1	58662512	58711813	protein_coding	TMOD2	neuron-neuron synaptic transmission	GO:0007270	rs133289790	58680181	58680181	58705181	58655181
10	ENSBTAG00000014011	-1	58662512	58711813	protein_coding	TMOD2	learning or memory	GO:0007611	rs133289790	58680181	58680181	58705181	58655181
10	ENSBTAG00000014011	-1	58662512	58711813	protein_coding	TMOD2	positive regulation of G-protein coupled receptor protein signaling pathway	GO:0045745	rs133289790	58680181	58680181	58705181	58655181
10	ENSBTAG00000014011	-1	58662512	58711813	protein_coding	TMOD2	tropomyosin binding	GO:0005523	rs110744560	58681199	58681199	58706199	58656199
10	ENSBTAG00000014011	-1	58662512	58711813	protein_coding	TMOD2	muscle contraction	GO:0006936	rs110744560	58681199	58681199	58706199	58656199
10	ENSBTAG00000014011	-1	58662512	58711813	protein_coding	TMOD2	myofibril assembly	GO:0030239	rs110744560	58681199	58681199	58706199	58656199
10	ENSBTAG00000014011	-1	58662512	58711813	protein_coding	TMOD2	pointed-end actin filament capping	GO:0051694	rs110744560	58681199	58681199	58706199	58656199
10	ENSBTAG00000014011	-1	58662512	58711813	protein_coding	TMOD2	striated muscle thin filament	GO:0005865	rs110744560	58681199	58681199	58706199	58656199
10	ENSBTAG00000014011	-1	58662512	58711813	protein_coding	TMOD2	myofibril	GO:0030016	rs110744560	58681199	58681199	58706199	58656199
10	ENSBTAG00000014011	-1	58662512	58711813	protein_coding	TMOD2	neuron-neuron synaptic transmission	GO:0007270	rs110744560	58681199	58681199	58706199	58656199
10	ENSBTAG00000014011	-1	58662512	58711813	protein_coding	TMOD2	learning or memory	GO:0007611	rs110744560	58681199	58681199	58706199	58656199
10	ENSBTAG00000014011	-1	58662512	58711813	protein_coding	TMOD2	positive regulation of G-protein coupled receptor protein signaling pathway	GO:0045745	rs110744560	58681199	58681199	58706199	58656199
10	ENSBTAG00000014011	-1	58662512	58711813	protein_coding	TMOD2	tropomyosin binding	GO:0005523	rs110139741	58685959	58685959	58710959	58660959
10	ENSBTAG00000014011	-1	58662512	58711813	protein_coding	TMOD2	muscle contraction	GO:0006936	rs110139741	58685959	58685959	58710959	58660959
10	ENSBTAG00000014011	-1	58662512	58711813	protein_coding	TMOD2	myofibril assembly	GO:0030239	rs110139741	58685959	58685959	58710959	58660959
10	ENSBTAG00000014011	-1	58662512	58711813	protein_coding	TMOD2	pointed-end actin filament capping	GO:0051694	rs110139741	58685959	58685959	58710959	58660959
10	ENSBTAG00000014011	-1	58662512	58711813	protein_coding	TMOD2	striated muscle thin filament	GO:0005865	rs110139741	58685959	58685959	58710959	58660959
10	ENSBTAG00000014011	-1	58662512	58711813	protein_coding	TMOD2	myofibril	GO:0030016	rs110139741	58685959	58685959	58710959	58660959
10	ENSBTAG00000014011	-1	58662512	58711813	protein_coding	TMOD2	neuron-neuron synaptic transmission	GO:0007270	rs110139741	58685959	58685959	58710959	58660959
10	ENSBTAG00000014011	-1	58662512	58711813	protein_coding	TMOD2	learning or memory	GO:0007611	rs110139741	58685959	58685959	58710959	58660959
10	ENSBTAG00000014011	-1	58662512	58711813	protein_coding	TMOD2	positive regulation of G-protein coupled receptor protein signaling pathway	GO:0045745	rs110139741	58685959	58685959	58710959	58660959
10	ENSBTAG00000010365	-1	65039298	65093133	protein_coding	SQOR	oxidoreductase activity	GO:0016491	rs110237048	65038158	65038158	65063158	65013158
10	ENSBTAG00000010365	-1	65039298	65093133	protein_coding	SQOR	oxidation-reduction process	GO:0055114	rs110237048	65038158	65038158	65063158	65013158
10	ENSBTAG00000010365	-1	65039298	65093133	protein_coding	SQOR	FAD binding	GO:0071949	rs110237048	65038158	65038158	65063158	65013158
10	ENSBTAG00000010365	-1	65039298	65093133	protein_coding	SQOR	sulfide:quinone oxidoreductase activity	GO:0070224	rs110237048	65038158	65038158	65063158	65013158
10	ENSBTAG00000010365	-1	65039298	65093133	protein_coding	SQOR	sulfide oxidation, using sulfide:quinone oxidoreductase	GO:0070221	rs110237048	65038158	65038158	65063158	65013158
10	ENSBTAG00000004631	1	70945020	71078172	protein_coding	KIAA0586	ciliary basal body	GO:0036064	rs43642078	70959919	70959919	70984919	70934919
10	ENSBTAG00000004631	1	70945020	71078172	protein_coding	KIAA0586	smoothened signaling pathway	GO:0007224	rs43642078	70959919	70959919	70984919	70934919
10	ENSBTAG00000004631	1	70945020	71078172	protein_coding	KIAA0586	cilium assembly	GO:0060271	rs43642078	70959919	70959919	70984919	70934919
10	ENSBTAG00000004631	1	70945020	71078172	protein_coding	KIAA0586	regulation of establishment of protein localization	GO:0070201	rs43642078	70959919	70959919	70984919	70934919
10	ENSBTAG00000004631	1	70945020	71078172	protein_coding	KIAA0586	centrosome	GO:0005813	rs43642078	70959919	70959919	70984919	70934919
10	ENSBTAG00000004631	1	70945020	71078172	protein_coding	KIAA0586	ciliary basal body	GO:0036064	rs109846743	70960555	70960555	70985555	70935555
10	ENSBTAG00000004631	1	70945020	71078172	protein_coding	KIAA0586	smoothened signaling pathway	GO:0007224	rs109846743	70960555	70960555	70985555	70935555
10	ENSBTAG00000004631	1	70945020	71078172	protein_coding	KIAA0586	cilium assembly	GO:0060271	rs109846743	70960555	70960555	70985555	70935555
10	ENSBTAG00000004631	1	70945020	71078172	protein_coding	KIAA0586	regulation of establishment of protein localization	GO:0070201	rs109846743	70960555	70960555	70985555	70935555
10	ENSBTAG00000004631	1	70945020	71078172	protein_coding	KIAA0586	centrosome	GO:0005813	rs109846743	70960555	70960555	70985555	70935555
10	ENSBTAG00000045886	1	87269507	87280022	protein_coding	STARD4	lipid binding	GO:0008289	rs43754911	87247066	87247066	87272066	87222066
10	ENSBTAG00000045886	1	87269507	87280022	protein_coding	STARD4	cholesterol binding	GO:0015485	rs43754911	87247066	87247066	87272066	87222066
10	ENSBTAG00000045886	1	87269507	87280022	protein_coding	STARD4	cholesterol transporter activity	GO:0017127	rs43754911	87247066	87247066	87272066	87222066
10	ENSBTAG00000045886	1	87269507	87280022	protein_coding	STARD4	positive regulation of cholesterol esterification	GO:0010873	rs43754911	87247066	87247066	87272066	87222066
10	ENSBTAG00000045886	1	87269507	87280022	protein_coding	STARD4	cholesterol transport involved in cholesterol storage	GO:0010879	rs43754911	87247066	87247066	87272066	87222066
10	ENSBTAG00000045886	1	87269507	87280022	protein_coding	STARD4	intracellular cholesterol transport	GO:0032367	rs43754911	87247066	87247066	87272066	87222066
10	ENSBTAG00000045886	1	87269507	87280022	protein_coding	STARD4	cholesterol import	GO:0070508	rs43754911	87247066	87247066	87272066	87222066
10	ENSBTAG00000045886	1	87269507	87280022	protein_coding	STARD4	positive regulation of bile acid biosynthetic process	GO:0070859	rs43754911	87247066	87247066	87272066	87222066
10	ENSBTAG00000045886	1	87269507	87280022	protein_coding	STARD4	cytoplasmic vesicle	GO:0031410	rs43754911	87247066	87247066	87272066	87222066
11	ENSBTAG00000032424	-1	31110744	31305197	protein_coding	FSHR	G-protein coupled receptor activity	GO:0004930	rs133317446	31194392	31194392	31219392	31169392
11	ENSBTAG00000032424	-1	31110744	31305197	protein_coding	FSHR	signal transduction	GO:0007165	rs133317446	31194392	31194392	31219392	31169392
11	ENSBTAG00000032424	-1	31110744	31305197	protein_coding	FSHR	G-protein coupled receptor signaling pathway	GO:0007186	rs133317446	31194392	31194392	31219392	31169392
11	ENSBTAG00000032424	-1	31110744	31305197	protein_coding	FSHR	plasma membrane	GO:0005886	rs133317446	31194392	31194392	31219392	31169392
11	ENSBTAG00000032424	-1	31110744	31305197	protein_coding	FSHR	membrane	GO:0016020	rs133317446	31194392	31194392	31219392	31169392
11	ENSBTAG00000032424	-1	31110744	31305197	protein_coding	FSHR	integral component of membrane	GO:0016021	rs133317446	31194392	31194392	31219392	31169392
11	ENSBTAG00000032424	-1	31110744	31305197	protein_coding	FSHR	protein-hormone receptor activity	GO:0016500	rs133317446	31194392	31194392	31219392	31169392
11	ENSBTAG00000032424	-1	31110744	31305197	protein_coding	FSHR	follicle-stimulating hormone receptor activity	GO:0004963	rs133317446	31194392	31194392	31219392	31169392
11	ENSBTAG00000032424	-1	31110744	31305197	protein_coding	FSHR	ovarian follicle development	GO:0001541	rs133317446	31194392	31194392	31219392	31169392
11	ENSBTAG00000032424	-1	31110744	31305197	protein_coding	FSHR	primary ovarian follicle growth	GO:0001545	rs133317446	31194392	31194392	31219392	31169392
11	ENSBTAG00000032424	-1	31110744	31305197	protein_coding	FSHR	regulation of protein phosphorylation	GO:0001932	rs133317446	31194392	31194392	31219392	31169392
11	ENSBTAG00000032424	-1	31110744	31305197	protein_coding	FSHR	regulation of systemic arterial blood pressure	GO:0003073	rs133317446	31194392	31194392	31219392	31169392
11	ENSBTAG00000032424	-1	31110744	31305197	protein_coding	FSHR	adenylate cyclase-modulating G-protein coupled receptor signaling pathway	GO:0007188	rs133317446	31194392	31194392	31219392	31169392
11	ENSBTAG00000032424	-1	31110744	31305197	protein_coding	FSHR	adenylate cyclase-inhibiting G-protein coupled receptor signaling pathway	GO:0007193	rs133317446	31194392	31194392	31219392	31169392
11	ENSBTAG00000032424	-1	31110744	31305197	protein_coding	FSHR	phospholipase C-activating G-protein coupled receptor signaling pathway	GO:0007200	rs133317446	31194392	31194392	31219392	31169392
11	ENSBTAG00000032424	-1	31110744	31305197	protein_coding	FSHR	spermatogenesis	GO:0007283	rs133317446	31194392	31194392	31219392	31169392
11	ENSBTAG00000032424	-1	31110744	31305197	protein_coding	FSHR	spermatid development	GO:0007286	rs133317446	31194392	31194392	31219392	31169392
11	ENSBTAG00000032424	-1	31110744	31305197	protein_coding	FSHR	locomotory behavior	GO:0007626	rs133317446	31194392	31194392	31219392	31169392
11	ENSBTAG00000032424	-1	31110744	31305197	protein_coding	FSHR	cellular water homeostasis	GO:0009992	rs133317446	31194392	31194392	31219392	31169392
11	ENSBTAG00000032424	-1	31110744	31305197	protein_coding	FSHR	regulation of platelet-derived growth factor receptor signaling pathway	GO:0010640	rs133317446	31194392	31194392	31219392	31169392
11	ENSBTAG00000032424	-1	31110744	31305197	protein_coding	FSHR	ovulation cycle process	GO:0022602	rs133317446	31194392	31194392	31219392	31169392
11	ENSBTAG00000032424	-1	31110744	31305197	protein_coding	FSHR	neuron projection development	GO:0031175	rs133317446	31194392	31194392	31219392	31169392
11	ENSBTAG00000032424	-1	31110744	31305197	protein_coding	FSHR	regulation of hormone metabolic process	GO:0032350	rs133317446	31194392	31194392	31219392	31169392
11	ENSBTAG00000032424	-1	31110744	31305197	protein_coding	FSHR	regulation of chromosome organization	GO:0033044	rs133317446	31194392	31194392	31219392	31169392
11	ENSBTAG00000032424	-1	31110744	31305197	protein_coding	FSHR	regulation of intracellular estrogen receptor signaling pathway	GO:0033146	rs133317446	31194392	31194392	31219392	31169392
11	ENSBTAG00000032424	-1	31110744	31305197	protein_coding	FSHR	positive regulation of intracellular estrogen receptor signaling pathway	GO:0033148	rs133317446	31194392	31194392	31219392	31169392
11	ENSBTAG00000032424	-1	31110744	31305197	protein_coding	FSHR	sperm chromatin condensation	GO:0035092	rs133317446	31194392	31194392	31219392	31169392
11	ENSBTAG00000032424	-1	31110744	31305197	protein_coding	FSHR	spermatogenesis, exchange of chromosomal proteins	GO:0035093	rs133317446	31194392	31194392	31219392	31169392
11	ENSBTAG00000032424	-1	31110744	31305197	protein_coding	FSHR	follicle-stimulating hormone signaling pathway	GO:0042699	rs133317446	31194392	31194392	31219392	31169392
11	ENSBTAG00000032424	-1	31110744	31305197	protein_coding	FSHR	regulation of MAPK cascade	GO:0043408	rs133317446	31194392	31194392	31219392	31169392
11	ENSBTAG00000032424	-1	31110744	31305197	protein_coding	FSHR	regulation of osteoclast differentiation	GO:0045670	rs133317446	31194392	31194392	31219392	31169392
11	ENSBTAG00000032424	-1	31110744	31305197	protein_coding	FSHR	negative regulation of bone resorption	GO:0045779	rs133317446	31194392	31194392	31219392	31169392
11	ENSBTAG00000032424	-1	31110744	31305197	protein_coding	FSHR	Sertoli cell development	GO:0060009	rs133317446	31194392	31194392	31219392	31169392
11	ENSBTAG00000032424	-1	31110744	31305197	protein_coding	FSHR	Sertoli cell proliferation	GO:0060011	rs133317446	31194392	31194392	31219392	31169392
11	ENSBTAG00000032424	-1	31110744	31305197	protein_coding	FSHR	uterus development	GO:0060065	rs133317446	31194392	31194392	31219392	31169392
11	ENSBTAG00000032424	-1	31110744	31305197	protein_coding	FSHR	regulation of acetylcholine metabolic process	GO:0060408	rs133317446	31194392	31194392	31219392	31169392
11	ENSBTAG00000032424	-1	31110744	31305197	protein_coding	FSHR	basement membrane organization	GO:0071711	rs133317446	31194392	31194392	31219392	31169392
11	ENSBTAG00000032424	-1	31110744	31305197	protein_coding	FSHR	cell surface	GO:0009986	rs133317446	31194392	31194392	31219392	31169392
11	ENSBTAG00000032424	-1	31110744	31305197	protein_coding	FSHR	G-protein coupled receptor activity	GO:0004930	rs133317446	31194392	31194392	31219392	31169392
11	ENSBTAG00000032424	-1	31110744	31305197	protein_coding	FSHR	signal transduction	GO:0007165	rs133317446	31194392	31194392	31219392	31169392
11	ENSBTAG00000032424	-1	31110744	31305197	protein_coding	FSHR	G-protein coupled receptor signaling pathway	GO:0007186	rs133317446	31194392	31194392	31219392	31169392
11	ENSBTAG00000032424	-1	31110744	31305197	protein_coding	FSHR	plasma membrane	GO:0005886	rs133317446	31194392	31194392	31219392	31169392
11	ENSBTAG00000032424	-1	31110744	31305197	protein_coding	FSHR	membrane	GO:0016020	rs133317446	31194392	31194392	31219392	31169392
11	ENSBTAG00000032424	-1	31110744	31305197	protein_coding	FSHR	integral component of membrane	GO:0016021	rs133317446	31194392	31194392	31219392	31169392
11	ENSBTAG00000032424	-1	31110744	31305197	protein_coding	FSHR	protein-hormone receptor activity	GO:0016500	rs133317446	31194392	31194392	31219392	31169392
11	ENSBTAG00000032424	-1	31110744	31305197	protein_coding	FSHR	follicle-stimulating hormone receptor activity	GO:0004963	rs133317446	31194392	31194392	31219392	31169392
11	ENSBTAG00000032424	-1	31110744	31305197	protein_coding	FSHR	ovarian follicle development	GO:0001541	rs133317446	31194392	31194392	31219392	31169392
11	ENSBTAG00000032424	-1	31110744	31305197	protein_coding	FSHR	primary ovarian follicle growth	GO:0001545	rs133317446	31194392	31194392	31219392	31169392
11	ENSBTAG00000032424	-1	31110744	31305197	protein_coding	FSHR	regulation of protein phosphorylation	GO:0001932	rs133317446	31194392	31194392	31219392	31169392
11	ENSBTAG00000032424	-1	31110744	31305197	protein_coding	FSHR	regulation of systemic arterial blood pressure	GO:0003073	rs133317446	31194392	31194392	31219392	31169392
11	ENSBTAG00000032424	-1	31110744	31305197	protein_coding	FSHR	adenylate cyclase-modulating G-protein coupled receptor signaling pathway	GO:0007188	rs133317446	31194392	31194392	31219392	31169392
11	ENSBTAG00000032424	-1	31110744	31305197	protein_coding	FSHR	adenylate cyclase-inhibiting G-protein coupled receptor signaling pathway	GO:0007193	rs133317446	31194392	31194392	31219392	31169392
11	ENSBTAG00000032424	-1	31110744	31305197	protein_coding	FSHR	phospholipase C-activating G-protein coupled receptor signaling pathway	GO:0007200	rs133317446	31194392	31194392	31219392	31169392
11	ENSBTAG00000032424	-1	31110744	31305197	protein_coding	FSHR	spermatogenesis	GO:0007283	rs133317446	31194392	31194392	31219392	31169392
11	ENSBTAG00000032424	-1	31110744	31305197	protein_coding	FSHR	spermatid development	GO:0007286	rs133317446	31194392	31194392	31219392	31169392
11	ENSBTAG00000032424	-1	31110744	31305197	protein_coding	FSHR	locomotory behavior	GO:0007626	rs133317446	31194392	31194392	31219392	31169392
11	ENSBTAG00000032424	-1	31110744	31305197	protein_coding	FSHR	cellular water homeostasis	GO:0009992	rs133317446	31194392	31194392	31219392	31169392
11	ENSBTAG00000032424	-1	31110744	31305197	protein_coding	FSHR	regulation of platelet-derived growth factor receptor signaling pathway	GO:0010640	rs133317446	31194392	31194392	31219392	31169392
11	ENSBTAG00000032424	-1	31110744	31305197	protein_coding	FSHR	ovulation cycle process	GO:0022602	rs133317446	31194392	31194392	31219392	31169392
11	ENSBTAG00000032424	-1	31110744	31305197	protein_coding	FSHR	neuron projection development	GO:0031175	rs133317446	31194392	31194392	31219392	31169392
11	ENSBTAG00000032424	-1	31110744	31305197	protein_coding	FSHR	regulation of hormone metabolic process	GO:0032350	rs133317446	31194392	31194392	31219392	31169392
11	ENSBTAG00000032424	-1	31110744	31305197	protein_coding	FSHR	regulation of chromosome organization	GO:0033044	rs133317446	31194392	31194392	31219392	31169392
11	ENSBTAG00000032424	-1	31110744	31305197	protein_coding	FSHR	regulation of intracellular estrogen receptor signaling pathway	GO:0033146	rs133317446	31194392	31194392	31219392	31169392
11	ENSBTAG00000032424	-1	31110744	31305197	protein_coding	FSHR	positive regulation of intracellular estrogen receptor signaling pathway	GO:0033148	rs133317446	31194392	31194392	31219392	31169392
11	ENSBTAG00000032424	-1	31110744	31305197	protein_coding	FSHR	sperm chromatin condensation	GO:0035092	rs133317446	31194392	31194392	31219392	31169392
11	ENSBTAG00000032424	-1	31110744	31305197	protein_coding	FSHR	spermatogenesis, exchange of chromosomal proteins	GO:0035093	rs133317446	31194392	31194392	31219392	31169392
11	ENSBTAG00000032424	-1	31110744	31305197	protein_coding	FSHR	follicle-stimulating hormone signaling pathway	GO:0042699	rs133317446	31194392	31194392	31219392	31169392
11	ENSBTAG00000032424	-1	31110744	31305197	protein_coding	FSHR	regulation of MAPK cascade	GO:0043408	rs133317446	31194392	31194392	31219392	31169392
11	ENSBTAG00000032424	-1	31110744	31305197	protein_coding	FSHR	regulation of osteoclast differentiation	GO:0045670	rs133317446	31194392	31194392	31219392	31169392
11	ENSBTAG00000032424	-1	31110744	31305197	protein_coding	FSHR	negative regulation of bone resorption	GO:0045779	rs133317446	31194392	31194392	31219392	31169392
11	ENSBTAG00000032424	-1	31110744	31305197	protein_coding	FSHR	Sertoli cell development	GO:0060009	rs133317446	31194392	31194392	31219392	31169392
11	ENSBTAG00000032424	-1	31110744	31305197	protein_coding	FSHR	Sertoli cell proliferation	GO:0060011	rs133317446	31194392	31194392	31219392	31169392
11	ENSBTAG00000032424	-1	31110744	31305197	protein_coding	FSHR	uterus development	GO:0060065	rs133317446	31194392	31194392	31219392	31169392
11	ENSBTAG00000032424	-1	31110744	31305197	protein_coding	FSHR	regulation of acetylcholine metabolic process	GO:0060408	rs133317446	31194392	31194392	31219392	31169392
11	ENSBTAG00000032424	-1	31110744	31305197	protein_coding	FSHR	basement membrane organization	GO:0071711	rs133317446	31194392	31194392	31219392	31169392
11	ENSBTAG00000032424	-1	31110744	31305197	protein_coding	FSHR	cell surface	GO:0009986	rs133317446	31194392	31194392	31219392	31169392
11	ENSBTAG00000014159	1	46073891	46107247	protein_coding	TTL	cellular protein modification process	GO:0006464	rs134645655	46118986	46118986	46143986	46093986
11	ENSBTAG00000014159	1	46073891	46107247	protein_coding	TTL	tubulin-tyrosine ligase activity	GO:0004835	rs134645655	46118986	46118986	46143986	46093986
11	ENSBTAG00000014159	1	46073891	46107247	protein_coding	TTL	microtubule cytoskeleton organization	GO:0000226	rs134645655	46118986	46118986	46143986	46093986
11	ENSBTAG00000014159	1	46073891	46107247	protein_coding	TTL	C-terminal protein-tyrosinylation	GO:0018166	rs134645655	46118986	46118986	46143986	46093986
11	ENSBTAG00000014159	1	46073891	46107247	protein_coding	TTL	regulation of axon extension	GO:0030516	rs134645655	46118986	46118986	46143986	46093986
11	ENSBTAG00000014159	1	46073891	46107247	protein_coding	TTL	positive regulation of mitotic cell cycle	GO:0045931	rs134645655	46118986	46118986	46143986	46093986
11	ENSBTAG00000014159	1	46073891	46107247	protein_coding	TTL	regulation of metaphase plate congression	GO:0090235	rs134645655	46118986	46118986	46143986	46093986
11	ENSBTAG00000014159	1	46073891	46107247	protein_coding	TTL	cell	GO:0005623	rs134645655	46118986	46118986	46143986	46093986
11	ENSBTAG00000014166	1	46117227	46139199	protein_coding	POLR1B	DNA binding	GO:0003677	rs134645655	46118986	46118986	46143986	46093986
11	ENSBTAG00000014166	1	46117227	46139199	protein_coding	POLR1B	nucleus	GO:0005634	rs134645655	46118986	46118986	46143986	46093986
11	ENSBTAG00000014166	1	46117227	46139199	protein_coding	POLR1B	transferase activity	GO:0016740	rs134645655	46118986	46118986	46143986	46093986
11	ENSBTAG00000014166	1	46117227	46139199	protein_coding	POLR1B	nucleotidyltransferase activity	GO:0016779	rs134645655	46118986	46118986	46143986	46093986
11	ENSBTAG00000014166	1	46117227	46139199	protein_coding	POLR1B	DNA-directed 5'-3' RNA polymerase activity	GO:0003899	rs134645655	46118986	46118986	46143986	46093986
11	ENSBTAG00000014166	1	46117227	46139199	protein_coding	POLR1B	transcription, DNA-templated	GO:0006351	rs134645655	46118986	46118986	46143986	46093986
11	ENSBTAG00000014166	1	46117227	46139199	protein_coding	POLR1B	ribonucleoside binding	GO:0032549	rs134645655	46118986	46118986	46143986	46093986
11	ENSBTAG00000014166	1	46117227	46139199	protein_coding	POLR1B	embryo implantation	GO:0007566	rs134645655	46118986	46118986	46143986	46093986
11	ENSBTAG00000014166	1	46117227	46139199	protein_coding	POLR1B	rRNA transcription	GO:0009303	rs134645655	46118986	46118986	46143986	46093986
11	ENSBTAG00000014166	1	46117227	46139199	protein_coding	POLR1B	nucleologenesis	GO:0017126	rs134645655	46118986	46118986	46143986	46093986
11	ENSBTAG00000014166	1	46117227	46139199	protein_coding	POLR1B	nucleolus	GO:0005730	rs134645655	46118986	46118986	46143986	46093986
11	ENSBTAG00000014166	1	46117227	46139199	protein_coding	POLR1B	RNA polymerase I complex	GO:0005736	rs134645655	46118986	46118986	46143986	46093986
11	ENSBTAG00000014166	1	46117227	46139199	protein_coding	POLR1B	cytosol	GO:0005829	rs134645655	46118986	46118986	46143986	46093986
11	ENSBTAG00000014166	1	46117227	46139199	protein_coding	POLR1B	DNA binding	GO:0003677	rs43705230	46138820	46138820	46163820	46113820
11	ENSBTAG00000014166	1	46117227	46139199	protein_coding	POLR1B	nucleus	GO:0005634	rs43705230	46138820	46138820	46163820	46113820
11	ENSBTAG00000014166	1	46117227	46139199	protein_coding	POLR1B	transferase activity	GO:0016740	rs43705230	46138820	46138820	46163820	46113820
11	ENSBTAG00000014166	1	46117227	46139199	protein_coding	POLR1B	nucleotidyltransferase activity	GO:0016779	rs43705230	46138820	46138820	46163820	46113820
11	ENSBTAG00000014166	1	46117227	46139199	protein_coding	POLR1B	DNA-directed 5'-3' RNA polymerase activity	GO:0003899	rs43705230	46138820	46138820	46163820	46113820
11	ENSBTAG00000014166	1	46117227	46139199	protein_coding	POLR1B	transcription, DNA-templated	GO:0006351	rs43705230	46138820	46138820	46163820	46113820
11	ENSBTAG00000014166	1	46117227	46139199	protein_coding	POLR1B	ribonucleoside binding	GO:0032549	rs43705230	46138820	46138820	46163820	46113820
11	ENSBTAG00000014166	1	46117227	46139199	protein_coding	POLR1B	embryo implantation	GO:0007566	rs43705230	46138820	46138820	46163820	46113820
11	ENSBTAG00000014166	1	46117227	46139199	protein_coding	POLR1B	rRNA transcription	GO:0009303	rs43705230	46138820	46138820	46163820	46113820
11	ENSBTAG00000014166	1	46117227	46139199	protein_coding	POLR1B	nucleologenesis	GO:0017126	rs43705230	46138820	46138820	46163820	46113820
11	ENSBTAG00000014166	1	46117227	46139199	protein_coding	POLR1B	nucleolus	GO:0005730	rs43705230	46138820	46138820	46163820	46113820
11	ENSBTAG00000014166	1	46117227	46139199	protein_coding	POLR1B	RNA polymerase I complex	GO:0005736	rs43705230	46138820	46138820	46163820	46113820
11	ENSBTAG00000014166	1	46117227	46139199	protein_coding	POLR1B	cytosol	GO:0005829	rs43705230	46138820	46138820	46163820	46113820
11	ENSBTAG00000007895	1	46218716	46232124	protein_coding	SLC20A1	membrane	GO:0016020	rs109557493	46197611	46197611	46222611	46172611
11	ENSBTAG00000007895	1	46218716	46232124	protein_coding	SLC20A1	integral component of membrane	GO:0016021	rs109557493	46197611	46197611	46222611	46172611
11	ENSBTAG00000007895	1	46218716	46232124	protein_coding	SLC20A1	integral component of plasma membrane	GO:0005887	rs109557493	46197611	46197611	46222611	46172611
11	ENSBTAG00000007895	1	46218716	46232124	protein_coding	SLC20A1	sodium:inorganic phosphate symporter activity	GO:0015319	rs109557493	46197611	46197611	46222611	46172611
11	ENSBTAG00000007895	1	46218716	46232124	protein_coding	SLC20A1	sodium ion transmembrane transport	GO:0035725	rs109557493	46197611	46197611	46222611	46172611
11	ENSBTAG00000007895	1	46218716	46232124	protein_coding	SLC20A1	inorganic phosphate transmembrane transporter activity	GO:0005315	rs109557493	46197611	46197611	46222611	46172611
11	ENSBTAG00000007895	1	46218716	46232124	protein_coding	SLC20A1	phosphate ion transmembrane transport	GO:0035435	rs109557493	46197611	46197611	46222611	46172611
11	ENSBTAG00000007895	1	46218716	46232124	protein_coding	SLC20A1	phosphate ion transport	GO:0006817	rs109557493	46197611	46197611	46222611	46172611
11	ENSBTAG00000007895	1	46218716	46232124	protein_coding	SLC20A1	biomineral tissue development	GO:0031214	rs109557493	46197611	46197611	46222611	46172611
11	ENSBTAG00000007895	1	46218716	46232124	protein_coding	SLC20A1	plasma membrane	GO:0005886	rs109557493	46197611	46197611	46222611	46172611
11	ENSBTAG00000007895	1	46218716	46232124	protein_coding	SLC20A1	membrane	GO:0016020	rs110067211	46198158	46198158	46223158	46173158
11	ENSBTAG00000007895	1	46218716	46232124	protein_coding	SLC20A1	integral component of membrane	GO:0016021	rs110067211	46198158	46198158	46223158	46173158
11	ENSBTAG00000007895	1	46218716	46232124	protein_coding	SLC20A1	integral component of plasma membrane	GO:0005887	rs110067211	46198158	46198158	46223158	46173158
11	ENSBTAG00000007895	1	46218716	46232124	protein_coding	SLC20A1	sodium:inorganic phosphate symporter activity	GO:0015319	rs110067211	46198158	46198158	46223158	46173158
11	ENSBTAG00000007895	1	46218716	46232124	protein_coding	SLC20A1	sodium ion transmembrane transport	GO:0035725	rs110067211	46198158	46198158	46223158	46173158
11	ENSBTAG00000007895	1	46218716	46232124	protein_coding	SLC20A1	inorganic phosphate transmembrane transporter activity	GO:0005315	rs110067211	46198158	46198158	46223158	46173158
11	ENSBTAG00000007895	1	46218716	46232124	protein_coding	SLC20A1	phosphate ion transmembrane transport	GO:0035435	rs110067211	46198158	46198158	46223158	46173158
11	ENSBTAG00000007895	1	46218716	46232124	protein_coding	SLC20A1	phosphate ion transport	GO:0006817	rs110067211	46198158	46198158	46223158	46173158
11	ENSBTAG00000007895	1	46218716	46232124	protein_coding	SLC20A1	biomineral tissue development	GO:0031214	rs110067211	46198158	46198158	46223158	46173158
11	ENSBTAG00000007895	1	46218716	46232124	protein_coding	SLC20A1	plasma membrane	GO:0005886	rs110067211	46198158	46198158	46223158	46173158
11	ENSBTAG00000039815	-1	94072877	94074965	protein_coding	ZBTB6	DNA binding	GO:0003677	rs109788149	94094824	94094824	94119824	94069824
11	ENSBTAG00000039815	-1	94072877	94074965	protein_coding	ZBTB6	nucleus	GO:0005634	rs109788149	94094824	94094824	94119824	94069824
11	ENSBTAG00000039815	-1	94072877	94074965	protein_coding	ZBTB6	metal ion binding	GO:0046872	rs109788149	94094824	94094824	94119824	94069824
11	ENSBTAG00000039815	-1	94072877	94074965	protein_coding	ZBTB6	nucleic acid binding	GO:0003676	rs109788149	94094824	94094824	94119824	94069824
11	ENSBTAG00000039815	-1	94072877	94074965	protein_coding	ZBTB6	mitochondrion	GO:0005739	rs109788149	94094824	94094824	94119824	94069824
11	ENSBTAG00000038610	-1	94081312	94082670	protein_coding	ZBTB26	nucleic acid binding	GO:0003676	rs109788149	94094824	94094824	94119824	94069824
11	ENSBTAG00000038610	-1	94081312	94082670	protein_coding	ZBTB26	identical protein binding	GO:0042802	rs109788149	94094824	94094824	94119824	94069824
11	ENSBTAG00000039172	1	94103009	94264248	protein_coding	RABGAP1	intracellular protein transport	GO:0006886	rs109788149	94094824	94094824	94119824	94069824
11	ENSBTAG00000039172	1	94103009	94264248	protein_coding	RABGAP1	Rab GTPase binding	GO:0017137	rs109788149	94094824	94094824	94119824	94069824
11	ENSBTAG00000039172	1	94103009	94264248	protein_coding	RABGAP1	GTPase activator activity	GO:0005096	rs109788149	94094824	94094824	94119824	94069824
11	ENSBTAG00000039172	1	94103009	94264248	protein_coding	RABGAP1	positive regulation of GTPase activity	GO:0043547	rs109788149	94094824	94094824	94119824	94069824
11	ENSBTAG00000039172	1	94103009	94264248	protein_coding	RABGAP1	activation of GTPase activity	GO:0090630	rs109788149	94094824	94094824	94119824	94069824
11	ENSBTAG00000039172	1	94103009	94264248	protein_coding	RABGAP1	regulation of GTPase activity	GO:0043087	rs109788149	94094824	94094824	94119824	94069824
11	ENSBTAG00000039172	1	94103009	94264248	protein_coding	RABGAP1	cytosol	GO:0005829	rs109788149	94094824	94094824	94119824	94069824
12	ENSBTAG00000011647	-1	21800781	21831677	protein_coding	SLC25A15	membrane	GO:0016020	rs137315481	21829425	21829425	21854425	21804425
12	ENSBTAG00000011647	-1	21800781	21831677	protein_coding	SLC25A15	integral component of membrane	GO:0016021	rs137315481	21829425	21829425	21854425	21804425
12	ENSBTAG00000011647	-1	21800781	21831677	protein_coding	SLC25A15	L-ornithine transmembrane transporter activity	GO:0000064	rs137315481	21829425	21829425	21854425	21804425
12	ENSBTAG00000011647	-1	21800781	21831677	protein_coding	SLC25A15	mitochondrial L-ornithine transmembrane transport	GO:1990575	rs137315481	21829425	21829425	21854425	21804425
12	ENSBTAG00000006771	-1	28769267	28967537	protein_coding	FRY	neuron projection development	GO:0031175	rs137185923	28946834	28946834	28971834	28921834
12	ENSBTAG00000006771	-1	28769267	28967537	protein_coding	FRY	cell cortex	GO:0005938	rs137185923	28946834	28946834	28971834	28921834
12	ENSBTAG00000006771	-1	28769267	28967537	protein_coding	FRY	cell morphogenesis	GO:0000902	rs137185923	28946834	28946834	28971834	28921834
12	ENSBTAG00000006771	-1	28769267	28967537	protein_coding	FRY	negative regulation of catalytic activity	GO:0043086	rs137185923	28946834	28946834	28971834	28921834
12	ENSBTAG00000006771	-1	28769267	28967537	protein_coding	FRY	enzyme inhibitor activity	GO:0004857	rs137185923	28946834	28946834	28971834	28921834
12	ENSBTAG00000006771	-1	28769267	28967537	protein_coding	FRY	negative regulation of tubulin deacetylation	GO:1904428	rs137185923	28946834	28946834	28971834	28921834
12	ENSBTAG00000033412	-1	29661280	29726355	protein_coding	B3GLCT	membrane	GO:0016020	rs109642926	29671940	29671940	29696940	29646940
12	ENSBTAG00000033412	-1	29661280	29726355	protein_coding	B3GLCT	integral component of membrane	GO:0016021	rs109642926	29671940	29671940	29696940	29646940
12	ENSBTAG00000033412	-1	29661280	29726355	protein_coding	B3GLCT	metal ion binding	GO:0046872	rs109642926	29671940	29671940	29696940	29646940
12	ENSBTAG00000033412	-1	29661280	29726355	protein_coding	B3GLCT	transferase activity	GO:0016740	rs109642926	29671940	29671940	29696940	29646940
12	ENSBTAG00000033412	-1	29661280	29726355	protein_coding	B3GLCT	transferase activity, transferring glycosyl groups	GO:0016757	rs109642926	29671940	29671940	29696940	29646940
12	ENSBTAG00000033412	-1	29661280	29726355	protein_coding	B3GLCT	acetylglucosaminyltransferase activity	GO:0008375	rs109642926	29671940	29671940	29696940	29646940
12	ENSBTAG00000033412	-1	29661280	29726355	protein_coding	B3GLCT	glycoprotein-N-acetylgalactosamine 3-beta-galactosyltransferase activity	GO:0016263	rs109642926	29671940	29671940	29696940	29646940
12	ENSBTAG00000044007	-1	48831952	49108263	protein_coding	KLF12	nucleic acid binding	GO:0003676	rs133228737	48825038	48825038	48850038	48800038
12	ENSBTAG00000044007	-1	48831952	49108263	protein_coding	KLF12	nucleus	GO:0005634	rs133228737	48825038	48825038	48850038	48800038
12	ENSBTAG00000044007	-1	48831952	49108263	protein_coding	KLF12	RNA polymerase II transcription factor activity, sequence-specific DNA binding	GO:0000981	rs133228737	48825038	48825038	48850038	48800038
12	ENSBTAG00000044007	-1	48831952	49108263	protein_coding	KLF12	regulation of transcription by RNA polymerase II	GO:0006357	rs133228737	48825038	48825038	48850038	48800038
12	ENSBTAG00000044007	-1	48831952	49108263	protein_coding	KLF12	RNA polymerase II regulatory region sequence-specific DNA binding	GO:0000977	rs133228737	48825038	48825038	48850038	48800038
12	ENSBTAG00000044007	-1	48831952	49108263	protein_coding	KLF12	transcriptional repressor activity, RNA polymerase II transcription regulatory region sequence-specific DNA binding	GO:0001227	rs133228737	48825038	48825038	48850038	48800038
12	ENSBTAG00000044007	-1	48831952	49108263	protein_coding	KLF12	DNA binding	GO:0003677	rs133228737	48825038	48825038	48850038	48800038
12	ENSBTAG00000044007	-1	48831952	49108263	protein_coding	KLF12	DNA-binding transcription factor activity	GO:0003700	rs133228737	48825038	48825038	48850038	48800038
12	ENSBTAG00000044007	-1	48831952	49108263	protein_coding	KLF12	negative regulation of transcription by RNA polymerase II	GO:0000122	rs133228737	48825038	48825038	48850038	48800038
12	ENSBTAG00000044007	-1	48831952	49108263	protein_coding	KLF12	regulation of transcription, DNA-templated	GO:0006355	rs133228737	48825038	48825038	48850038	48800038
12	ENSBTAG00000044007	-1	48831952	49108263	protein_coding	KLF12	positive regulation of transcription by RNA polymerase II	GO:0045944	rs133228737	48825038	48825038	48850038	48800038
12	ENSBTAG00000044007	-1	48831952	49108263	protein_coding	KLF12	nucleoplasm	GO:0005654	rs133228737	48825038	48825038	48850038	48800038
12	ENSBTAG00000044007	-1	48831952	49108263	protein_coding	KLF12	cytosol	GO:0005829	rs133228737	48825038	48825038	48850038	48800038
12	ENSBTAG00000005760	-1	50679632	50888598	protein_coding	TBC1D4	intracellular protein transport	GO:0006886	rs43698425	50676062	50676062	50701062	50651062
12	ENSBTAG00000005760	-1	50679632	50888598	protein_coding	TBC1D4	Rab GTPase binding	GO:0017137	rs43698425	50676062	50676062	50701062	50651062
12	ENSBTAG00000005760	-1	50679632	50888598	protein_coding	TBC1D4	GTPase activator activity	GO:0005096	rs43698425	50676062	50676062	50701062	50651062
12	ENSBTAG00000005760	-1	50679632	50888598	protein_coding	TBC1D4	activation of GTPase activity	GO:0090630	rs43698425	50676062	50676062	50701062	50651062
12	ENSBTAG00000005760	-1	50679632	50888598	protein_coding	TBC1D4	vesicle-mediated transport	GO:0016192	rs43698425	50676062	50676062	50701062	50651062
12	ENSBTAG00000005760	-1	50679632	50888598	protein_coding	TBC1D4	cellular response to insulin stimulus	GO:0032869	rs43698425	50676062	50676062	50701062	50651062
12	ENSBTAG00000005760	-1	50679632	50888598	protein_coding	TBC1D4	cytosol	GO:0005829	rs43698425	50676062	50676062	50701062	50651062
12	ENSBTAG00000005760	-1	50679632	50888598	protein_coding	TBC1D4	positive regulation of GTPase activity	GO:0043547	rs43698425	50676062	50676062	50701062	50651062
12	ENSBTAG00000005760	-1	50679632	50888598	protein_coding	TBC1D4	intracellular protein transport	GO:0006886	rs137138811	50786084	50786084	50811084	50761084
12	ENSBTAG00000005760	-1	50679632	50888598	protein_coding	TBC1D4	Rab GTPase binding	GO:0017137	rs137138811	50786084	50786084	50811084	50761084
12	ENSBTAG00000005760	-1	50679632	50888598	protein_coding	TBC1D4	GTPase activator activity	GO:0005096	rs137138811	50786084	50786084	50811084	50761084
12	ENSBTAG00000005760	-1	50679632	50888598	protein_coding	TBC1D4	activation of GTPase activity	GO:0090630	rs137138811	50786084	50786084	50811084	50761084
12	ENSBTAG00000005760	-1	50679632	50888598	protein_coding	TBC1D4	vesicle-mediated transport	GO:0016192	rs137138811	50786084	50786084	50811084	50761084
12	ENSBTAG00000005760	-1	50679632	50888598	protein_coding	TBC1D4	cellular response to insulin stimulus	GO:0032869	rs137138811	50786084	50786084	50811084	50761084
12	ENSBTAG00000005760	-1	50679632	50888598	protein_coding	TBC1D4	cytosol	GO:0005829	rs137138811	50786084	50786084	50811084	50761084
12	ENSBTAG00000005760	-1	50679632	50888598	protein_coding	TBC1D4	positive regulation of GTPase activity	GO:0043547	rs137138811	50786084	50786084	50811084	50761084
12	ENSBTAG00000005760	-1	50679632	50888598	protein_coding	TBC1D4	intracellular protein transport	GO:0006886	rs136174006	50864585	50864585	50889585	50839585
12	ENSBTAG00000005760	-1	50679632	50888598	protein_coding	TBC1D4	Rab GTPase binding	GO:0017137	rs136174006	50864585	50864585	50889585	50839585
12	ENSBTAG00000005760	-1	50679632	50888598	protein_coding	TBC1D4	GTPase activator activity	GO:0005096	rs136174006	50864585	50864585	50889585	50839585
12	ENSBTAG00000005760	-1	50679632	50888598	protein_coding	TBC1D4	activation of GTPase activity	GO:0090630	rs136174006	50864585	50864585	50889585	50839585
12	ENSBTAG00000005760	-1	50679632	50888598	protein_coding	TBC1D4	vesicle-mediated transport	GO:0016192	rs136174006	50864585	50864585	50889585	50839585
12	ENSBTAG00000005760	-1	50679632	50888598	protein_coding	TBC1D4	cellular response to insulin stimulus	GO:0032869	rs136174006	50864585	50864585	50889585	50839585
12	ENSBTAG00000005760	-1	50679632	50888598	protein_coding	TBC1D4	cytosol	GO:0005829	rs136174006	50864585	50864585	50889585	50839585
12	ENSBTAG00000005760	-1	50679632	50888598	protein_coding	TBC1D4	positive regulation of GTPase activity	GO:0043547	rs136174006	50864585	50864585	50889585	50839585
12	ENSBTAG00000008708	1	66292489	67324791	protein_coding	GPC5	plasma membrane	GO:0005886	rs110792093	66686203	66686203	66711203	66661203
12	ENSBTAG00000008708	1	66292489	67324791	protein_coding	GPC5	membrane	GO:0016020	rs110792093	66686203	66686203	66711203	66661203
12	ENSBTAG00000008708	1	66292489	67324791	protein_coding	GPC5	regulation of signal transduction	GO:0009966	rs110792093	66686203	66686203	66711203	66661203
12	ENSBTAG00000008708	1	66292489	67324791	protein_coding	GPC5	anchored component of membrane	GO:0031225	rs110792093	66686203	66686203	66711203	66661203
12	ENSBTAG00000008708	1	66292489	67324791	protein_coding	GPC5	anchored component of plasma membrane	GO:0046658	rs110792093	66686203	66686203	66711203	66661203
12	ENSBTAG00000008708	1	66292489	67324791	protein_coding	GPC5	collagen-containing extracellular matrix	GO:0062023	rs110792093	66686203	66686203	66711203	66661203
13	ENSBTAG00000017475	-1	58010287	58049012	protein_coding	GNAS	G-protein coupled receptor signaling pathway	GO:0007186	rs135234555	58016636	58016636	58041636	57991636
13	ENSBTAG00000017475	-1	58010287	58049012	protein_coding	GNAS	intracellular	GO:0005622	rs135234555	58016636	58016636	58041636	57991636
13	ENSBTAG00000017475	-1	58010287	58049012	protein_coding	GNAS	signal transduction	GO:0007165	rs135234555	58016636	58016636	58041636	57991636
13	ENSBTAG00000017475	-1	58010287	58049012	protein_coding	GNAS	nucleotide binding	GO:0000166	rs135234555	58016636	58016636	58041636	57991636
13	ENSBTAG00000017475	-1	58010287	58049012	protein_coding	GNAS	GTPase activity	GO:0003924	rs135234555	58016636	58016636	58041636	57991636
13	ENSBTAG00000017475	-1	58010287	58049012	protein_coding	GNAS	GTP binding	GO:0005525	rs135234555	58016636	58016636	58041636	57991636
13	ENSBTAG00000017475	-1	58010287	58049012	protein_coding	GNAS	heterotrimeric G-protein complex	GO:0005834	rs135234555	58016636	58016636	58041636	57991636
13	ENSBTAG00000017475	-1	58010287	58049012	protein_coding	GNAS	G-protein coupled receptor binding	GO:0001664	rs135234555	58016636	58016636	58041636	57991636
13	ENSBTAG00000017475	-1	58010287	58049012	protein_coding	GNAS	guanyl nucleotide binding	GO:0019001	rs135234555	58016636	58016636	58041636	57991636
13	ENSBTAG00000017475	-1	58010287	58049012	protein_coding	GNAS	G-protein beta/gamma-subunit complex binding	GO:0031683	rs135234555	58016636	58016636	58041636	57991636
13	ENSBTAG00000017475	-1	58010287	58049012	protein_coding	GNAS	adenylate cyclase-modulating G-protein coupled receptor signaling pathway	GO:0007188	rs135234555	58016636	58016636	58041636	57991636
13	ENSBTAG00000017475	-1	58010287	58049012	protein_coding	GNAS	ionotropic glutamate receptor binding	GO:0035255	rs135234555	58016636	58016636	58041636	57991636
13	ENSBTAG00000017475	-1	58010287	58049012	protein_coding	GNAS	beta-2 adrenergic receptor binding	GO:0031698	rs135234555	58016636	58016636	58041636	57991636
13	ENSBTAG00000017475	-1	58010287	58049012	protein_coding	GNAS	insulin-like growth factor receptor binding	GO:0005159	rs135234555	58016636	58016636	58041636	57991636
13	ENSBTAG00000017475	-1	58010287	58049012	protein_coding	GNAS	D1 dopamine receptor binding	GO:0031748	rs135234555	58016636	58016636	58041636	57991636
13	ENSBTAG00000017475	-1	58010287	58049012	protein_coding	GNAS	mu-type opioid receptor binding	GO:0031852	rs135234555	58016636	58016636	58041636	57991636
13	ENSBTAG00000017475	-1	58010287	58049012	protein_coding	GNAS	corticotropin-releasing hormone receptor 1 binding	GO:0051430	rs135234555	58016636	58016636	58041636	57991636
13	ENSBTAG00000017475	-1	58010287	58049012	protein_coding	GNAS	adenylate cyclase-activating dopamine receptor signaling pathway	GO:0007191	rs135234555	58016636	58016636	58041636	57991636
13	ENSBTAG00000047223	-1	58019524	58049012	protein_coding	GNAS	extracellular region	GO:0005576	rs135234555	58016636	58016636	58041636	57991636
13	ENSBTAG00000047223	-1	58019524	58049012	protein_coding	GNAS	cytoplasmic vesicle	GO:0031410	rs135234555	58016636	58016636	58041636	57991636
13	ENSBTAG00000047223	-1	58019524	58049012	protein_coding	GNAS	transport vesicle	GO:0030133	rs135234555	58016636	58016636	58041636	57991636
13	ENSBTAG00000047223	-1	58019524	58049012	protein_coding	GNAS	negative regulation of multicellular organism growth	GO:0040015	rs135234555	58016636	58016636	58041636	57991636
13	ENSBTAG00000047223	-1	58019524	58049012	protein_coding	GNAS	response to parathyroid hormone	GO:0071107	rs135234555	58016636	58016636	58041636	57991636
13	ENSBTAG00000017475	-1	58010287	58049012	protein_coding	GNAS	G-protein coupled receptor signaling pathway	GO:0007186	rs135234555	58016636	58016636	58041636	57991636
13	ENSBTAG00000017475	-1	58010287	58049012	protein_coding	GNAS	intracellular	GO:0005622	rs135234555	58016636	58016636	58041636	57991636
13	ENSBTAG00000017475	-1	58010287	58049012	protein_coding	GNAS	signal transduction	GO:0007165	rs135234555	58016636	58016636	58041636	57991636
13	ENSBTAG00000017475	-1	58010287	58049012	protein_coding	GNAS	nucleotide binding	GO:0000166	rs135234555	58016636	58016636	58041636	57991636
13	ENSBTAG00000017475	-1	58010287	58049012	protein_coding	GNAS	GTPase activity	GO:0003924	rs135234555	58016636	58016636	58041636	57991636
13	ENSBTAG00000017475	-1	58010287	58049012	protein_coding	GNAS	GTP binding	GO:0005525	rs135234555	58016636	58016636	58041636	57991636
13	ENSBTAG00000017475	-1	58010287	58049012	protein_coding	GNAS	heterotrimeric G-protein complex	GO:0005834	rs135234555	58016636	58016636	58041636	57991636
13	ENSBTAG00000017475	-1	58010287	58049012	protein_coding	GNAS	G-protein coupled receptor binding	GO:0001664	rs135234555	58016636	58016636	58041636	57991636
13	ENSBTAG00000017475	-1	58010287	58049012	protein_coding	GNAS	guanyl nucleotide binding	GO:0019001	rs135234555	58016636	58016636	58041636	57991636
13	ENSBTAG00000017475	-1	58010287	58049012	protein_coding	GNAS	G-protein beta/gamma-subunit complex binding	GO:0031683	rs135234555	58016636	58016636	58041636	57991636
13	ENSBTAG00000017475	-1	58010287	58049012	protein_coding	GNAS	adenylate cyclase-modulating G-protein coupled receptor signaling pathway	GO:0007188	rs135234555	58016636	58016636	58041636	57991636
13	ENSBTAG00000017475	-1	58010287	58049012	protein_coding	GNAS	ionotropic glutamate receptor binding	GO:0035255	rs135234555	58016636	58016636	58041636	57991636
13	ENSBTAG00000017475	-1	58010287	58049012	protein_coding	GNAS	beta-2 adrenergic receptor binding	GO:0031698	rs135234555	58016636	58016636	58041636	57991636
13	ENSBTAG00000017475	-1	58010287	58049012	protein_coding	GNAS	insulin-like growth factor receptor binding	GO:0005159	rs135234555	58016636	58016636	58041636	57991636
13	ENSBTAG00000017475	-1	58010287	58049012	protein_coding	GNAS	D1 dopamine receptor binding	GO:0031748	rs135234555	58016636	58016636	58041636	57991636
13	ENSBTAG00000017475	-1	58010287	58049012	protein_coding	GNAS	mu-type opioid receptor binding	GO:0031852	rs135234555	58016636	58016636	58041636	57991636
13	ENSBTAG00000017475	-1	58010287	58049012	protein_coding	GNAS	corticotropin-releasing hormone receptor 1 binding	GO:0051430	rs135234555	58016636	58016636	58041636	57991636
13	ENSBTAG00000017475	-1	58010287	58049012	protein_coding	GNAS	adenylate cyclase-activating dopamine receptor signaling pathway	GO:0007191	rs135234555	58016636	58016636	58041636	57991636
13	ENSBTAG00000047223	-1	58019524	58049012	protein_coding	GNAS	extracellular region	GO:0005576	rs135234555	58016636	58016636	58041636	57991636
13	ENSBTAG00000047223	-1	58019524	58049012	protein_coding	GNAS	cytoplasmic vesicle	GO:0031410	rs135234555	58016636	58016636	58041636	57991636
13	ENSBTAG00000047223	-1	58019524	58049012	protein_coding	GNAS	transport vesicle	GO:0030133	rs135234555	58016636	58016636	58041636	57991636
13	ENSBTAG00000047223	-1	58019524	58049012	protein_coding	GNAS	negative regulation of multicellular organism growth	GO:0040015	rs135234555	58016636	58016636	58041636	57991636
13	ENSBTAG00000047223	-1	58019524	58049012	protein_coding	GNAS	response to parathyroid hormone	GO:0071107	rs135234555	58016636	58016636	58041636	57991636
13	ENSBTAG00000017475	-1	58010287	58049012	protein_coding	GNAS	G-protein coupled receptor signaling pathway	GO:0007186	rs43771411	58017170	58017170	58042170	57992170
13	ENSBTAG00000017475	-1	58010287	58049012	protein_coding	GNAS	intracellular	GO:0005622	rs43771411	58017170	58017170	58042170	57992170
13	ENSBTAG00000017475	-1	58010287	58049012	protein_coding	GNAS	signal transduction	GO:0007165	rs43771411	58017170	58017170	58042170	57992170
13	ENSBTAG00000017475	-1	58010287	58049012	protein_coding	GNAS	nucleotide binding	GO:0000166	rs43771411	58017170	58017170	58042170	57992170
13	ENSBTAG00000017475	-1	58010287	58049012	protein_coding	GNAS	GTPase activity	GO:0003924	rs43771411	58017170	58017170	58042170	57992170
13	ENSBTAG00000017475	-1	58010287	58049012	protein_coding	GNAS	GTP binding	GO:0005525	rs43771411	58017170	58017170	58042170	57992170
13	ENSBTAG00000017475	-1	58010287	58049012	protein_coding	GNAS	heterotrimeric G-protein complex	GO:0005834	rs43771411	58017170	58017170	58042170	57992170
13	ENSBTAG00000017475	-1	58010287	58049012	protein_coding	GNAS	G-protein coupled receptor binding	GO:0001664	rs43771411	58017170	58017170	58042170	57992170
13	ENSBTAG00000017475	-1	58010287	58049012	protein_coding	GNAS	guanyl nucleotide binding	GO:0019001	rs43771411	58017170	58017170	58042170	57992170
13	ENSBTAG00000017475	-1	58010287	58049012	protein_coding	GNAS	G-protein beta/gamma-subunit complex binding	GO:0031683	rs43771411	58017170	58017170	58042170	57992170
13	ENSBTAG00000017475	-1	58010287	58049012	protein_coding	GNAS	adenylate cyclase-modulating G-protein coupled receptor signaling pathway	GO:0007188	rs43771411	58017170	58017170	58042170	57992170
13	ENSBTAG00000017475	-1	58010287	58049012	protein_coding	GNAS	ionotropic glutamate receptor binding	GO:0035255	rs43771411	58017170	58017170	58042170	57992170
13	ENSBTAG00000017475	-1	58010287	58049012	protein_coding	GNAS	beta-2 adrenergic receptor binding	GO:0031698	rs43771411	58017170	58017170	58042170	57992170
13	ENSBTAG00000017475	-1	58010287	58049012	protein_coding	GNAS	insulin-like growth factor receptor binding	GO:0005159	rs43771411	58017170	58017170	58042170	57992170
13	ENSBTAG00000017475	-1	58010287	58049012	protein_coding	GNAS	D1 dopamine receptor binding	GO:0031748	rs43771411	58017170	58017170	58042170	57992170
13	ENSBTAG00000017475	-1	58010287	58049012	protein_coding	GNAS	mu-type opioid receptor binding	GO:0031852	rs43771411	58017170	58017170	58042170	57992170
13	ENSBTAG00000017475	-1	58010287	58049012	protein_coding	GNAS	corticotropin-releasing hormone receptor 1 binding	GO:0051430	rs43771411	58017170	58017170	58042170	57992170
13	ENSBTAG00000017475	-1	58010287	58049012	protein_coding	GNAS	adenylate cyclase-activating dopamine receptor signaling pathway	GO:0007191	rs43771411	58017170	58017170	58042170	57992170
13	ENSBTAG00000047223	-1	58019524	58049012	protein_coding	GNAS	extracellular region	GO:0005576	rs43771411	58017170	58017170	58042170	57992170
13	ENSBTAG00000047223	-1	58019524	58049012	protein_coding	GNAS	cytoplasmic vesicle	GO:0031410	rs43771411	58017170	58017170	58042170	57992170
13	ENSBTAG00000047223	-1	58019524	58049012	protein_coding	GNAS	transport vesicle	GO:0030133	rs43771411	58017170	58017170	58042170	57992170
13	ENSBTAG00000047223	-1	58019524	58049012	protein_coding	GNAS	negative regulation of multicellular organism growth	GO:0040015	rs43771411	58017170	58017170	58042170	57992170
13	ENSBTAG00000047223	-1	58019524	58049012	protein_coding	GNAS	response to parathyroid hormone	GO:0071107	rs43771411	58017170	58017170	58042170	57992170
13	ENSBTAG00000017475	-1	58010287	58049012	protein_coding	GNAS	G-protein coupled receptor signaling pathway	GO:0007186	rs43771411	58017170	58017170	58042170	57992170
13	ENSBTAG00000017475	-1	58010287	58049012	protein_coding	GNAS	intracellular	GO:0005622	rs43771411	58017170	58017170	58042170	57992170
13	ENSBTAG00000017475	-1	58010287	58049012	protein_coding	GNAS	signal transduction	GO:0007165	rs43771411	58017170	58017170	58042170	57992170
13	ENSBTAG00000017475	-1	58010287	58049012	protein_coding	GNAS	nucleotide binding	GO:0000166	rs43771411	58017170	58017170	58042170	57992170
13	ENSBTAG00000017475	-1	58010287	58049012	protein_coding	GNAS	GTPase activity	GO:0003924	rs43771411	58017170	58017170	58042170	57992170
13	ENSBTAG00000017475	-1	58010287	58049012	protein_coding	GNAS	GTP binding	GO:0005525	rs43771411	58017170	58017170	58042170	57992170
13	ENSBTAG00000017475	-1	58010287	58049012	protein_coding	GNAS	heterotrimeric G-protein complex	GO:0005834	rs43771411	58017170	58017170	58042170	57992170
13	ENSBTAG00000017475	-1	58010287	58049012	protein_coding	GNAS	G-protein coupled receptor binding	GO:0001664	rs43771411	58017170	58017170	58042170	57992170
13	ENSBTAG00000017475	-1	58010287	58049012	protein_coding	GNAS	guanyl nucleotide binding	GO:0019001	rs43771411	58017170	58017170	58042170	57992170
13	ENSBTAG00000017475	-1	58010287	58049012	protein_coding	GNAS	G-protein beta/gamma-subunit complex binding	GO:0031683	rs43771411	58017170	58017170	58042170	57992170
13	ENSBTAG00000017475	-1	58010287	58049012	protein_coding	GNAS	adenylate cyclase-modulating G-protein coupled receptor signaling pathway	GO:0007188	rs43771411	58017170	58017170	58042170	57992170
13	ENSBTAG00000017475	-1	58010287	58049012	protein_coding	GNAS	ionotropic glutamate receptor binding	GO:0035255	rs43771411	58017170	58017170	58042170	57992170
13	ENSBTAG00000017475	-1	58010287	58049012	protein_coding	GNAS	beta-2 adrenergic receptor binding	GO:0031698	rs43771411	58017170	58017170	58042170	57992170
13	ENSBTAG00000017475	-1	58010287	58049012	protein_coding	GNAS	insulin-like growth factor receptor binding	GO:0005159	rs43771411	58017170	58017170	58042170	57992170
13	ENSBTAG00000017475	-1	58010287	58049012	protein_coding	GNAS	D1 dopamine receptor binding	GO:0031748	rs43771411	58017170	58017170	58042170	57992170
13	ENSBTAG00000017475	-1	58010287	58049012	protein_coding	GNAS	mu-type opioid receptor binding	GO:0031852	rs43771411	58017170	58017170	58042170	57992170
13	ENSBTAG00000017475	-1	58010287	58049012	protein_coding	GNAS	corticotropin-releasing hormone receptor 1 binding	GO:0051430	rs43771411	58017170	58017170	58042170	57992170
13	ENSBTAG00000017475	-1	58010287	58049012	protein_coding	GNAS	adenylate cyclase-activating dopamine receptor signaling pathway	GO:0007191	rs43771411	58017170	58017170	58042170	57992170
13	ENSBTAG00000047223	-1	58019524	58049012	protein_coding	GNAS	extracellular region	GO:0005576	rs43771411	58017170	58017170	58042170	57992170
13	ENSBTAG00000047223	-1	58019524	58049012	protein_coding	GNAS	cytoplasmic vesicle	GO:0031410	rs43771411	58017170	58017170	58042170	57992170
13	ENSBTAG00000047223	-1	58019524	58049012	protein_coding	GNAS	transport vesicle	GO:0030133	rs43771411	58017170	58017170	58042170	57992170
13	ENSBTAG00000047223	-1	58019524	58049012	protein_coding	GNAS	negative regulation of multicellular organism growth	GO:0040015	rs43771411	58017170	58017170	58042170	57992170
13	ENSBTAG00000047223	-1	58019524	58049012	protein_coding	GNAS	response to parathyroid hormone	GO:0071107	rs43771411	58017170	58017170	58042170	57992170
13	ENSBTAG00000004039	1	68399158	68468557	protein_coding	DHX35	hydrolase activity	GO:0016787	rs109860180	68448900	68448900	68473900	68423900
13	ENSBTAG00000004039	1	68399158	68468557	protein_coding	DHX35	nucleotide binding	GO:0000166	rs109860180	68448900	68448900	68473900	68423900
13	ENSBTAG00000004039	1	68399158	68468557	protein_coding	DHX35	ATP binding	GO:0005524	rs109860180	68448900	68448900	68473900	68423900
13	ENSBTAG00000004039	1	68399158	68468557	protein_coding	DHX35	RNA binding	GO:0003723	rs109860180	68448900	68448900	68473900	68423900
13	ENSBTAG00000004039	1	68399158	68468557	protein_coding	DHX35	catalytic step 2 spliceosome	GO:0071013	rs109860180	68448900	68448900	68473900	68423900
13	ENSBTAG00000004039	1	68399158	68468557	protein_coding	DHX35	helicase activity	GO:0004386	rs109860180	68448900	68448900	68473900	68423900
13	ENSBTAG00000004039	1	68399158	68468557	protein_coding	DHX35	ATP-dependent 3'-5' RNA helicase activity	GO:0034459	rs109860180	68448900	68448900	68473900	68423900
13	ENSBTAG00000012626	-1	78464294	78484987	protein_coding	B4GALT5	transferase activity, transferring glycosyl groups	GO:0016757	rs41713007	78482299	78482299	78507299	78457299
13	ENSBTAG00000012626	-1	78464294	78484987	protein_coding	B4GALT5	carbohydrate metabolic process	GO:0005975	rs41713007	78482299	78482299	78507299	78457299
13	ENSBTAG00000012626	-1	78464294	78484987	protein_coding	B4GALT5	N-acetyllactosamine synthase activity	GO:0003945	rs41713007	78482299	78482299	78507299	78457299
13	ENSBTAG00000012626	-1	78464294	78484987	protein_coding	B4GALT5	poly-N-acetyllactosamine biosynthetic process	GO:0030311	rs41713007	78482299	78482299	78507299	78457299
14	ENSBTAG00000026963	1	64875135	64898581	protein_coding	NCALD	metal ion binding	GO:0046872	rs41588024	64858093	64858093	64883093	64833093
14	ENSBTAG00000026963	1	64875135	64898581	protein_coding	NCALD	calcium ion binding	GO:0005509	rs41588024	64858093	64858093	64883093	64833093
14	ENSBTAG00000026963	1	64875135	64898581	protein_coding	NCALD	protein binding	GO:0005515	rs41588024	64858093	64858093	64883093	64833093
14	ENSBTAG00000026963	1	64875135	64898581	protein_coding	NCALD	actin binding	GO:0003779	rs41588024	64858093	64858093	64883093	64833093
14	ENSBTAG00000026963	1	64875135	64898581	protein_coding	NCALD	tubulin binding	GO:0015631	rs41588024	64858093	64858093	64883093	64833093
14	ENSBTAG00000026963	1	64875135	64898581	protein_coding	NCALD	clathrin binding	GO:0030276	rs41588024	64858093	64858093	64883093	64833093
14	ENSBTAG00000026963	1	64875135	64898581	protein_coding	NCALD	regulation of systemic arterial blood pressure	GO:0003073	rs41588024	64858093	64858093	64883093	64833093
14	ENSBTAG00000026963	1	64875135	64898581	protein_coding	NCALD	calcium-mediated signaling	GO:0019722	rs41588024	64858093	64858093	64883093	64833093
14	ENSBTAG00000026963	1	64875135	64898581	protein_coding	NCALD	intracellular	GO:0005622	rs41588024	64858093	64858093	64883093	64833093
15	ENSBTAG00000015939	-1	30743667	30758246	protein_coding	NECTIN1	membrane	GO:0016020	rs43713719	30782639	30782639	30807639	30757639
15	ENSBTAG00000015939	-1	30743667	30758246	protein_coding	NECTIN1	integral component of membrane	GO:0016021	rs43713719	30782639	30782639	30807639	30757639
15	ENSBTAG00000015939	-1	30743667	30758246	protein_coding	NECTIN1	protein homodimerization activity	GO:0042803	rs43713719	30782639	30782639	30807639	30757639
15	ENSBTAG00000015939	-1	30743667	30758246	protein_coding	NECTIN1	cell adhesion	GO:0007155	rs43713719	30782639	30782639	30807639	30757639
15	ENSBTAG00000015939	-1	30743667	30758246	protein_coding	NECTIN1	homophilic cell adhesion via plasma membrane adhesion molecules	GO:0007156	rs43713719	30782639	30782639	30807639	30757639
15	ENSBTAG00000015939	-1	30743667	30758246	protein_coding	NECTIN1	cell-cell adherens junction	GO:0005913	rs43713719	30782639	30782639	30807639	30757639
15	ENSBTAG00000015939	-1	30743667	30758246	protein_coding	NECTIN1	signaling receptor activity	GO:0038023	rs43713719	30782639	30782639	30807639	30757639
15	ENSBTAG00000015939	-1	30743667	30758246	protein_coding	NECTIN1	cell adhesion molecule binding	GO:0050839	rs43713719	30782639	30782639	30807639	30757639
15	ENSBTAG00000015939	-1	30743667	30758246	protein_coding	NECTIN1	heterophilic cell-cell adhesion via plasma membrane cell adhesion molecules	GO:0007157	rs43713719	30782639	30782639	30807639	30757639
15	ENSBTAG00000015939	-1	30743667	30758246	protein_coding	NECTIN1	cell-cell junction	GO:0005911	rs43713719	30782639	30782639	30807639	30757639
15	ENSBTAG00000015939	-1	30743667	30758246	protein_coding	NECTIN1	synapse	GO:0045202	rs43713719	30782639	30782639	30807639	30757639
15	ENSBTAG00000015939	-1	30743667	30758246	protein_coding	NECTIN1	identical protein binding	GO:0042802	rs43713719	30782639	30782639	30807639	30757639
15	ENSBTAG00000015939	-1	30743667	30758246	protein_coding	NECTIN1	lens morphogenesis in camera-type eye	GO:0002089	rs43713719	30782639	30782639	30807639	30757639
15	ENSBTAG00000015939	-1	30743667	30758246	protein_coding	NECTIN1	desmosome organization	GO:0002934	rs43713719	30782639	30782639	30807639	30757639
15	ENSBTAG00000015939	-1	30743667	30758246	protein_coding	NECTIN1	iron ion transport	GO:0006826	rs43713719	30782639	30782639	30807639	30757639
15	ENSBTAG00000015939	-1	30743667	30758246	protein_coding	NECTIN1	virion attachment to host cell	GO:0019062	rs43713719	30782639	30782639	30807639	30757639
15	ENSBTAG00000015939	-1	30743667	30758246	protein_coding	NECTIN1	camera-type eye morphogenesis	GO:0048593	rs43713719	30782639	30782639	30807639	30757639
15	ENSBTAG00000015939	-1	30743667	30758246	protein_coding	NECTIN1	regulation of synapse assembly	GO:0051963	rs43713719	30782639	30782639	30807639	30757639
15	ENSBTAG00000015939	-1	30743667	30758246	protein_coding	NECTIN1	retina development in camera-type eye	GO:0060041	rs43713719	30782639	30782639	30807639	30757639
15	ENSBTAG00000015939	-1	30743667	30758246	protein_coding	NECTIN1	enamel mineralization	GO:0070166	rs43713719	30782639	30782639	30807639	30757639
15	ENSBTAG00000015939	-1	30743667	30758246	protein_coding	NECTIN1	cell-cell adhesion	GO:0098609	rs43713719	30782639	30782639	30807639	30757639
15	ENSBTAG00000015939	-1	30743667	30758246	protein_coding	NECTIN1	protein localization to cell junction	GO:1902414	rs43713719	30782639	30782639	30807639	30757639
15	ENSBTAG00000015939	-1	30743667	30758246	protein_coding	NECTIN1	apical junction complex	GO:0043296	rs43713719	30782639	30782639	30807639	30757639
15	ENSBTAG00000015939	-1	30743667	30758246	protein_coding	NECTIN1	cell-cell contact zone	GO:0044291	rs43713719	30782639	30782639	30807639	30757639
17	ENSBTAG00000010662	1	72142468	72196937	protein_coding	LIMK2	metal ion binding	GO:0046872	rs41852453	72181267	72181267	72206267	72156267
17	ENSBTAG00000010662	1	72142468	72196937	protein_coding	LIMK2	ATP binding	GO:0005524	rs41852453	72181267	72181267	72206267	72156267
17	ENSBTAG00000010662	1	72142468	72196937	protein_coding	LIMK2	protein kinase activity	GO:0004672	rs41852453	72181267	72181267	72206267	72156267
17	ENSBTAG00000010662	1	72142468	72196937	protein_coding	LIMK2	protein phosphorylation	GO:0006468	rs41852453	72181267	72181267	72206267	72156267
17	ENSBTAG00000010662	1	72142468	72196937	protein_coding	LIMK2	protein heterodimerization activity	GO:0046982	rs41852453	72181267	72181267	72206267	72156267
17	ENSBTAG00000010662	1	72142468	72196937	protein_coding	LIMK2	spermatogenesis	GO:0007283	rs41852453	72181267	72181267	72206267	72156267
17	ENSBTAG00000010662	1	72142468	72196937	protein_coding	LIMK2	head development	GO:0060322	rs41852453	72181267	72181267	72206267	72156267
17	ENSBTAG00000010662	1	72142468	72196937	protein_coding	LIMK2	cornea development in camera-type eye	GO:0061303	rs41852453	72181267	72181267	72206267	72156267
17	ENSBTAG00000010662	1	72142468	72196937	protein_coding	LIMK2	nucleus	GO:0005634	rs41852453	72181267	72181267	72206267	72156267
17	ENSBTAG00000010662	1	72142468	72196937	protein_coding	LIMK2	cytoplasm	GO:0005737	rs41852453	72181267	72181267	72206267	72156267
17	ENSBTAG00000010662	1	72142468	72196937	protein_coding	LIMK2	cis-Golgi network	GO:0005801	rs41852453	72181267	72181267	72206267	72156267
17	ENSBTAG00000010662	1	72142468	72196937	protein_coding	LIMK2	kinase activity	GO:0016301	rs41852453	72181267	72181267	72206267	72156267
17	ENSBTAG00000010662	1	72142468	72196937	protein_coding	LIMK2	phosphorylation	GO:0016310	rs41852453	72181267	72181267	72206267	72156267
17	ENSBTAG00000010667	-1	72198073	72208758	protein_coding	PIK3IP1	plasma membrane	GO:0005886	rs41852453	72181267	72181267	72206267	72156267
17	ENSBTAG00000010667	-1	72198073	72208758	protein_coding	PIK3IP1	membrane	GO:0016020	rs41852453	72181267	72181267	72206267	72156267
17	ENSBTAG00000010667	-1	72198073	72208758	protein_coding	PIK3IP1	integral component of membrane	GO:0016021	rs41852453	72181267	72181267	72206267	72156267
17	ENSBTAG00000010667	-1	72198073	72208758	protein_coding	PIK3IP1	phosphatidylinositol 3-kinase catalytic subunit binding	GO:0036313	rs41852453	72181267	72181267	72206267	72156267
17	ENSBTAG00000010667	-1	72198073	72208758	protein_coding	PIK3IP1	negative regulation of phosphatidylinositol 3-kinase signaling	GO:0014067	rs41852453	72181267	72181267	72206267	72156267
17	ENSBTAG00000010667	-1	72198073	72208758	protein_coding	PIK3IP1	negative regulation of phosphatidylinositol 3-kinase activity	GO:0043553	rs41852453	72181267	72181267	72206267	72156267
17	ENSBTAG00000010662	1	72142468	72196937	protein_coding	LIMK2	metal ion binding	GO:0046872	rs41852453	72181267	72181267	72206267	72156267
17	ENSBTAG00000010662	1	72142468	72196937	protein_coding	LIMK2	ATP binding	GO:0005524	rs41852453	72181267	72181267	72206267	72156267
17	ENSBTAG00000010662	1	72142468	72196937	protein_coding	LIMK2	protein kinase activity	GO:0004672	rs41852453	72181267	72181267	72206267	72156267
17	ENSBTAG00000010662	1	72142468	72196937	protein_coding	LIMK2	protein phosphorylation	GO:0006468	rs41852453	72181267	72181267	72206267	72156267
17	ENSBTAG00000010662	1	72142468	72196937	protein_coding	LIMK2	protein heterodimerization activity	GO:0046982	rs41852453	72181267	72181267	72206267	72156267
17	ENSBTAG00000010662	1	72142468	72196937	protein_coding	LIMK2	spermatogenesis	GO:0007283	rs41852453	72181267	72181267	72206267	72156267
17	ENSBTAG00000010662	1	72142468	72196937	protein_coding	LIMK2	head development	GO:0060322	rs41852453	72181267	72181267	72206267	72156267
17	ENSBTAG00000010662	1	72142468	72196937	protein_coding	LIMK2	cornea development in camera-type eye	GO:0061303	rs41852453	72181267	72181267	72206267	72156267
17	ENSBTAG00000010662	1	72142468	72196937	protein_coding	LIMK2	nucleus	GO:0005634	rs41852453	72181267	72181267	72206267	72156267
17	ENSBTAG00000010662	1	72142468	72196937	protein_coding	LIMK2	cytoplasm	GO:0005737	rs41852453	72181267	72181267	72206267	72156267
17	ENSBTAG00000010662	1	72142468	72196937	protein_coding	LIMK2	cis-Golgi network	GO:0005801	rs41852453	72181267	72181267	72206267	72156267
17	ENSBTAG00000010662	1	72142468	72196937	protein_coding	LIMK2	kinase activity	GO:0016301	rs41852453	72181267	72181267	72206267	72156267
17	ENSBTAG00000010662	1	72142468	72196937	protein_coding	LIMK2	phosphorylation	GO:0016310	rs41852453	72181267	72181267	72206267	72156267
17	ENSBTAG00000010667	-1	72198073	72208758	protein_coding	PIK3IP1	plasma membrane	GO:0005886	rs41852453	72181267	72181267	72206267	72156267
17	ENSBTAG00000010667	-1	72198073	72208758	protein_coding	PIK3IP1	membrane	GO:0016020	rs41852453	72181267	72181267	72206267	72156267
17	ENSBTAG00000010667	-1	72198073	72208758	protein_coding	PIK3IP1	integral component of membrane	GO:0016021	rs41852453	72181267	72181267	72206267	72156267
17	ENSBTAG00000010667	-1	72198073	72208758	protein_coding	PIK3IP1	phosphatidylinositol 3-kinase catalytic subunit binding	GO:0036313	rs41852453	72181267	72181267	72206267	72156267
17	ENSBTAG00000010667	-1	72198073	72208758	protein_coding	PIK3IP1	negative regulation of phosphatidylinositol 3-kinase signaling	GO:0014067	rs41852453	72181267	72181267	72206267	72156267
17	ENSBTAG00000010667	-1	72198073	72208758	protein_coding	PIK3IP1	negative regulation of phosphatidylinositol 3-kinase activity	GO:0043553	rs41852453	72181267	72181267	72206267	72156267
18	ENSBTAG00000018421	1	36955238	37096910	protein_coding	WWP2	cytoplasm	GO:0005737	rs17871717	37090419	37090419	37115419	37065419
18	ENSBTAG00000018421	1	36955238	37096910	protein_coding	WWP2	negative regulation of transcription by RNA polymerase II	GO:0000122	rs17871717	37090419	37090419	37115419	37065419
18	ENSBTAG00000018421	1	36955238	37096910	protein_coding	WWP2	ligase activity	GO:0016874	rs17871717	37090419	37090419	37115419	37065419
18	ENSBTAG00000018421	1	36955238	37096910	protein_coding	WWP2	transferase activity	GO:0016740	rs17871717	37090419	37090419	37115419	37065419
18	ENSBTAG00000018421	1	36955238	37096910	protein_coding	WWP2	protein ubiquitination	GO:0016567	rs17871717	37090419	37090419	37115419	37065419
18	ENSBTAG00000018421	1	36955238	37096910	protein_coding	WWP2	ubiquitin protein ligase activity	GO:0061630	rs17871717	37090419	37090419	37115419	37065419
18	ENSBTAG00000018421	1	36955238	37096910	protein_coding	WWP2	protein polyubiquitination	GO:0000209	rs17871717	37090419	37090419	37115419	37065419
18	ENSBTAG00000018421	1	36955238	37096910	protein_coding	WWP2	proteasome-mediated ubiquitin-dependent protein catabolic process	GO:0043161	rs17871717	37090419	37090419	37115419	37065419
18	ENSBTAG00000018421	1	36955238	37096910	protein_coding	WWP2	ubiquitin-dependent protein catabolic process	GO:0006511	rs17871717	37090419	37090419	37115419	37065419
18	ENSBTAG00000018421	1	36955238	37096910	protein_coding	WWP2	ubiquitin-protein transferase activity	GO:0004842	rs17871717	37090419	37090419	37115419	37065419
18	ENSBTAG00000018421	1	36955238	37096910	protein_coding	WWP2	RNA polymerase II transcription factor binding	GO:0001085	rs17871717	37090419	37090419	37115419	37065419
18	ENSBTAG00000018421	1	36955238	37096910	protein_coding	WWP2	transcription factor binding	GO:0008134	rs17871717	37090419	37090419	37115419	37065419
18	ENSBTAG00000018421	1	36955238	37096910	protein_coding	WWP2	extracellular transport	GO:0006858	rs17871717	37090419	37090419	37115419	37065419
18	ENSBTAG00000018421	1	36955238	37096910	protein_coding	WWP2	negative regulation of gene expression	GO:0010629	rs17871717	37090419	37090419	37115419	37065419
18	ENSBTAG00000018421	1	36955238	37096910	protein_coding	WWP2	negative regulation of transporter activity	GO:0032410	rs17871717	37090419	37090419	37115419	37065419
18	ENSBTAG00000018421	1	36955238	37096910	protein_coding	WWP2	regulation of ion transmembrane transport	GO:0034765	rs17871717	37090419	37090419	37115419	37065419
18	ENSBTAG00000018421	1	36955238	37096910	protein_coding	WWP2	regulation of membrane potential	GO:0042391	rs17871717	37090419	37090419	37115419	37065419
18	ENSBTAG00000018421	1	36955238	37096910	protein_coding	WWP2	negative regulation of DNA-binding transcription factor activity	GO:0043433	rs17871717	37090419	37090419	37115419	37065419
18	ENSBTAG00000018421	1	36955238	37096910	protein_coding	WWP2	positive regulation of protein catabolic process	GO:0045732	rs17871717	37090419	37090419	37115419	37065419
18	ENSBTAG00000018421	1	36955238	37096910	protein_coding	WWP2	negative regulation of transcription, DNA-templated	GO:0045892	rs17871717	37090419	37090419	37115419	37065419
18	ENSBTAG00000018421	1	36955238	37096910	protein_coding	WWP2	positive regulation of transcription by RNA polymerase II	GO:0045944	rs17871717	37090419	37090419	37115419	37065419
18	ENSBTAG00000018421	1	36955238	37096910	protein_coding	WWP2	negative regulation of protein transport	GO:0051224	rs17871717	37090419	37090419	37115419	37065419
18	ENSBTAG00000018421	1	36955238	37096910	protein_coding	WWP2	protein autoubiquitination	GO:0051865	rs17871717	37090419	37090419	37115419	37065419
18	ENSBTAG00000018421	1	36955238	37096910	protein_coding	WWP2	protein K63-linked ubiquitination	GO:0070534	rs17871717	37090419	37090419	37115419	37065419
18	ENSBTAG00000018421	1	36955238	37096910	protein_coding	WWP2	regulation of potassium ion transmembrane transporter activity	GO:1901016	rs17871717	37090419	37090419	37115419	37065419
18	ENSBTAG00000018421	1	36955238	37096910	protein_coding	WWP2	extracellular region	GO:0005576	rs17871717	37090419	37090419	37115419	37065419
18	ENSBTAG00000018421	1	36955238	37096910	protein_coding	WWP2	nucleus	GO:0005634	rs17871717	37090419	37090419	37115419	37065419
18	ENSBTAG00000018425	-1	37108019	37115996	protein_coding	PSMD7	proteasome-mediated ubiquitin-dependent protein catabolic process	GO:0043161	rs17871717	37090419	37090419	37115419	37065419
18	ENSBTAG00000018425	-1	37108019	37115996	protein_coding	PSMD7	proteasome complex	GO:0000502	rs17871717	37090419	37090419	37115419	37065419
18	ENSBTAG00000018425	-1	37108019	37115996	protein_coding	PSMD7	proteasome regulatory particle	GO:0005838	rs17871717	37090419	37090419	37115419	37065419
18	ENSBTAG00000018425	-1	37108019	37115996	protein_coding	PSMD7	protein homodimerization activity	GO:0042803	rs17871717	37090419	37090419	37115419	37065419
18	ENSBTAG00000018425	-1	37108019	37115996	protein_coding	PSMD7	nucleoplasm	GO:0005654	rs17871717	37090419	37090419	37115419	37065419
18	ENSBTAG00000018421	1	36955238	37096910	protein_coding	WWP2	cytoplasm	GO:0005737	rs17871717	37090419	37090419	37115419	37065419
18	ENSBTAG00000018421	1	36955238	37096910	protein_coding	WWP2	negative regulation of transcription by RNA polymerase II	GO:0000122	rs17871717	37090419	37090419	37115419	37065419
18	ENSBTAG00000018421	1	36955238	37096910	protein_coding	WWP2	ligase activity	GO:0016874	rs17871717	37090419	37090419	37115419	37065419
18	ENSBTAG00000018421	1	36955238	37096910	protein_coding	WWP2	transferase activity	GO:0016740	rs17871717	37090419	37090419	37115419	37065419
18	ENSBTAG00000018421	1	36955238	37096910	protein_coding	WWP2	protein ubiquitination	GO:0016567	rs17871717	37090419	37090419	37115419	37065419
18	ENSBTAG00000018421	1	36955238	37096910	protein_coding	WWP2	ubiquitin protein ligase activity	GO:0061630	rs17871717	37090419	37090419	37115419	37065419
18	ENSBTAG00000018421	1	36955238	37096910	protein_coding	WWP2	protein polyubiquitination	GO:0000209	rs17871717	37090419	37090419	37115419	37065419
18	ENSBTAG00000018421	1	36955238	37096910	protein_coding	WWP2	proteasome-mediated ubiquitin-dependent protein catabolic process	GO:0043161	rs17871717	37090419	37090419	37115419	37065419
18	ENSBTAG00000018421	1	36955238	37096910	protein_coding	WWP2	ubiquitin-dependent protein catabolic process	GO:0006511	rs17871717	37090419	37090419	37115419	37065419
18	ENSBTAG00000018421	1	36955238	37096910	protein_coding	WWP2	ubiquitin-protein transferase activity	GO:0004842	rs17871717	37090419	37090419	37115419	37065419
18	ENSBTAG00000018421	1	36955238	37096910	protein_coding	WWP2	RNA polymerase II transcription factor binding	GO:0001085	rs17871717	37090419	37090419	37115419	37065419
18	ENSBTAG00000018421	1	36955238	37096910	protein_coding	WWP2	transcription factor binding	GO:0008134	rs17871717	37090419	37090419	37115419	37065419
18	ENSBTAG00000018421	1	36955238	37096910	protein_coding	WWP2	extracellular transport	GO:0006858	rs17871717	37090419	37090419	37115419	37065419
18	ENSBTAG00000018421	1	36955238	37096910	protein_coding	WWP2	negative regulation of gene expression	GO:0010629	rs17871717	37090419	37090419	37115419	37065419
18	ENSBTAG00000018421	1	36955238	37096910	protein_coding	WWP2	negative regulation of transporter activity	GO:0032410	rs17871717	37090419	37090419	37115419	37065419
18	ENSBTAG00000018421	1	36955238	37096910	protein_coding	WWP2	regulation of ion transmembrane transport	GO:0034765	rs17871717	37090419	37090419	37115419	37065419
18	ENSBTAG00000018421	1	36955238	37096910	protein_coding	WWP2	regulation of membrane potential	GO:0042391	rs17871717	37090419	37090419	37115419	37065419
18	ENSBTAG00000018421	1	36955238	37096910	protein_coding	WWP2	negative regulation of DNA-binding transcription factor activity	GO:0043433	rs17871717	37090419	37090419	37115419	37065419
18	ENSBTAG00000018421	1	36955238	37096910	protein_coding	WWP2	positive regulation of protein catabolic process	GO:0045732	rs17871717	37090419	37090419	37115419	37065419
18	ENSBTAG00000018421	1	36955238	37096910	protein_coding	WWP2	negative regulation of transcription, DNA-templated	GO:0045892	rs17871717	37090419	37090419	37115419	37065419
18	ENSBTAG00000018421	1	36955238	37096910	protein_coding	WWP2	positive regulation of transcription by RNA polymerase II	GO:0045944	rs17871717	37090419	37090419	37115419	37065419
18	ENSBTAG00000018421	1	36955238	37096910	protein_coding	WWP2	negative regulation of protein transport	GO:0051224	rs17871717	37090419	37090419	37115419	37065419
18	ENSBTAG00000018421	1	36955238	37096910	protein_coding	WWP2	protein autoubiquitination	GO:0051865	rs17871717	37090419	37090419	37115419	37065419
18	ENSBTAG00000018421	1	36955238	37096910	protein_coding	WWP2	protein K63-linked ubiquitination	GO:0070534	rs17871717	37090419	37090419	37115419	37065419
18	ENSBTAG00000018421	1	36955238	37096910	protein_coding	WWP2	regulation of potassium ion transmembrane transporter activity	GO:1901016	rs17871717	37090419	37090419	37115419	37065419
18	ENSBTAG00000018421	1	36955238	37096910	protein_coding	WWP2	extracellular region	GO:0005576	rs17871717	37090419	37090419	37115419	37065419
18	ENSBTAG00000018421	1	36955238	37096910	protein_coding	WWP2	nucleus	GO:0005634	rs17871717	37090419	37090419	37115419	37065419
18	ENSBTAG00000018425	-1	37108019	37115996	protein_coding	PSMD7	proteasome-mediated ubiquitin-dependent protein catabolic process	GO:0043161	rs17871717	37090419	37090419	37115419	37065419
18	ENSBTAG00000018425	-1	37108019	37115996	protein_coding	PSMD7	proteasome complex	GO:0000502	rs17871717	37090419	37090419	37115419	37065419
18	ENSBTAG00000018425	-1	37108019	37115996	protein_coding	PSMD7	proteasome regulatory particle	GO:0005838	rs17871717	37090419	37090419	37115419	37065419
18	ENSBTAG00000018425	-1	37108019	37115996	protein_coding	PSMD7	protein homodimerization activity	GO:0042803	rs17871717	37090419	37090419	37115419	37065419
18	ENSBTAG00000018425	-1	37108019	37115996	protein_coding	PSMD7	nucleoplasm	GO:0005654	rs17871717	37090419	37090419	37115419	37065419
18	ENSBTAG00000018421	1	36955238	37096910	protein_coding	WWP2	cytoplasm	GO:0005737	rs17871426	37090993	37090993	37115993	37065993
18	ENSBTAG00000018421	1	36955238	37096910	protein_coding	WWP2	negative regulation of transcription by RNA polymerase II	GO:0000122	rs17871426	37090993	37090993	37115993	37065993
18	ENSBTAG00000018421	1	36955238	37096910	protein_coding	WWP2	ligase activity	GO:0016874	rs17871426	37090993	37090993	37115993	37065993
18	ENSBTAG00000018421	1	36955238	37096910	protein_coding	WWP2	transferase activity	GO:0016740	rs17871426	37090993	37090993	37115993	37065993
18	ENSBTAG00000018421	1	36955238	37096910	protein_coding	WWP2	protein ubiquitination	GO:0016567	rs17871426	37090993	37090993	37115993	37065993
18	ENSBTAG00000018421	1	36955238	37096910	protein_coding	WWP2	ubiquitin protein ligase activity	GO:0061630	rs17871426	37090993	37090993	37115993	37065993
18	ENSBTAG00000018421	1	36955238	37096910	protein_coding	WWP2	protein polyubiquitination	GO:0000209	rs17871426	37090993	37090993	37115993	37065993
18	ENSBTAG00000018421	1	36955238	37096910	protein_coding	WWP2	proteasome-mediated ubiquitin-dependent protein catabolic process	GO:0043161	rs17871426	37090993	37090993	37115993	37065993
18	ENSBTAG00000018421	1	36955238	37096910	protein_coding	WWP2	ubiquitin-dependent protein catabolic process	GO:0006511	rs17871426	37090993	37090993	37115993	37065993
18	ENSBTAG00000018421	1	36955238	37096910	protein_coding	WWP2	ubiquitin-protein transferase activity	GO:0004842	rs17871426	37090993	37090993	37115993	37065993
18	ENSBTAG00000018421	1	36955238	37096910	protein_coding	WWP2	RNA polymerase II transcription factor binding	GO:0001085	rs17871426	37090993	37090993	37115993	37065993
18	ENSBTAG00000018421	1	36955238	37096910	protein_coding	WWP2	transcription factor binding	GO:0008134	rs17871426	37090993	37090993	37115993	37065993
18	ENSBTAG00000018421	1	36955238	37096910	protein_coding	WWP2	extracellular transport	GO:0006858	rs17871426	37090993	37090993	37115993	37065993
18	ENSBTAG00000018421	1	36955238	37096910	protein_coding	WWP2	negative regulation of gene expression	GO:0010629	rs17871426	37090993	37090993	37115993	37065993
18	ENSBTAG00000018421	1	36955238	37096910	protein_coding	WWP2	negative regulation of transporter activity	GO:0032410	rs17871426	37090993	37090993	37115993	37065993
18	ENSBTAG00000018421	1	36955238	37096910	protein_coding	WWP2	regulation of ion transmembrane transport	GO:0034765	rs17871426	37090993	37090993	37115993	37065993
18	ENSBTAG00000018421	1	36955238	37096910	protein_coding	WWP2	regulation of membrane potential	GO:0042391	rs17871426	37090993	37090993	37115993	37065993
18	ENSBTAG00000018421	1	36955238	37096910	protein_coding	WWP2	negative regulation of DNA-binding transcription factor activity	GO:0043433	rs17871426	37090993	37090993	37115993	37065993
18	ENSBTAG00000018421	1	36955238	37096910	protein_coding	WWP2	positive regulation of protein catabolic process	GO:0045732	rs17871426	37090993	37090993	37115993	37065993
18	ENSBTAG00000018421	1	36955238	37096910	protein_coding	WWP2	negative regulation of transcription, DNA-templated	GO:0045892	rs17871426	37090993	37090993	37115993	37065993
18	ENSBTAG00000018421	1	36955238	37096910	protein_coding	WWP2	positive regulation of transcription by RNA polymerase II	GO:0045944	rs17871426	37090993	37090993	37115993	37065993
18	ENSBTAG00000018421	1	36955238	37096910	protein_coding	WWP2	negative regulation of protein transport	GO:0051224	rs17871426	37090993	37090993	37115993	37065993
18	ENSBTAG00000018421	1	36955238	37096910	protein_coding	WWP2	protein autoubiquitination	GO:0051865	rs17871426	37090993	37090993	37115993	37065993
18	ENSBTAG00000018421	1	36955238	37096910	protein_coding	WWP2	protein K63-linked ubiquitination	GO:0070534	rs17871426	37090993	37090993	37115993	37065993
18	ENSBTAG00000018421	1	36955238	37096910	protein_coding	WWP2	regulation of potassium ion transmembrane transporter activity	GO:1901016	rs17871426	37090993	37090993	37115993	37065993
18	ENSBTAG00000018421	1	36955238	37096910	protein_coding	WWP2	extracellular region	GO:0005576	rs17871426	37090993	37090993	37115993	37065993
18	ENSBTAG00000018421	1	36955238	37096910	protein_coding	WWP2	nucleus	GO:0005634	rs17871426	37090993	37090993	37115993	37065993
18	ENSBTAG00000018425	-1	37108019	37115996	protein_coding	PSMD7	proteasome-mediated ubiquitin-dependent protein catabolic process	GO:0043161	rs17871426	37090993	37090993	37115993	37065993
18	ENSBTAG00000018425	-1	37108019	37115996	protein_coding	PSMD7	proteasome complex	GO:0000502	rs17871426	37090993	37090993	37115993	37065993
18	ENSBTAG00000018425	-1	37108019	37115996	protein_coding	PSMD7	proteasome regulatory particle	GO:0005838	rs17871426	37090993	37090993	37115993	37065993
18	ENSBTAG00000018425	-1	37108019	37115996	protein_coding	PSMD7	protein homodimerization activity	GO:0042803	rs17871426	37090993	37090993	37115993	37065993
18	ENSBTAG00000018425	-1	37108019	37115996	protein_coding	PSMD7	nucleoplasm	GO:0005654	rs17871426	37090993	37090993	37115993	37065993
18	ENSBTAG00000018421	1	36955238	37096910	protein_coding	WWP2	cytoplasm	GO:0005737	rs17871426	37090993	37090993	37115993	37065993
18	ENSBTAG00000018421	1	36955238	37096910	protein_coding	WWP2	negative regulation of transcription by RNA polymerase II	GO:0000122	rs17871426	37090993	37090993	37115993	37065993
18	ENSBTAG00000018421	1	36955238	37096910	protein_coding	WWP2	ligase activity	GO:0016874	rs17871426	37090993	37090993	37115993	37065993
18	ENSBTAG00000018421	1	36955238	37096910	protein_coding	WWP2	transferase activity	GO:0016740	rs17871426	37090993	37090993	37115993	37065993
18	ENSBTAG00000018421	1	36955238	37096910	protein_coding	WWP2	protein ubiquitination	GO:0016567	rs17871426	37090993	37090993	37115993	37065993
18	ENSBTAG00000018421	1	36955238	37096910	protein_coding	WWP2	ubiquitin protein ligase activity	GO:0061630	rs17871426	37090993	37090993	37115993	37065993
18	ENSBTAG00000018421	1	36955238	37096910	protein_coding	WWP2	protein polyubiquitination	GO:0000209	rs17871426	37090993	37090993	37115993	37065993
18	ENSBTAG00000018421	1	36955238	37096910	protein_coding	WWP2	proteasome-mediated ubiquitin-dependent protein catabolic process	GO:0043161	rs17871426	37090993	37090993	37115993	37065993
18	ENSBTAG00000018421	1	36955238	37096910	protein_coding	WWP2	ubiquitin-dependent protein catabolic process	GO:0006511	rs17871426	37090993	37090993	37115993	37065993
18	ENSBTAG00000018421	1	36955238	37096910	protein_coding	WWP2	ubiquitin-protein transferase activity	GO:0004842	rs17871426	37090993	37090993	37115993	37065993
18	ENSBTAG00000018421	1	36955238	37096910	protein_coding	WWP2	RNA polymerase II transcription factor binding	GO:0001085	rs17871426	37090993	37090993	37115993	37065993
18	ENSBTAG00000018421	1	36955238	37096910	protein_coding	WWP2	transcription factor binding	GO:0008134	rs17871426	37090993	37090993	37115993	37065993
18	ENSBTAG00000018421	1	36955238	37096910	protein_coding	WWP2	extracellular transport	GO:0006858	rs17871426	37090993	37090993	37115993	37065993
18	ENSBTAG00000018421	1	36955238	37096910	protein_coding	WWP2	negative regulation of gene expression	GO:0010629	rs17871426	37090993	37090993	37115993	37065993
18	ENSBTAG00000018421	1	36955238	37096910	protein_coding	WWP2	negative regulation of transporter activity	GO:0032410	rs17871426	37090993	37090993	37115993	37065993
18	ENSBTAG00000018421	1	36955238	37096910	protein_coding	WWP2	regulation of ion transmembrane transport	GO:0034765	rs17871426	37090993	37090993	37115993	37065993
18	ENSBTAG00000018421	1	36955238	37096910	protein_coding	WWP2	regulation of membrane potential	GO:0042391	rs17871426	37090993	37090993	37115993	37065993
18	ENSBTAG00000018421	1	36955238	37096910	protein_coding	WWP2	negative regulation of DNA-binding transcription factor activity	GO:0043433	rs17871426	37090993	37090993	37115993	37065993
18	ENSBTAG00000018421	1	36955238	37096910	protein_coding	WWP2	positive regulation of protein catabolic process	GO:0045732	rs17871426	37090993	37090993	37115993	37065993
18	ENSBTAG00000018421	1	36955238	37096910	protein_coding	WWP2	negative regulation of transcription, DNA-templated	GO:0045892	rs17871426	37090993	37090993	37115993	37065993
18	ENSBTAG00000018421	1	36955238	37096910	protein_coding	WWP2	positive regulation of transcription by RNA polymerase II	GO:0045944	rs17871426	37090993	37090993	37115993	37065993
18	ENSBTAG00000018421	1	36955238	37096910	protein_coding	WWP2	negative regulation of protein transport	GO:0051224	rs17871426	37090993	37090993	37115993	37065993
18	ENSBTAG00000018421	1	36955238	37096910	protein_coding	WWP2	protein autoubiquitination	GO:0051865	rs17871426	37090993	37090993	37115993	37065993
18	ENSBTAG00000018421	1	36955238	37096910	protein_coding	WWP2	protein K63-linked ubiquitination	GO:0070534	rs17871426	37090993	37090993	37115993	37065993
18	ENSBTAG00000018421	1	36955238	37096910	protein_coding	WWP2	regulation of potassium ion transmembrane transporter activity	GO:1901016	rs17871426	37090993	37090993	37115993	37065993
18	ENSBTAG00000018421	1	36955238	37096910	protein_coding	WWP2	extracellular region	GO:0005576	rs17871426	37090993	37090993	37115993	37065993
18	ENSBTAG00000018421	1	36955238	37096910	protein_coding	WWP2	nucleus	GO:0005634	rs17871426	37090993	37090993	37115993	37065993
18	ENSBTAG00000018425	-1	37108019	37115996	protein_coding	PSMD7	proteasome-mediated ubiquitin-dependent protein catabolic process	GO:0043161	rs17871426	37090993	37090993	37115993	37065993
18	ENSBTAG00000018425	-1	37108019	37115996	protein_coding	PSMD7	proteasome complex	GO:0000502	rs17871426	37090993	37090993	37115993	37065993
18	ENSBTAG00000018425	-1	37108019	37115996	protein_coding	PSMD7	proteasome regulatory particle	GO:0005838	rs17871426	37090993	37090993	37115993	37065993
18	ENSBTAG00000018425	-1	37108019	37115996	protein_coding	PSMD7	protein homodimerization activity	GO:0042803	rs17871426	37090993	37090993	37115993	37065993
18	ENSBTAG00000018425	-1	37108019	37115996	protein_coding	PSMD7	nucleoplasm	GO:0005654	rs17871426	37090993	37090993	37115993	37065993
18	ENSBTAG00000018421	1	36955238	37096910	protein_coding	WWP2	cytoplasm	GO:0005737	rs17871426	37090993	37090993	37115993	37065993
18	ENSBTAG00000018421	1	36955238	37096910	protein_coding	WWP2	negative regulation of transcription by RNA polymerase II	GO:0000122	rs17871426	37090993	37090993	37115993	37065993
18	ENSBTAG00000018421	1	36955238	37096910	protein_coding	WWP2	ligase activity	GO:0016874	rs17871426	37090993	37090993	37115993	37065993
18	ENSBTAG00000018421	1	36955238	37096910	protein_coding	WWP2	transferase activity	GO:0016740	rs17871426	37090993	37090993	37115993	37065993
18	ENSBTAG00000018421	1	36955238	37096910	protein_coding	WWP2	protein ubiquitination	GO:0016567	rs17871426	37090993	37090993	37115993	37065993
18	ENSBTAG00000018421	1	36955238	37096910	protein_coding	WWP2	ubiquitin protein ligase activity	GO:0061630	rs17871426	37090993	37090993	37115993	37065993
18	ENSBTAG00000018421	1	36955238	37096910	protein_coding	WWP2	protein polyubiquitination	GO:0000209	rs17871426	37090993	37090993	37115993	37065993
18	ENSBTAG00000018421	1	36955238	37096910	protein_coding	WWP2	proteasome-mediated ubiquitin-dependent protein catabolic process	GO:0043161	rs17871426	37090993	37090993	37115993	37065993
18	ENSBTAG00000018421	1	36955238	37096910	protein_coding	WWP2	ubiquitin-dependent protein catabolic process	GO:0006511	rs17871426	37090993	37090993	37115993	37065993
18	ENSBTAG00000018421	1	36955238	37096910	protein_coding	WWP2	ubiquitin-protein transferase activity	GO:0004842	rs17871426	37090993	37090993	37115993	37065993
18	ENSBTAG00000018421	1	36955238	37096910	protein_coding	WWP2	RNA polymerase II transcription factor binding	GO:0001085	rs17871426	37090993	37090993	37115993	37065993
18	ENSBTAG00000018421	1	36955238	37096910	protein_coding	WWP2	transcription factor binding	GO:0008134	rs17871426	37090993	37090993	37115993	37065993
18	ENSBTAG00000018421	1	36955238	37096910	protein_coding	WWP2	extracellular transport	GO:0006858	rs17871426	37090993	37090993	37115993	37065993
18	ENSBTAG00000018421	1	36955238	37096910	protein_coding	WWP2	negative regulation of gene expression	GO:0010629	rs17871426	37090993	37090993	37115993	37065993
18	ENSBTAG00000018421	1	36955238	37096910	protein_coding	WWP2	negative regulation of transporter activity	GO:0032410	rs17871426	37090993	37090993	37115993	37065993
18	ENSBTAG00000018421	1	36955238	37096910	protein_coding	WWP2	regulation of ion transmembrane transport	GO:0034765	rs17871426	37090993	37090993	37115993	37065993
18	ENSBTAG00000018421	1	36955238	37096910	protein_coding	WWP2	regulation of membrane potential	GO:0042391	rs17871426	37090993	37090993	37115993	37065993
18	ENSBTAG00000018421	1	36955238	37096910	protein_coding	WWP2	negative regulation of DNA-binding transcription factor activity	GO:0043433	rs17871426	37090993	37090993	37115993	37065993
18	ENSBTAG00000018421	1	36955238	37096910	protein_coding	WWP2	positive regulation of protein catabolic process	GO:0045732	rs17871426	37090993	37090993	37115993	37065993
18	ENSBTAG00000018421	1	36955238	37096910	protein_coding	WWP2	negative regulation of transcription, DNA-templated	GO:0045892	rs17871426	37090993	37090993	37115993	37065993
18	ENSBTAG00000018421	1	36955238	37096910	protein_coding	WWP2	positive regulation of transcription by RNA polymerase II	GO:0045944	rs17871426	37090993	37090993	37115993	37065993
18	ENSBTAG00000018421	1	36955238	37096910	protein_coding	WWP2	negative regulation of protein transport	GO:0051224	rs17871426	37090993	37090993	37115993	37065993
18	ENSBTAG00000018421	1	36955238	37096910	protein_coding	WWP2	protein autoubiquitination	GO:0051865	rs17871426	37090993	37090993	37115993	37065993
18	ENSBTAG00000018421	1	36955238	37096910	protein_coding	WWP2	protein K63-linked ubiquitination	GO:0070534	rs17871426	37090993	37090993	37115993	37065993
18	ENSBTAG00000018421	1	36955238	37096910	protein_coding	WWP2	regulation of potassium ion transmembrane transporter activity	GO:1901016	rs17871426	37090993	37090993	37115993	37065993
18	ENSBTAG00000018421	1	36955238	37096910	protein_coding	WWP2	extracellular region	GO:0005576	rs17871426	37090993	37090993	37115993	37065993
18	ENSBTAG00000018421	1	36955238	37096910	protein_coding	WWP2	nucleus	GO:0005634	rs17871426	37090993	37090993	37115993	37065993
18	ENSBTAG00000018425	-1	37108019	37115996	protein_coding	PSMD7	proteasome-mediated ubiquitin-dependent protein catabolic process	GO:0043161	rs17871426	37090993	37090993	37115993	37065993
18	ENSBTAG00000018425	-1	37108019	37115996	protein_coding	PSMD7	proteasome complex	GO:0000502	rs17871426	37090993	37090993	37115993	37065993
18	ENSBTAG00000018425	-1	37108019	37115996	protein_coding	PSMD7	proteasome regulatory particle	GO:0005838	rs17871426	37090993	37090993	37115993	37065993
18	ENSBTAG00000018425	-1	37108019	37115996	protein_coding	PSMD7	protein homodimerization activity	GO:0042803	rs17871426	37090993	37090993	37115993	37065993
18	ENSBTAG00000018425	-1	37108019	37115996	protein_coding	PSMD7	nucleoplasm	GO:0005654	rs17871426	37090993	37090993	37115993	37065993
18	ENSBTAG00000018421	1	36955238	37096910	protein_coding	WWP2	cytoplasm	GO:0005737	rs132664146	37110043	37110043	37135043	37085043
18	ENSBTAG00000018421	1	36955238	37096910	protein_coding	WWP2	negative regulation of transcription by RNA polymerase II	GO:0000122	rs132664146	37110043	37110043	37135043	37085043
18	ENSBTAG00000018421	1	36955238	37096910	protein_coding	WWP2	ligase activity	GO:0016874	rs132664146	37110043	37110043	37135043	37085043
18	ENSBTAG00000018421	1	36955238	37096910	protein_coding	WWP2	transferase activity	GO:0016740	rs132664146	37110043	37110043	37135043	37085043
18	ENSBTAG00000018421	1	36955238	37096910	protein_coding	WWP2	protein ubiquitination	GO:0016567	rs132664146	37110043	37110043	37135043	37085043
18	ENSBTAG00000018421	1	36955238	37096910	protein_coding	WWP2	ubiquitin protein ligase activity	GO:0061630	rs132664146	37110043	37110043	37135043	37085043
18	ENSBTAG00000018421	1	36955238	37096910	protein_coding	WWP2	protein polyubiquitination	GO:0000209	rs132664146	37110043	37110043	37135043	37085043
18	ENSBTAG00000018421	1	36955238	37096910	protein_coding	WWP2	proteasome-mediated ubiquitin-dependent protein catabolic process	GO:0043161	rs132664146	37110043	37110043	37135043	37085043
18	ENSBTAG00000018421	1	36955238	37096910	protein_coding	WWP2	ubiquitin-dependent protein catabolic process	GO:0006511	rs132664146	37110043	37110043	37135043	37085043
18	ENSBTAG00000018421	1	36955238	37096910	protein_coding	WWP2	ubiquitin-protein transferase activity	GO:0004842	rs132664146	37110043	37110043	37135043	37085043
18	ENSBTAG00000018421	1	36955238	37096910	protein_coding	WWP2	RNA polymerase II transcription factor binding	GO:0001085	rs132664146	37110043	37110043	37135043	37085043
18	ENSBTAG00000018421	1	36955238	37096910	protein_coding	WWP2	transcription factor binding	GO:0008134	rs132664146	37110043	37110043	37135043	37085043
18	ENSBTAG00000018421	1	36955238	37096910	protein_coding	WWP2	extracellular transport	GO:0006858	rs132664146	37110043	37110043	37135043	37085043
18	ENSBTAG00000018421	1	36955238	37096910	protein_coding	WWP2	negative regulation of gene expression	GO:0010629	rs132664146	37110043	37110043	37135043	37085043
18	ENSBTAG00000018421	1	36955238	37096910	protein_coding	WWP2	negative regulation of transporter activity	GO:0032410	rs132664146	37110043	37110043	37135043	37085043
18	ENSBTAG00000018421	1	36955238	37096910	protein_coding	WWP2	regulation of ion transmembrane transport	GO:0034765	rs132664146	37110043	37110043	37135043	37085043
18	ENSBTAG00000018421	1	36955238	37096910	protein_coding	WWP2	regulation of membrane potential	GO:0042391	rs132664146	37110043	37110043	37135043	37085043
18	ENSBTAG00000018421	1	36955238	37096910	protein_coding	WWP2	negative regulation of DNA-binding transcription factor activity	GO:0043433	rs132664146	37110043	37110043	37135043	37085043
18	ENSBTAG00000018421	1	36955238	37096910	protein_coding	WWP2	positive regulation of protein catabolic process	GO:0045732	rs132664146	37110043	37110043	37135043	37085043
18	ENSBTAG00000018421	1	36955238	37096910	protein_coding	WWP2	negative regulation of transcription, DNA-templated	GO:0045892	rs132664146	37110043	37110043	37135043	37085043
18	ENSBTAG00000018421	1	36955238	37096910	protein_coding	WWP2	positive regulation of transcription by RNA polymerase II	GO:0045944	rs132664146	37110043	37110043	37135043	37085043
18	ENSBTAG00000018421	1	36955238	37096910	protein_coding	WWP2	negative regulation of protein transport	GO:0051224	rs132664146	37110043	37110043	37135043	37085043
18	ENSBTAG00000018421	1	36955238	37096910	protein_coding	WWP2	protein autoubiquitination	GO:0051865	rs132664146	37110043	37110043	37135043	37085043
18	ENSBTAG00000018421	1	36955238	37096910	protein_coding	WWP2	protein K63-linked ubiquitination	GO:0070534	rs132664146	37110043	37110043	37135043	37085043
18	ENSBTAG00000018421	1	36955238	37096910	protein_coding	WWP2	regulation of potassium ion transmembrane transporter activity	GO:1901016	rs132664146	37110043	37110043	37135043	37085043
18	ENSBTAG00000018421	1	36955238	37096910	protein_coding	WWP2	extracellular region	GO:0005576	rs132664146	37110043	37110043	37135043	37085043
18	ENSBTAG00000018421	1	36955238	37096910	protein_coding	WWP2	nucleus	GO:0005634	rs132664146	37110043	37110043	37135043	37085043
18	ENSBTAG00000018425	-1	37108019	37115996	protein_coding	PSMD7	proteasome-mediated ubiquitin-dependent protein catabolic process	GO:0043161	rs132664146	37110043	37110043	37135043	37085043
18	ENSBTAG00000018425	-1	37108019	37115996	protein_coding	PSMD7	proteasome complex	GO:0000502	rs132664146	37110043	37110043	37135043	37085043
18	ENSBTAG00000018425	-1	37108019	37115996	protein_coding	PSMD7	proteasome regulatory particle	GO:0005838	rs132664146	37110043	37110043	37135043	37085043
18	ENSBTAG00000018425	-1	37108019	37115996	protein_coding	PSMD7	protein homodimerization activity	GO:0042803	rs132664146	37110043	37110043	37135043	37085043
18	ENSBTAG00000018425	-1	37108019	37115996	protein_coding	PSMD7	nucleoplasm	GO:0005654	rs132664146	37110043	37110043	37135043	37085043
19	ENSBTAG00000016710	-1	10894828	10903658	protein_coding	PTRH2	hydrolase activity	GO:0016787	rs41600341	10920596	10920596	10945596	10895596
19	ENSBTAG00000016710	-1	10894828	10903658	protein_coding	PTRH2	cytosol	GO:0005829	rs41600341	10920596	10920596	10945596	10895596
19	ENSBTAG00000016710	-1	10894828	10903658	protein_coding	PTRH2	mitochondrion	GO:0005739	rs41600341	10920596	10920596	10945596	10895596
19	ENSBTAG00000016710	-1	10894828	10903658	protein_coding	PTRH2	aminoacyl-tRNA hydrolase activity	GO:0004045	rs41600341	10920596	10920596	10945596	10895596
19	ENSBTAG00000011623	1	10903733	11032401	protein_coding	VMP1	plasma membrane	GO:0005886	rs41600341	10920596	10920596	10945596	10895596
19	ENSBTAG00000011623	1	10903733	11032401	protein_coding	VMP1	membrane	GO:0016020	rs41600341	10920596	10920596	10945596	10895596
19	ENSBTAG00000011623	1	10903733	11032401	protein_coding	VMP1	integral component of membrane	GO:0016021	rs41600341	10920596	10920596	10945596	10895596
19	ENSBTAG00000011623	1	10903733	11032401	protein_coding	VMP1	endoplasmic reticulum	GO:0005783	rs41600341	10920596	10920596	10945596	10895596
19	ENSBTAG00000011623	1	10903733	11032401	protein_coding	VMP1	cell adhesion	GO:0007155	rs41600341	10920596	10920596	10945596	10895596
19	ENSBTAG00000011623	1	10903733	11032401	protein_coding	VMP1	endoplasmic reticulum-Golgi intermediate compartment membrane	GO:0033116	rs41600341	10920596	10920596	10945596	10895596
19	ENSBTAG00000011623	1	10903733	11032401	protein_coding	VMP1	Golgi organization	GO:0007030	rs41600341	10920596	10920596	10945596	10895596
19	ENSBTAG00000011623	1	10903733	11032401	protein_coding	VMP1	vacuole	GO:0005773	rs41600341	10920596	10920596	10945596	10895596
19	ENSBTAG00000011623	1	10903733	11032401	protein_coding	VMP1	cell junction assembly	GO:0034329	rs41600341	10920596	10920596	10945596	10895596
19	ENSBTAG00000011623	1	10903733	11032401	protein_coding	VMP1	autophagy	GO:0006914	rs41600341	10920596	10920596	10945596	10895596
19	ENSBTAG00000011623	1	10903733	11032401	protein_coding	VMP1	macroautophagy	GO:0016236	rs41600341	10920596	10920596	10945596	10895596
19	ENSBTAG00000011623	1	10903733	11032401	protein_coding	VMP1	exocytosis	GO:0006887	rs41600341	10920596	10920596	10945596	10895596
19	ENSBTAG00000011623	1	10903733	11032401	protein_coding	VMP1	vacuolar membrane	GO:0005774	rs41600341	10920596	10920596	10945596	10895596
19	ENSBTAG00000011623	1	10903733	11032401	protein_coding	VMP1	endoplasmic reticulum organization	GO:0007029	rs41600341	10920596	10920596	10945596	10895596
19	ENSBTAG00000011623	1	10903733	11032401	protein_coding	VMP1	phagophore assembly site	GO:0000407	rs41600341	10920596	10920596	10945596	10895596
19	ENSBTAG00000011623	1	10903733	11032401	protein_coding	VMP1	autophagosome membrane	GO:0000421	rs41600341	10920596	10920596	10945596	10895596
19	ENSBTAG00000011623	1	10903733	11032401	protein_coding	VMP1	autophagosome assembly	GO:0000045	rs41600341	10920596	10920596	10945596	10895596
19	ENSBTAG00000011623	1	10903733	11032401	protein_coding	VMP1	embryo implantation	GO:0007566	rs41600341	10920596	10920596	10945596	10895596
19	ENSBTAG00000011623	1	10903733	11032401	protein_coding	VMP1	cell-cell adhesion	GO:0098609	rs41600341	10920596	10920596	10945596	10895596
19	ENSBTAG00000011623	1	10903733	11032401	protein_coding	VMP1	nucleolus	GO:0005730	rs41600341	10920596	10920596	10945596	10895596
19	ENSBTAG00000016175	1	25530011	25589282	protein_coding	SPNS3	membrane	GO:0016020	rs137216231	25577913	25577913	25602913	25552913
19	ENSBTAG00000016175	1	25530011	25589282	protein_coding	SPNS3	integral component of membrane	GO:0016021	rs137216231	25577913	25577913	25602913	25552913
19	ENSBTAG00000016175	1	25530011	25589282	protein_coding	SPNS3	transmembrane transport	GO:0055085	rs137216231	25577913	25577913	25602913	25552913
19	ENSBTAG00000016175	1	25530011	25589282	protein_coding	SPNS3	membrane	GO:0016020	rs136082480	25582112	25582112	25607112	25557112
19	ENSBTAG00000016175	1	25530011	25589282	protein_coding	SPNS3	integral component of membrane	GO:0016021	rs136082480	25582112	25582112	25607112	25557112
19	ENSBTAG00000016175	1	25530011	25589282	protein_coding	SPNS3	transmembrane transport	GO:0055085	rs136082480	25582112	25582112	25607112	25557112
19	ENSBTAG00000016175	1	25530011	25589282	protein_coding	SPNS3	membrane	GO:0016020	rs136962789	25587230	25587230	25612230	25562230
19	ENSBTAG00000016175	1	25530011	25589282	protein_coding	SPNS3	integral component of membrane	GO:0016021	rs136962789	25587230	25587230	25612230	25562230
19	ENSBTAG00000016175	1	25530011	25589282	protein_coding	SPNS3	transmembrane transport	GO:0055085	rs136962789	25587230	25587230	25612230	25562230
19	ENSBTAG00000016175	1	25530011	25589282	protein_coding	SPNS3	membrane	GO:0016020	rs41906651	25588800	25588800	25613800	25563800
19	ENSBTAG00000016175	1	25530011	25589282	protein_coding	SPNS3	integral component of membrane	GO:0016021	rs41906651	25588800	25588800	25613800	25563800
19	ENSBTAG00000016175	1	25530011	25589282	protein_coding	SPNS3	transmembrane transport	GO:0055085	rs41906651	25588800	25588800	25613800	25563800
19	ENSBTAG00000016175	1	25530011	25589282	protein_coding	SPNS3	membrane	GO:0016020	rs41906663	25599514	25599514	25624514	25574514
19	ENSBTAG00000016175	1	25530011	25589282	protein_coding	SPNS3	integral component of membrane	GO:0016021	rs41906663	25599514	25599514	25624514	25574514
19	ENSBTAG00000016175	1	25530011	25589282	protein_coding	SPNS3	transmembrane transport	GO:0055085	rs41906663	25599514	25599514	25624514	25574514
19	ENSBTAG00000007429	1	25623822	25634931	protein_coding	SPNS2	membrane	GO:0016020	rs41906663	25599514	25599514	25624514	25574514
19	ENSBTAG00000007429	1	25623822	25634931	protein_coding	SPNS2	integral component of membrane	GO:0016021	rs41906663	25599514	25599514	25624514	25574514
19	ENSBTAG00000007429	1	25623822	25634931	protein_coding	SPNS2	transmembrane transport	GO:0055085	rs41906663	25599514	25599514	25624514	25574514
2	ENSBTAG00000016894	-1	996692	1104749	protein_coding	CYFIP1	cytoplasm	GO:0005737	rs43596137	1038299	1038299	1063299	1013299
2	ENSBTAG00000016894	-1	996692	1104749	protein_coding	CYFIP1	neuron projection	GO:0043005	rs43596137	1038299	1038299	1063299	1013299
2	ENSBTAG00000016894	-1	996692	1104749	protein_coding	CYFIP1	axon guidance	GO:0007411	rs43596137	1038299	1038299	1063299	1013299
2	ENSBTAG00000016894	-1	996692	1104749	protein_coding	CYFIP1	synapse	GO:0045202	rs43596137	1038299	1038299	1063299	1013299
2	ENSBTAG00000016894	-1	996692	1104749	protein_coding	CYFIP1	cell projection assembly	GO:0030031	rs43596137	1038299	1038299	1063299	1013299
2	ENSBTAG00000016894	-1	996692	1104749	protein_coding	CYFIP1	RNA 7-methylguanosine cap binding	GO:0000340	rs43596137	1038299	1038299	1063299	1013299
2	ENSBTAG00000016894	-1	996692	1104749	protein_coding	CYFIP1	lamellipodium assembly	GO:0030032	rs43596137	1038299	1038299	1063299	1013299
2	ENSBTAG00000016894	-1	996692	1104749	protein_coding	CYFIP1	cell morphogenesis	GO:0000902	rs43596137	1038299	1038299	1063299	1013299
2	ENSBTAG00000016894	-1	996692	1104749	protein_coding	CYFIP1	SCAR complex	GO:0031209	rs43596137	1038299	1038299	1063299	1013299
2	ENSBTAG00000016894	-1	996692	1104749	protein_coding	CYFIP1	protein-containing complex binding	GO:0044877	rs43596137	1038299	1038299	1063299	1013299
2	ENSBTAG00000016894	-1	996692	1104749	protein_coding	CYFIP1	Rac GTPase binding	GO:0048365	rs43596137	1038299	1038299	1063299	1013299
2	ENSBTAG00000016894	-1	996692	1104749	protein_coding	CYFIP1	regulation of translation	GO:0006417	rs43596137	1038299	1038299	1063299	1013299
2	ENSBTAG00000016894	-1	996692	1104749	protein_coding	CYFIP1	Rac protein signal transduction	GO:0016601	rs43596137	1038299	1038299	1063299	1013299
2	ENSBTAG00000016894	-1	996692	1104749	protein_coding	CYFIP1	neuron projection development	GO:0031175	rs43596137	1038299	1038299	1063299	1013299
2	ENSBTAG00000016894	-1	996692	1104749	protein_coding	CYFIP1	axon extension	GO:0048675	rs43596137	1038299	1038299	1063299	1013299
2	ENSBTAG00000016894	-1	996692	1104749	protein_coding	CYFIP1	cognition	GO:0050890	rs43596137	1038299	1038299	1063299	1013299
2	ENSBTAG00000016894	-1	996692	1104749	protein_coding	CYFIP1	positive regulation of neurotrophin TRK receptor signaling pathway	GO:0051388	rs43596137	1038299	1038299	1063299	1013299
2	ENSBTAG00000016894	-1	996692	1104749	protein_coding	CYFIP1	dendrite extension	GO:0097484	rs43596137	1038299	1038299	1063299	1013299
2	ENSBTAG00000016894	-1	996692	1104749	protein_coding	CYFIP1	modification of synaptic structure	GO:0099563	rs43596137	1038299	1038299	1063299	1013299
2	ENSBTAG00000016894	-1	996692	1104749	protein_coding	CYFIP1	positive regulation of Arp2/3 complex-mediated actin nucleation	GO:2000601	rs43596137	1038299	1038299	1063299	1013299
2	ENSBTAG00000016894	-1	996692	1104749	protein_coding	CYFIP1	mRNA cap binding complex	GO:0005845	rs43596137	1038299	1038299	1063299	1013299
2	ENSBTAG00000016894	-1	996692	1104749	protein_coding	CYFIP1	lamellipodium	GO:0030027	rs43596137	1038299	1038299	1063299	1013299
2	ENSBTAG00000016894	-1	996692	1104749	protein_coding	CYFIP1	perinuclear region of cytoplasm	GO:0048471	rs43596137	1038299	1038299	1063299	1013299
21	ENSBTAG00000010649	-1	7045098	7225412	protein_coding	MEF2A	DNA binding	GO:0003677	rs109809199	7093568	7093568	7118568	7068568
21	ENSBTAG00000010649	-1	7045098	7225412	protein_coding	MEF2A	nuclear chromatin	GO:0000790	rs109809199	7093568	7093568	7118568	7068568
21	ENSBTAG00000010649	-1	7045098	7225412	protein_coding	MEF2A	nucleus	GO:0005634	rs109809199	7093568	7093568	7118568	7068568
21	ENSBTAG00000010649	-1	7045098	7225412	protein_coding	MEF2A	multicellular organism development	GO:0007275	rs109809199	7093568	7093568	7118568	7068568
21	ENSBTAG00000010649	-1	7045098	7225412	protein_coding	MEF2A	transcription by RNA polymerase II	GO:0006366	rs109809199	7093568	7093568	7118568	7068568
21	ENSBTAG00000010649	-1	7045098	7225412	protein_coding	MEF2A	protein dimerization activity	GO:0046983	rs109809199	7093568	7093568	7118568	7068568
21	ENSBTAG00000010649	-1	7045098	7225412	protein_coding	MEF2A	cell differentiation	GO:0030154	rs109809199	7093568	7093568	7118568	7068568
21	ENSBTAG00000010649	-1	7045098	7225412	protein_coding	MEF2A	apoptotic process	GO:0006915	rs109809199	7093568	7093568	7118568	7068568
21	ENSBTAG00000010649	-1	7045098	7225412	protein_coding	MEF2A	negative regulation of transcription by RNA polymerase II	GO:0000122	rs109809199	7093568	7093568	7118568	7068568
21	ENSBTAG00000010649	-1	7045098	7225412	protein_coding	MEF2A	positive regulation of transcription by RNA polymerase II	GO:0045944	rs109809199	7093568	7093568	7118568	7068568
21	ENSBTAG00000010649	-1	7045098	7225412	protein_coding	MEF2A	nervous system development	GO:0007399	rs109809199	7093568	7093568	7118568	7068568
21	ENSBTAG00000010649	-1	7045098	7225412	protein_coding	MEF2A	transcriptional activator activity, RNA polymerase II proximal promoter sequence-specific DNA binding	GO:0001077	rs109809199	7093568	7093568	7118568	7068568
21	ENSBTAG00000010649	-1	7045098	7225412	protein_coding	MEF2A	RNA polymerase II regulatory region sequence-specific DNA binding	GO:0000977	rs109809199	7093568	7093568	7118568	7068568
21	ENSBTAG00000010649	-1	7045098	7225412	protein_coding	MEF2A	RNA polymerase II proximal promoter sequence-specific DNA binding	GO:0000978	rs109809199	7093568	7093568	7118568	7068568
21	ENSBTAG00000010649	-1	7045098	7225412	protein_coding	MEF2A	RNA polymerase II transcription factor activity, sequence-specific DNA binding	GO:0000981	rs109809199	7093568	7093568	7118568	7068568
21	ENSBTAG00000010649	-1	7045098	7225412	protein_coding	MEF2A	RNA polymerase II transcription factor binding	GO:0001085	rs109809199	7093568	7093568	7118568	7068568
21	ENSBTAG00000010649	-1	7045098	7225412	protein_coding	MEF2A	transcriptional activator activity, RNA polymerase II distal enhancer sequence-specific DNA binding	GO:0001205	rs109809199	7093568	7093568	7118568	7068568
21	ENSBTAG00000010649	-1	7045098	7225412	protein_coding	MEF2A	chromatin binding	GO:0003682	rs109809199	7093568	7093568	7118568	7068568
21	ENSBTAG00000010649	-1	7045098	7225412	protein_coding	MEF2A	DNA-binding transcription factor activity	GO:0003700	rs109809199	7093568	7093568	7118568	7068568
21	ENSBTAG00000010649	-1	7045098	7225412	protein_coding	MEF2A	transcription factor activity, RNA polymerase II distal enhancer sequence-specific binding	GO:0003705	rs109809199	7093568	7093568	7118568	7068568
21	ENSBTAG00000010649	-1	7045098	7225412	protein_coding	MEF2A	transcription coactivator activity	GO:0003713	rs109809199	7093568	7093568	7118568	7068568
21	ENSBTAG00000010649	-1	7045098	7225412	protein_coding	MEF2A	protein kinase binding	GO:0019901	rs109809199	7093568	7093568	7118568	7068568
21	ENSBTAG00000010649	-1	7045098	7225412	protein_coding	MEF2A	activating transcription factor binding	GO:0033613	rs109809199	7093568	7093568	7118568	7068568
21	ENSBTAG00000010649	-1	7045098	7225412	protein_coding	MEF2A	histone acetyltransferase binding	GO:0035035	rs109809199	7093568	7093568	7118568	7068568
21	ENSBTAG00000010649	-1	7045098	7225412	protein_coding	MEF2A	histone deacetylase binding	GO:0042826	rs109809199	7093568	7093568	7118568	7068568
21	ENSBTAG00000010649	-1	7045098	7225412	protein_coding	MEF2A	sequence-specific DNA binding	GO:0043565	rs109809199	7093568	7093568	7118568	7068568
21	ENSBTAG00000010649	-1	7045098	7225412	protein_coding	MEF2A	SMAD binding	GO:0046332	rs109809199	7093568	7093568	7118568	7068568
21	ENSBTAG00000010649	-1	7045098	7225412	protein_coding	MEF2A	protein heterodimerization activity	GO:0046982	rs109809199	7093568	7093568	7118568	7068568
21	ENSBTAG00000010649	-1	7045098	7225412	protein_coding	MEF2A	mitochondrial genome maintenance	GO:0000002	rs109809199	7093568	7093568	7118568	7068568
21	ENSBTAG00000010649	-1	7045098	7225412	protein_coding	MEF2A	MAPK cascade	GO:0000165	rs109809199	7093568	7093568	7118568	7068568
21	ENSBTAG00000010649	-1	7045098	7225412	protein_coding	MEF2A	transcription, DNA-templated	GO:0006351	rs109809199	7093568	7093568	7118568	7068568
21	ENSBTAG00000010649	-1	7045098	7225412	protein_coding	MEF2A	regulation of transcription, DNA-templated	GO:0006355	rs109809199	7093568	7093568	7118568	7068568
21	ENSBTAG00000010649	-1	7045098	7225412	protein_coding	MEF2A	heart development	GO:0007507	rs109809199	7093568	7093568	7118568	7068568
21	ENSBTAG00000010649	-1	7045098	7225412	protein_coding	MEF2A	positive regulation of cardiac muscle hypertrophy	GO:0010613	rs109809199	7093568	7093568	7118568	7068568
21	ENSBTAG00000010649	-1	7045098	7225412	protein_coding	MEF2A	positive regulation of transcription, DNA-templated	GO:0045893	rs109809199	7093568	7093568	7118568	7068568
21	ENSBTAG00000010649	-1	7045098	7225412	protein_coding	MEF2A	positive regulation of glucose import	GO:0046326	rs109809199	7093568	7093568	7118568	7068568
21	ENSBTAG00000010649	-1	7045098	7225412	protein_coding	MEF2A	mitochondrion distribution	GO:0048311	rs109809199	7093568	7093568	7118568	7068568
21	ENSBTAG00000010649	-1	7045098	7225412	protein_coding	MEF2A	dendrite morphogenesis	GO:0048813	rs109809199	7093568	7093568	7118568	7068568
21	ENSBTAG00000010649	-1	7045098	7225412	protein_coding	MEF2A	ventricular cardiac myofibril assembly	GO:0055005	rs109809199	7093568	7093568	7118568	7068568
21	ENSBTAG00000010649	-1	7045098	7225412	protein_coding	MEF2A	cardiac conduction	GO:0061337	rs109809199	7093568	7093568	7118568	7068568
21	ENSBTAG00000010649	-1	7045098	7225412	protein_coding	MEF2A	ERK5 cascade	GO:0070375	rs109809199	7093568	7093568	7118568	7068568
21	ENSBTAG00000010649	-1	7045098	7225412	protein_coding	MEF2A	cellular response to calcium ion	GO:0071277	rs109809199	7093568	7093568	7118568	7068568
21	ENSBTAG00000010649	-1	7045098	7225412	protein_coding	MEF2A	nucleoplasm	GO:0005654	rs109809199	7093568	7093568	7118568	7068568
21	ENSBTAG00000010649	-1	7045098	7225412	protein_coding	MEF2A	transcription factor complex	GO:0005667	rs109809199	7093568	7093568	7118568	7068568
21	ENSBTAG00000010649	-1	7045098	7225412	protein_coding	MEF2A	cytosol	GO:0005829	rs109809199	7093568	7093568	7118568	7068568
21	ENSBTAG00000010649	-1	7045098	7225412	protein_coding	MEF2A	DNA binding	GO:0003677	rs132949866	7108641	7108641	7133641	7083641
21	ENSBTAG00000010649	-1	7045098	7225412	protein_coding	MEF2A	nuclear chromatin	GO:0000790	rs132949866	7108641	7108641	7133641	7083641
21	ENSBTAG00000010649	-1	7045098	7225412	protein_coding	MEF2A	nucleus	GO:0005634	rs132949866	7108641	7108641	7133641	7083641
21	ENSBTAG00000010649	-1	7045098	7225412	protein_coding	MEF2A	multicellular organism development	GO:0007275	rs132949866	7108641	7108641	7133641	7083641
21	ENSBTAG00000010649	-1	7045098	7225412	protein_coding	MEF2A	transcription by RNA polymerase II	GO:0006366	rs132949866	7108641	7108641	7133641	7083641
21	ENSBTAG00000010649	-1	7045098	7225412	protein_coding	MEF2A	protein dimerization activity	GO:0046983	rs132949866	7108641	7108641	7133641	7083641
21	ENSBTAG00000010649	-1	7045098	7225412	protein_coding	MEF2A	cell differentiation	GO:0030154	rs132949866	7108641	7108641	7133641	7083641
21	ENSBTAG00000010649	-1	7045098	7225412	protein_coding	MEF2A	apoptotic process	GO:0006915	rs132949866	7108641	7108641	7133641	7083641
21	ENSBTAG00000010649	-1	7045098	7225412	protein_coding	MEF2A	negative regulation of transcription by RNA polymerase II	GO:0000122	rs132949866	7108641	7108641	7133641	7083641
21	ENSBTAG00000010649	-1	7045098	7225412	protein_coding	MEF2A	positive regulation of transcription by RNA polymerase II	GO:0045944	rs132949866	7108641	7108641	7133641	7083641
21	ENSBTAG00000010649	-1	7045098	7225412	protein_coding	MEF2A	nervous system development	GO:0007399	rs132949866	7108641	7108641	7133641	7083641
21	ENSBTAG00000010649	-1	7045098	7225412	protein_coding	MEF2A	transcriptional activator activity, RNA polymerase II proximal promoter sequence-specific DNA binding	GO:0001077	rs132949866	7108641	7108641	7133641	7083641
21	ENSBTAG00000010649	-1	7045098	7225412	protein_coding	MEF2A	RNA polymerase II regulatory region sequence-specific DNA binding	GO:0000977	rs132949866	7108641	7108641	7133641	7083641
21	ENSBTAG00000010649	-1	7045098	7225412	protein_coding	MEF2A	RNA polymerase II proximal promoter sequence-specific DNA binding	GO:0000978	rs132949866	7108641	7108641	7133641	7083641
21	ENSBTAG00000010649	-1	7045098	7225412	protein_coding	MEF2A	RNA polymerase II transcription factor activity, sequence-specific DNA binding	GO:0000981	rs132949866	7108641	7108641	7133641	7083641
21	ENSBTAG00000010649	-1	7045098	7225412	protein_coding	MEF2A	RNA polymerase II transcription factor binding	GO:0001085	rs132949866	7108641	7108641	7133641	7083641
21	ENSBTAG00000010649	-1	7045098	7225412	protein_coding	MEF2A	transcriptional activator activity, RNA polymerase II distal enhancer sequence-specific DNA binding	GO:0001205	rs132949866	7108641	7108641	7133641	7083641
21	ENSBTAG00000010649	-1	7045098	7225412	protein_coding	MEF2A	chromatin binding	GO:0003682	rs132949866	7108641	7108641	7133641	7083641
21	ENSBTAG00000010649	-1	7045098	7225412	protein_coding	MEF2A	DNA-binding transcription factor activity	GO:0003700	rs132949866	7108641	7108641	7133641	7083641
21	ENSBTAG00000010649	-1	7045098	7225412	protein_coding	MEF2A	transcription factor activity, RNA polymerase II distal enhancer sequence-specific binding	GO:0003705	rs132949866	7108641	7108641	7133641	7083641
21	ENSBTAG00000010649	-1	7045098	7225412	protein_coding	MEF2A	transcription coactivator activity	GO:0003713	rs132949866	7108641	7108641	7133641	7083641
21	ENSBTAG00000010649	-1	7045098	7225412	protein_coding	MEF2A	protein kinase binding	GO:0019901	rs132949866	7108641	7108641	7133641	7083641
21	ENSBTAG00000010649	-1	7045098	7225412	protein_coding	MEF2A	activating transcription factor binding	GO:0033613	rs132949866	7108641	7108641	7133641	7083641
21	ENSBTAG00000010649	-1	7045098	7225412	protein_coding	MEF2A	histone acetyltransferase binding	GO:0035035	rs132949866	7108641	7108641	7133641	7083641
21	ENSBTAG00000010649	-1	7045098	7225412	protein_coding	MEF2A	histone deacetylase binding	GO:0042826	rs132949866	7108641	7108641	7133641	7083641
21	ENSBTAG00000010649	-1	7045098	7225412	protein_coding	MEF2A	sequence-specific DNA binding	GO:0043565	rs132949866	7108641	7108641	7133641	7083641
21	ENSBTAG00000010649	-1	7045098	7225412	protein_coding	MEF2A	SMAD binding	GO:0046332	rs132949866	7108641	7108641	7133641	7083641
21	ENSBTAG00000010649	-1	7045098	7225412	protein_coding	MEF2A	protein heterodimerization activity	GO:0046982	rs132949866	7108641	7108641	7133641	7083641
21	ENSBTAG00000010649	-1	7045098	7225412	protein_coding	MEF2A	mitochondrial genome maintenance	GO:0000002	rs132949866	7108641	7108641	7133641	7083641
21	ENSBTAG00000010649	-1	7045098	7225412	protein_coding	MEF2A	MAPK cascade	GO:0000165	rs132949866	7108641	7108641	7133641	7083641
21	ENSBTAG00000010649	-1	7045098	7225412	protein_coding	MEF2A	transcription, DNA-templated	GO:0006351	rs132949866	7108641	7108641	7133641	7083641
21	ENSBTAG00000010649	-1	7045098	7225412	protein_coding	MEF2A	regulation of transcription, DNA-templated	GO:0006355	rs132949866	7108641	7108641	7133641	7083641
21	ENSBTAG00000010649	-1	7045098	7225412	protein_coding	MEF2A	heart development	GO:0007507	rs132949866	7108641	7108641	7133641	7083641
21	ENSBTAG00000010649	-1	7045098	7225412	protein_coding	MEF2A	positive regulation of cardiac muscle hypertrophy	GO:0010613	rs132949866	7108641	7108641	7133641	7083641
21	ENSBTAG00000010649	-1	7045098	7225412	protein_coding	MEF2A	positive regulation of transcription, DNA-templated	GO:0045893	rs132949866	7108641	7108641	7133641	7083641
21	ENSBTAG00000010649	-1	7045098	7225412	protein_coding	MEF2A	positive regulation of glucose import	GO:0046326	rs132949866	7108641	7108641	7133641	7083641
21	ENSBTAG00000010649	-1	7045098	7225412	protein_coding	MEF2A	mitochondrion distribution	GO:0048311	rs132949866	7108641	7108641	7133641	7083641
21	ENSBTAG00000010649	-1	7045098	7225412	protein_coding	MEF2A	dendrite morphogenesis	GO:0048813	rs132949866	7108641	7108641	7133641	7083641
21	ENSBTAG00000010649	-1	7045098	7225412	protein_coding	MEF2A	ventricular cardiac myofibril assembly	GO:0055005	rs132949866	7108641	7108641	7133641	7083641
21	ENSBTAG00000010649	-1	7045098	7225412	protein_coding	MEF2A	cardiac conduction	GO:0061337	rs132949866	7108641	7108641	7133641	7083641
21	ENSBTAG00000010649	-1	7045098	7225412	protein_coding	MEF2A	ERK5 cascade	GO:0070375	rs132949866	7108641	7108641	7133641	7083641
21	ENSBTAG00000010649	-1	7045098	7225412	protein_coding	MEF2A	cellular response to calcium ion	GO:0071277	rs132949866	7108641	7108641	7133641	7083641
21	ENSBTAG00000010649	-1	7045098	7225412	protein_coding	MEF2A	nucleoplasm	GO:0005654	rs132949866	7108641	7108641	7133641	7083641
21	ENSBTAG00000010649	-1	7045098	7225412	protein_coding	MEF2A	transcription factor complex	GO:0005667	rs132949866	7108641	7108641	7133641	7083641
21	ENSBTAG00000010649	-1	7045098	7225412	protein_coding	MEF2A	cytosol	GO:0005829	rs132949866	7108641	7108641	7133641	7083641
21	ENSBTAG00000010649	-1	7045098	7225412	protein_coding	MEF2A	DNA binding	GO:0003677	rs109057573	7199149	7199149	7224149	7174149
21	ENSBTAG00000010649	-1	7045098	7225412	protein_coding	MEF2A	nuclear chromatin	GO:0000790	rs109057573	7199149	7199149	7224149	7174149
21	ENSBTAG00000010649	-1	7045098	7225412	protein_coding	MEF2A	nucleus	GO:0005634	rs109057573	7199149	7199149	7224149	7174149
21	ENSBTAG00000010649	-1	7045098	7225412	protein_coding	MEF2A	multicellular organism development	GO:0007275	rs109057573	7199149	7199149	7224149	7174149
21	ENSBTAG00000010649	-1	7045098	7225412	protein_coding	MEF2A	transcription by RNA polymerase II	GO:0006366	rs109057573	7199149	7199149	7224149	7174149
21	ENSBTAG00000010649	-1	7045098	7225412	protein_coding	MEF2A	protein dimerization activity	GO:0046983	rs109057573	7199149	7199149	7224149	7174149
21	ENSBTAG00000010649	-1	7045098	7225412	protein_coding	MEF2A	cell differentiation	GO:0030154	rs109057573	7199149	7199149	7224149	7174149
21	ENSBTAG00000010649	-1	7045098	7225412	protein_coding	MEF2A	apoptotic process	GO:0006915	rs109057573	7199149	7199149	7224149	7174149
21	ENSBTAG00000010649	-1	7045098	7225412	protein_coding	MEF2A	negative regulation of transcription by RNA polymerase II	GO:0000122	rs109057573	7199149	7199149	7224149	7174149
21	ENSBTAG00000010649	-1	7045098	7225412	protein_coding	MEF2A	positive regulation of transcription by RNA polymerase II	GO:0045944	rs109057573	7199149	7199149	7224149	7174149
21	ENSBTAG00000010649	-1	7045098	7225412	protein_coding	MEF2A	nervous system development	GO:0007399	rs109057573	7199149	7199149	7224149	7174149
21	ENSBTAG00000010649	-1	7045098	7225412	protein_coding	MEF2A	transcriptional activator activity, RNA polymerase II proximal promoter sequence-specific DNA binding	GO:0001077	rs109057573	7199149	7199149	7224149	7174149
21	ENSBTAG00000010649	-1	7045098	7225412	protein_coding	MEF2A	RNA polymerase II regulatory region sequence-specific DNA binding	GO:0000977	rs109057573	7199149	7199149	7224149	7174149
21	ENSBTAG00000010649	-1	7045098	7225412	protein_coding	MEF2A	RNA polymerase II proximal promoter sequence-specific DNA binding	GO:0000978	rs109057573	7199149	7199149	7224149	7174149
21	ENSBTAG00000010649	-1	7045098	7225412	protein_coding	MEF2A	RNA polymerase II transcription factor activity, sequence-specific DNA binding	GO:0000981	rs109057573	7199149	7199149	7224149	7174149
21	ENSBTAG00000010649	-1	7045098	7225412	protein_coding	MEF2A	RNA polymerase II transcription factor binding	GO:0001085	rs109057573	7199149	7199149	7224149	7174149
21	ENSBTAG00000010649	-1	7045098	7225412	protein_coding	MEF2A	transcriptional activator activity, RNA polymerase II distal enhancer sequence-specific DNA binding	GO:0001205	rs109057573	7199149	7199149	7224149	7174149
21	ENSBTAG00000010649	-1	7045098	7225412	protein_coding	MEF2A	chromatin binding	GO:0003682	rs109057573	7199149	7199149	7224149	7174149
21	ENSBTAG00000010649	-1	7045098	7225412	protein_coding	MEF2A	DNA-binding transcription factor activity	GO:0003700	rs109057573	7199149	7199149	7224149	7174149
21	ENSBTAG00000010649	-1	7045098	7225412	protein_coding	MEF2A	transcription factor activity, RNA polymerase II distal enhancer sequence-specific binding	GO:0003705	rs109057573	7199149	7199149	7224149	7174149
21	ENSBTAG00000010649	-1	7045098	7225412	protein_coding	MEF2A	transcription coactivator activity	GO:0003713	rs109057573	7199149	7199149	7224149	7174149
21	ENSBTAG00000010649	-1	7045098	7225412	protein_coding	MEF2A	protein kinase binding	GO:0019901	rs109057573	7199149	7199149	7224149	7174149
21	ENSBTAG00000010649	-1	7045098	7225412	protein_coding	MEF2A	activating transcription factor binding	GO:0033613	rs109057573	7199149	7199149	7224149	7174149
21	ENSBTAG00000010649	-1	7045098	7225412	protein_coding	MEF2A	histone acetyltransferase binding	GO:0035035	rs109057573	7199149	7199149	7224149	7174149
21	ENSBTAG00000010649	-1	7045098	7225412	protein_coding	MEF2A	histone deacetylase binding	GO:0042826	rs109057573	7199149	7199149	7224149	7174149
21	ENSBTAG00000010649	-1	7045098	7225412	protein_coding	MEF2A	sequence-specific DNA binding	GO:0043565	rs109057573	7199149	7199149	7224149	7174149
21	ENSBTAG00000010649	-1	7045098	7225412	protein_coding	MEF2A	SMAD binding	GO:0046332	rs109057573	7199149	7199149	7224149	7174149
21	ENSBTAG00000010649	-1	7045098	7225412	protein_coding	MEF2A	protein heterodimerization activity	GO:0046982	rs109057573	7199149	7199149	7224149	7174149
21	ENSBTAG00000010649	-1	7045098	7225412	protein_coding	MEF2A	mitochondrial genome maintenance	GO:0000002	rs109057573	7199149	7199149	7224149	7174149
21	ENSBTAG00000010649	-1	7045098	7225412	protein_coding	MEF2A	MAPK cascade	GO:0000165	rs109057573	7199149	7199149	7224149	7174149
21	ENSBTAG00000010649	-1	7045098	7225412	protein_coding	MEF2A	transcription, DNA-templated	GO:0006351	rs109057573	7199149	7199149	7224149	7174149
21	ENSBTAG00000010649	-1	7045098	7225412	protein_coding	MEF2A	regulation of transcription, DNA-templated	GO:0006355	rs109057573	7199149	7199149	7224149	7174149
21	ENSBTAG00000010649	-1	7045098	7225412	protein_coding	MEF2A	heart development	GO:0007507	rs109057573	7199149	7199149	7224149	7174149
21	ENSBTAG00000010649	-1	7045098	7225412	protein_coding	MEF2A	positive regulation of cardiac muscle hypertrophy	GO:0010613	rs109057573	7199149	7199149	7224149	7174149
21	ENSBTAG00000010649	-1	7045098	7225412	protein_coding	MEF2A	positive regulation of transcription, DNA-templated	GO:0045893	rs109057573	7199149	7199149	7224149	7174149
21	ENSBTAG00000010649	-1	7045098	7225412	protein_coding	MEF2A	positive regulation of glucose import	GO:0046326	rs109057573	7199149	7199149	7224149	7174149
21	ENSBTAG00000010649	-1	7045098	7225412	protein_coding	MEF2A	mitochondrion distribution	GO:0048311	rs109057573	7199149	7199149	7224149	7174149
21	ENSBTAG00000010649	-1	7045098	7225412	protein_coding	MEF2A	dendrite morphogenesis	GO:0048813	rs109057573	7199149	7199149	7224149	7174149
21	ENSBTAG00000010649	-1	7045098	7225412	protein_coding	MEF2A	ventricular cardiac myofibril assembly	GO:0055005	rs109057573	7199149	7199149	7224149	7174149
21	ENSBTAG00000010649	-1	7045098	7225412	protein_coding	MEF2A	cardiac conduction	GO:0061337	rs109057573	7199149	7199149	7224149	7174149
21	ENSBTAG00000010649	-1	7045098	7225412	protein_coding	MEF2A	ERK5 cascade	GO:0070375	rs109057573	7199149	7199149	7224149	7174149
21	ENSBTAG00000010649	-1	7045098	7225412	protein_coding	MEF2A	cellular response to calcium ion	GO:0071277	rs109057573	7199149	7199149	7224149	7174149
21	ENSBTAG00000010649	-1	7045098	7225412	protein_coding	MEF2A	nucleoplasm	GO:0005654	rs109057573	7199149	7199149	7224149	7174149
21	ENSBTAG00000010649	-1	7045098	7225412	protein_coding	MEF2A	transcription factor complex	GO:0005667	rs109057573	7199149	7199149	7224149	7174149
21	ENSBTAG00000010649	-1	7045098	7225412	protein_coding	MEF2A	cytosol	GO:0005829	rs109057573	7199149	7199149	7224149	7174149
21	ENSBTAG00000010649	-1	7045098	7225412	protein_coding	MEF2A	DNA binding	GO:0003677	rs109057573	7199149	7199149	7224149	7174149
21	ENSBTAG00000010649	-1	7045098	7225412	protein_coding	MEF2A	nuclear chromatin	GO:0000790	rs109057573	7199149	7199149	7224149	7174149
21	ENSBTAG00000010649	-1	7045098	7225412	protein_coding	MEF2A	nucleus	GO:0005634	rs109057573	7199149	7199149	7224149	7174149
21	ENSBTAG00000010649	-1	7045098	7225412	protein_coding	MEF2A	multicellular organism development	GO:0007275	rs109057573	7199149	7199149	7224149	7174149
21	ENSBTAG00000010649	-1	7045098	7225412	protein_coding	MEF2A	transcription by RNA polymerase II	GO:0006366	rs109057573	7199149	7199149	7224149	7174149
21	ENSBTAG00000010649	-1	7045098	7225412	protein_coding	MEF2A	protein dimerization activity	GO:0046983	rs109057573	7199149	7199149	7224149	7174149
21	ENSBTAG00000010649	-1	7045098	7225412	protein_coding	MEF2A	cell differentiation	GO:0030154	rs109057573	7199149	7199149	7224149	7174149
21	ENSBTAG00000010649	-1	7045098	7225412	protein_coding	MEF2A	apoptotic process	GO:0006915	rs109057573	7199149	7199149	7224149	7174149
21	ENSBTAG00000010649	-1	7045098	7225412	protein_coding	MEF2A	negative regulation of transcription by RNA polymerase II	GO:0000122	rs109057573	7199149	7199149	7224149	7174149
21	ENSBTAG00000010649	-1	7045098	7225412	protein_coding	MEF2A	positive regulation of transcription by RNA polymerase II	GO:0045944	rs109057573	7199149	7199149	7224149	7174149
21	ENSBTAG00000010649	-1	7045098	7225412	protein_coding	MEF2A	nervous system development	GO:0007399	rs109057573	7199149	7199149	7224149	7174149
21	ENSBTAG00000010649	-1	7045098	7225412	protein_coding	MEF2A	transcriptional activator activity, RNA polymerase II proximal promoter sequence-specific DNA binding	GO:0001077	rs109057573	7199149	7199149	7224149	7174149
21	ENSBTAG00000010649	-1	7045098	7225412	protein_coding	MEF2A	RNA polymerase II regulatory region sequence-specific DNA binding	GO:0000977	rs109057573	7199149	7199149	7224149	7174149
21	ENSBTAG00000010649	-1	7045098	7225412	protein_coding	MEF2A	RNA polymerase II proximal promoter sequence-specific DNA binding	GO:0000978	rs109057573	7199149	7199149	7224149	7174149
21	ENSBTAG00000010649	-1	7045098	7225412	protein_coding	MEF2A	RNA polymerase II transcription factor activity, sequence-specific DNA binding	GO:0000981	rs109057573	7199149	7199149	7224149	7174149
21	ENSBTAG00000010649	-1	7045098	7225412	protein_coding	MEF2A	RNA polymerase II transcription factor binding	GO:0001085	rs109057573	7199149	7199149	7224149	7174149
21	ENSBTAG00000010649	-1	7045098	7225412	protein_coding	MEF2A	transcriptional activator activity, RNA polymerase II distal enhancer sequence-specific DNA binding	GO:0001205	rs109057573	7199149	7199149	7224149	7174149
21	ENSBTAG00000010649	-1	7045098	7225412	protein_coding	MEF2A	chromatin binding	GO:0003682	rs109057573	7199149	7199149	7224149	7174149
21	ENSBTAG00000010649	-1	7045098	7225412	protein_coding	MEF2A	DNA-binding transcription factor activity	GO:0003700	rs109057573	7199149	7199149	7224149	7174149
21	ENSBTAG00000010649	-1	7045098	7225412	protein_coding	MEF2A	transcription factor activity, RNA polymerase II distal enhancer sequence-specific binding	GO:0003705	rs109057573	7199149	7199149	7224149	7174149
21	ENSBTAG00000010649	-1	7045098	7225412	protein_coding	MEF2A	transcription coactivator activity	GO:0003713	rs109057573	7199149	7199149	7224149	7174149
21	ENSBTAG00000010649	-1	7045098	7225412	protein_coding	MEF2A	protein kinase binding	GO:0019901	rs109057573	7199149	7199149	7224149	7174149
21	ENSBTAG00000010649	-1	7045098	7225412	protein_coding	MEF2A	activating transcription factor binding	GO:0033613	rs109057573	7199149	7199149	7224149	7174149
21	ENSBTAG00000010649	-1	7045098	7225412	protein_coding	MEF2A	histone acetyltransferase binding	GO:0035035	rs109057573	7199149	7199149	7224149	7174149
21	ENSBTAG00000010649	-1	7045098	7225412	protein_coding	MEF2A	histone deacetylase binding	GO:0042826	rs109057573	7199149	7199149	7224149	7174149
21	ENSBTAG00000010649	-1	7045098	7225412	protein_coding	MEF2A	sequence-specific DNA binding	GO:0043565	rs109057573	7199149	7199149	7224149	7174149
21	ENSBTAG00000010649	-1	7045098	7225412	protein_coding	MEF2A	SMAD binding	GO:0046332	rs109057573	7199149	7199149	7224149	7174149
21	ENSBTAG00000010649	-1	7045098	7225412	protein_coding	MEF2A	protein heterodimerization activity	GO:0046982	rs109057573	7199149	7199149	7224149	7174149
21	ENSBTAG00000010649	-1	7045098	7225412	protein_coding	MEF2A	mitochondrial genome maintenance	GO:0000002	rs109057573	7199149	7199149	7224149	7174149
21	ENSBTAG00000010649	-1	7045098	7225412	protein_coding	MEF2A	MAPK cascade	GO:0000165	rs109057573	7199149	7199149	7224149	7174149
21	ENSBTAG00000010649	-1	7045098	7225412	protein_coding	MEF2A	transcription, DNA-templated	GO:0006351	rs109057573	7199149	7199149	7224149	7174149
21	ENSBTAG00000010649	-1	7045098	7225412	protein_coding	MEF2A	regulation of transcription, DNA-templated	GO:0006355	rs109057573	7199149	7199149	7224149	7174149
21	ENSBTAG00000010649	-1	7045098	7225412	protein_coding	MEF2A	heart development	GO:0007507	rs109057573	7199149	7199149	7224149	7174149
21	ENSBTAG00000010649	-1	7045098	7225412	protein_coding	MEF2A	positive regulation of cardiac muscle hypertrophy	GO:0010613	rs109057573	7199149	7199149	7224149	7174149
21	ENSBTAG00000010649	-1	7045098	7225412	protein_coding	MEF2A	positive regulation of transcription, DNA-templated	GO:0045893	rs109057573	7199149	7199149	7224149	7174149
21	ENSBTAG00000010649	-1	7045098	7225412	protein_coding	MEF2A	positive regulation of glucose import	GO:0046326	rs109057573	7199149	7199149	7224149	7174149
21	ENSBTAG00000010649	-1	7045098	7225412	protein_coding	MEF2A	mitochondrion distribution	GO:0048311	rs109057573	7199149	7199149	7224149	7174149
21	ENSBTAG00000010649	-1	7045098	7225412	protein_coding	MEF2A	dendrite morphogenesis	GO:0048813	rs109057573	7199149	7199149	7224149	7174149
21	ENSBTAG00000010649	-1	7045098	7225412	protein_coding	MEF2A	ventricular cardiac myofibril assembly	GO:0055005	rs109057573	7199149	7199149	7224149	7174149
21	ENSBTAG00000010649	-1	7045098	7225412	protein_coding	MEF2A	cardiac conduction	GO:0061337	rs109057573	7199149	7199149	7224149	7174149
21	ENSBTAG00000010649	-1	7045098	7225412	protein_coding	MEF2A	ERK5 cascade	GO:0070375	rs109057573	7199149	7199149	7224149	7174149
21	ENSBTAG00000010649	-1	7045098	7225412	protein_coding	MEF2A	cellular response to calcium ion	GO:0071277	rs109057573	7199149	7199149	7224149	7174149
21	ENSBTAG00000010649	-1	7045098	7225412	protein_coding	MEF2A	nucleoplasm	GO:0005654	rs109057573	7199149	7199149	7224149	7174149
21	ENSBTAG00000010649	-1	7045098	7225412	protein_coding	MEF2A	transcription factor complex	GO:0005667	rs109057573	7199149	7199149	7224149	7174149
21	ENSBTAG00000010649	-1	7045098	7225412	protein_coding	MEF2A	cytosol	GO:0005829	rs109057573	7199149	7199149	7224149	7174149
21	ENSBTAG00000006675	1	29553201	29673109	protein_coding	PCSK6	serine-type endopeptidase activity	GO:0004252	rs43019779	29674266	29674266	29699266	29649266
21	ENSBTAG00000006675	1	29553201	29673109	protein_coding	PCSK6	peptidase activity	GO:0008233	rs43019779	29674266	29674266	29699266	29649266
21	ENSBTAG00000006675	1	29553201	29673109	protein_coding	PCSK6	serine-type peptidase activity	GO:0008236	rs43019779	29674266	29674266	29699266	29649266
21	ENSBTAG00000006675	1	29553201	29673109	protein_coding	PCSK6	hydrolase activity	GO:0016787	rs43019779	29674266	29674266	29699266	29649266
21	ENSBTAG00000006675	1	29553201	29673109	protein_coding	PCSK6	proteolysis	GO:0006508	rs43019779	29674266	29674266	29699266	29649266
21	ENSBTAG00000006675	1	29553201	29673109	protein_coding	PCSK6	endopeptidase activity	GO:0004175	rs43019779	29674266	29674266	29699266	29649266
21	ENSBTAG00000006675	1	29553201	29673109	protein_coding	PCSK6	heparin binding	GO:0008201	rs43019779	29674266	29674266	29699266	29649266
21	ENSBTAG00000006675	1	29553201	29673109	protein_coding	PCSK6	nerve growth factor binding	GO:0048406	rs43019779	29674266	29674266	29699266	29649266
21	ENSBTAG00000006675	1	29553201	29673109	protein_coding	PCSK6	zygotic determination of anterior/posterior axis, embryo	GO:0007354	rs43019779	29674266	29674266	29699266	29649266
21	ENSBTAG00000006675	1	29553201	29673109	protein_coding	PCSK6	determination of left/right symmetry	GO:0007368	rs43019779	29674266	29674266	29699266	29649266
21	ENSBTAG00000006675	1	29553201	29673109	protein_coding	PCSK6	glycoprotein metabolic process	GO:0009100	rs43019779	29674266	29674266	29699266	29649266
21	ENSBTAG00000006675	1	29553201	29673109	protein_coding	PCSK6	protein processing	GO:0016485	rs43019779	29674266	29674266	29699266	29649266
21	ENSBTAG00000006675	1	29553201	29673109	protein_coding	PCSK6	peptide hormone processing	GO:0016486	rs43019779	29674266	29674266	29699266	29649266
21	ENSBTAG00000006675	1	29553201	29673109	protein_coding	PCSK6	nerve growth factor production	GO:0032902	rs43019779	29674266	29674266	29699266	29649266
21	ENSBTAG00000006675	1	29553201	29673109	protein_coding	PCSK6	secretion by cell	GO:0032940	rs43019779	29674266	29674266	29699266	29649266
21	ENSBTAG00000006675	1	29553201	29673109	protein_coding	PCSK6	extracellular space	GO:0005615	rs43019779	29674266	29674266	29699266	29649266
21	ENSBTAG00000006675	1	29553201	29673109	protein_coding	PCSK6	cell surface	GO:0009986	rs43019779	29674266	29674266	29699266	29649266
21	ENSBTAG00000006675	1	29553201	29673109	protein_coding	PCSK6	collagen-containing extracellular matrix	GO:0062023	rs43019779	29674266	29674266	29699266	29649266
21	ENSBTAG00000013593	1	29683789	29696818	protein_coding	SNRPA1	mRNA splicing, via spliceosome	GO:0000398	rs43019779	29674266	29674266	29699266	29649266
21	ENSBTAG00000013593	1	29683789	29696818	protein_coding	SNRPA1	U2 snRNP	GO:0005686	rs43019779	29674266	29674266	29699266	29649266
21	ENSBTAG00000013593	1	29683789	29696818	protein_coding	SNRPA1	U2 snRNA binding	GO:0030620	rs43019779	29674266	29674266	29699266	29649266
21	ENSBTAG00000013593	1	29683789	29696818	protein_coding	SNRPA1	spermatogenesis	GO:0007283	rs43019779	29674266	29674266	29699266	29649266
21	ENSBTAG00000013593	1	29683789	29696818	protein_coding	SNRPA1	nucleus	GO:0005634	rs43019779	29674266	29674266	29699266	29649266
21	ENSBTAG00000013593	1	29683789	29696818	protein_coding	SNRPA1	nucleoplasm	GO:0005654	rs43019779	29674266	29674266	29699266	29649266
21	ENSBTAG00000013593	1	29683789	29696818	protein_coding	SNRPA1	spliceosomal complex	GO:0005681	rs43019779	29674266	29674266	29699266	29649266
21	ENSBTAG00000013593	1	29683789	29696818	protein_coding	SNRPA1	nuclear body	GO:0016604	rs43019779	29674266	29674266	29699266	29649266
21	ENSBTAG00000013593	1	29683789	29696818	protein_coding	SNRPA1	nuclear speck	GO:0016607	rs43019779	29674266	29674266	29699266	29649266
21	ENSBTAG00000013593	1	29683789	29696818	protein_coding	SNRPA1	U2-type precatalytic spliceosome	GO:0071005	rs43019779	29674266	29674266	29699266	29649266
21	ENSBTAG00000013593	1	29683789	29696818	protein_coding	SNRPA1	U2-type catalytic step 2 spliceosome	GO:0071007	rs43019779	29674266	29674266	29699266	29649266
21	ENSBTAG00000013593	1	29683789	29696818	protein_coding	SNRPA1	catalytic step 2 spliceosome	GO:0071013	rs43019779	29674266	29674266	29699266	29649266
21	ENSBTAG00000006675	1	29553201	29673109	protein_coding	PCSK6	serine-type endopeptidase activity	GO:0004252	rs43019775	29675120	29675120	29700120	29650120
21	ENSBTAG00000006675	1	29553201	29673109	protein_coding	PCSK6	peptidase activity	GO:0008233	rs43019775	29675120	29675120	29700120	29650120
21	ENSBTAG00000006675	1	29553201	29673109	protein_coding	PCSK6	serine-type peptidase activity	GO:0008236	rs43019775	29675120	29675120	29700120	29650120
21	ENSBTAG00000006675	1	29553201	29673109	protein_coding	PCSK6	hydrolase activity	GO:0016787	rs43019775	29675120	29675120	29700120	29650120
21	ENSBTAG00000006675	1	29553201	29673109	protein_coding	PCSK6	proteolysis	GO:0006508	rs43019775	29675120	29675120	29700120	29650120
21	ENSBTAG00000006675	1	29553201	29673109	protein_coding	PCSK6	endopeptidase activity	GO:0004175	rs43019775	29675120	29675120	29700120	29650120
21	ENSBTAG00000006675	1	29553201	29673109	protein_coding	PCSK6	heparin binding	GO:0008201	rs43019775	29675120	29675120	29700120	29650120
21	ENSBTAG00000006675	1	29553201	29673109	protein_coding	PCSK6	nerve growth factor binding	GO:0048406	rs43019775	29675120	29675120	29700120	29650120
21	ENSBTAG00000006675	1	29553201	29673109	protein_coding	PCSK6	zygotic determination of anterior/posterior axis, embryo	GO:0007354	rs43019775	29675120	29675120	29700120	29650120
21	ENSBTAG00000006675	1	29553201	29673109	protein_coding	PCSK6	determination of left/right symmetry	GO:0007368	rs43019775	29675120	29675120	29700120	29650120
21	ENSBTAG00000006675	1	29553201	29673109	protein_coding	PCSK6	glycoprotein metabolic process	GO:0009100	rs43019775	29675120	29675120	29700120	29650120
21	ENSBTAG00000006675	1	29553201	29673109	protein_coding	PCSK6	protein processing	GO:0016485	rs43019775	29675120	29675120	29700120	29650120
21	ENSBTAG00000006675	1	29553201	29673109	protein_coding	PCSK6	peptide hormone processing	GO:0016486	rs43019775	29675120	29675120	29700120	29650120
21	ENSBTAG00000006675	1	29553201	29673109	protein_coding	PCSK6	nerve growth factor production	GO:0032902	rs43019775	29675120	29675120	29700120	29650120
21	ENSBTAG00000006675	1	29553201	29673109	protein_coding	PCSK6	secretion by cell	GO:0032940	rs43019775	29675120	29675120	29700120	29650120
21	ENSBTAG00000006675	1	29553201	29673109	protein_coding	PCSK6	extracellular space	GO:0005615	rs43019775	29675120	29675120	29700120	29650120
21	ENSBTAG00000006675	1	29553201	29673109	protein_coding	PCSK6	cell surface	GO:0009986	rs43019775	29675120	29675120	29700120	29650120
21	ENSBTAG00000006675	1	29553201	29673109	protein_coding	PCSK6	collagen-containing extracellular matrix	GO:0062023	rs43019775	29675120	29675120	29700120	29650120
21	ENSBTAG00000013593	1	29683789	29696818	protein_coding	SNRPA1	mRNA splicing, via spliceosome	GO:0000398	rs43019775	29675120	29675120	29700120	29650120
21	ENSBTAG00000013593	1	29683789	29696818	protein_coding	SNRPA1	U2 snRNP	GO:0005686	rs43019775	29675120	29675120	29700120	29650120
21	ENSBTAG00000013593	1	29683789	29696818	protein_coding	SNRPA1	U2 snRNA binding	GO:0030620	rs43019775	29675120	29675120	29700120	29650120
21	ENSBTAG00000013593	1	29683789	29696818	protein_coding	SNRPA1	spermatogenesis	GO:0007283	rs43019775	29675120	29675120	29700120	29650120
21	ENSBTAG00000013593	1	29683789	29696818	protein_coding	SNRPA1	nucleus	GO:0005634	rs43019775	29675120	29675120	29700120	29650120
21	ENSBTAG00000013593	1	29683789	29696818	protein_coding	SNRPA1	nucleoplasm	GO:0005654	rs43019775	29675120	29675120	29700120	29650120
21	ENSBTAG00000013593	1	29683789	29696818	protein_coding	SNRPA1	spliceosomal complex	GO:0005681	rs43019775	29675120	29675120	29700120	29650120
21	ENSBTAG00000013593	1	29683789	29696818	protein_coding	SNRPA1	nuclear body	GO:0016604	rs43019775	29675120	29675120	29700120	29650120
21	ENSBTAG00000013593	1	29683789	29696818	protein_coding	SNRPA1	nuclear speck	GO:0016607	rs43019775	29675120	29675120	29700120	29650120
21	ENSBTAG00000013593	1	29683789	29696818	protein_coding	SNRPA1	U2-type precatalytic spliceosome	GO:0071005	rs43019775	29675120	29675120	29700120	29650120
21	ENSBTAG00000013593	1	29683789	29696818	protein_coding	SNRPA1	U2-type catalytic step 2 spliceosome	GO:0071007	rs43019775	29675120	29675120	29700120	29650120
21	ENSBTAG00000013593	1	29683789	29696818	protein_coding	SNRPA1	catalytic step 2 spliceosome	GO:0071013	rs43019775	29675120	29675120	29700120	29650120
21	ENSBTAG00000017565	1	41692842	41804341	protein_coding	SCFD1	vesicle-mediated transport	GO:0016192	rs110761344	41814971	41814971	41839971	41789971
21	ENSBTAG00000017565	1	41692842	41804341	protein_coding	SCFD1	vesicle docking involved in exocytosis	GO:0006904	rs110761344	41814971	41814971	41839971	41789971
21	ENSBTAG00000017565	1	41692842	41804341	protein_coding	SCFD1	response to toxic substance	GO:0009636	rs110761344	41814971	41814971	41839971	41789971
21	ENSBTAG00000017565	1	41692842	41804341	protein_coding	SCFD1	regulation of protein transport	GO:0051223	rs110761344	41814971	41814971	41839971	41789971
21	ENSBTAG00000017565	1	41692842	41804341	protein_coding	SCFD1	toxin transport	GO:1901998	rs110761344	41814971	41814971	41839971	41789971
21	ENSBTAG00000017565	1	41692842	41804341	protein_coding	SCFD1	negative regulation of autophagosome assembly	GO:1902902	rs110761344	41814971	41814971	41839971	41789971
21	ENSBTAG00000017565	1	41692842	41804341	protein_coding	SCFD1	cis-Golgi network	GO:0005801	rs110761344	41814971	41814971	41839971	41789971
22	ENSBTAG00000004514	1	57122412	57204951	protein_coding	RAF1	intracellular	GO:0005622	rs42753095	57221936	57221936	57246936	57196936
22	ENSBTAG00000004514	1	57122412	57204951	protein_coding	RAF1	metal ion binding	GO:0046872	rs42753095	57221936	57221936	57246936	57196936
22	ENSBTAG00000004514	1	57122412	57204951	protein_coding	RAF1	signal transduction	GO:0007165	rs42753095	57221936	57221936	57246936	57196936
22	ENSBTAG00000004514	1	57122412	57204951	protein_coding	RAF1	intracellular signal transduction	GO:0035556	rs42753095	57221936	57221936	57246936	57196936
22	ENSBTAG00000004512	-1	57210750	57216906	protein_coding	MKRN2	metal ion binding	GO:0046872	rs42753095	57221936	57221936	57246936	57196936
22	ENSBTAG00000004512	-1	57210750	57216906	protein_coding	MKRN2	intracellular	GO:0005622	rs42753095	57221936	57221936	57246936	57196936
23	ENSBTAG00000046116	1	26688281	26690021	protein_coding				rs136248198	26688149	26688149	26713149	26663149
23	ENSBTAG00000046116	1	26688281	26690021	protein_coding				rs136899015	26689114	26689114	26714114	26664114
23	ENSBTAG00000046116	1	26688281	26690021	protein_coding				rs108964328	26690095	26690095	26715095	26665095
27	ENSBTAG00000004922	1	4679600	4727246	protein_coding	AGPAT5	membrane	GO:0016020	rs108969489	4734198	4734198	4759198	4709198
27	ENSBTAG00000004922	1	4679600	4727246	protein_coding	AGPAT5	integral component of membrane	GO:0016021	rs108969489	4734198	4734198	4759198	4709198
27	ENSBTAG00000004922	1	4679600	4727246	protein_coding	AGPAT5	mitochondrion	GO:0005739	rs108969489	4734198	4734198	4759198	4709198
27	ENSBTAG00000004922	1	4679600	4727246	protein_coding	AGPAT5	transferase activity	GO:0016740	rs108969489	4734198	4734198	4759198	4709198
27	ENSBTAG00000004922	1	4679600	4727246	protein_coding	AGPAT5	transferase activity, transferring acyl groups	GO:0016746	rs108969489	4734198	4734198	4759198	4709198
27	ENSBTAG00000004922	1	4679600	4727246	protein_coding	AGPAT5	phospholipid metabolic process	GO:0006644	rs108969489	4734198	4734198	4759198	4709198
27	ENSBTAG00000004922	1	4679600	4727246	protein_coding	AGPAT5	1-acylglycerol-3-phosphate O-acyltransferase activity	GO:0003841	rs108969489	4734198	4734198	4759198	4709198
27	ENSBTAG00000004922	1	4679600	4727246	protein_coding	AGPAT5	hematopoietic progenitor cell differentiation	GO:0002244	rs108969489	4734198	4734198	4759198	4709198
27	ENSBTAG00000004922	1	4679600	4727246	protein_coding	AGPAT5	acylglycerol metabolic process	GO:0006639	rs108969489	4734198	4734198	4759198	4709198
27	ENSBTAG00000007473	-1	4766514	4783646	protein_coding	XKR5	membrane	GO:0016020	rs133157240	4763929	4763929	4788929	4738929
27	ENSBTAG00000007473	-1	4766514	4783646	protein_coding	XKR5	integral component of membrane	GO:0016021	rs133157240	4763929	4763929	4788929	4738929
27	ENSBTAG00000007477	-1	4788447	4815238	protein_coding		metal ion binding	GO:0046872	rs133157240	4763929	4763929	4788929	4738929
27	ENSBTAG00000007477	-1	4788447	4815238	protein_coding		nucleic acid binding	GO:0003676	rs133157240	4763929	4763929	4788929	4738929
27	ENSBTAG00000007477	-1	4788447	4815238	protein_coding		intracellular	GO:0005622	rs133157240	4763929	4763929	4788929	4738929
27	ENSBTAG00000007477	-1	4788447	4815238	protein_coding		regulation of transcription, DNA-templated	GO:0006355	rs133157240	4763929	4763929	4788929	4738929
27	ENSBTAG00000048171	-1	4888373	4890323	protein_coding	TAP	extracellular space	GO:0005615	rs110357637	4912750	4912750	4937750	4887750
27	ENSBTAG00000048171	-1	4888373	4890323	protein_coding	TAP	extracellular region	GO:0005576	rs110357637	4912750	4912750	4937750	4887750
27	ENSBTAG00000048171	-1	4888373	4890323	protein_coding	TAP	CCR6 chemokine receptor binding	GO:0031731	rs110357637	4912750	4912750	4937750	4887750
27	ENSBTAG00000048171	-1	4888373	4890323	protein_coding	TAP	chemoattractant activity	GO:0042056	rs110357637	4912750	4912750	4937750	4887750
27	ENSBTAG00000048171	-1	4888373	4890323	protein_coding	TAP	chemotaxis	GO:0006935	rs110357637	4912750	4912750	4937750	4887750
27	ENSBTAG00000048171	-1	4888373	4890323	protein_coding	TAP	defense response	GO:0006952	rs110357637	4912750	4912750	4937750	4887750
27	ENSBTAG00000048171	-1	4888373	4890323	protein_coding	TAP	defense response to bacterium	GO:0042742	rs110357637	4912750	4912750	4937750	4887750
27	ENSBTAG00000048171	-1	4888373	4890323	protein_coding	TAP	positive chemotaxis	GO:0050918	rs110357637	4912750	4912750	4937750	4887750
27	ENSBTAG00000048171	-1	4888373	4890323	protein_coding	TAP	cell chemotaxis	GO:0060326	rs110357637	4912750	4912750	4937750	4887750
27	ENSBTAG00000045626	-1	4898754	4899642	protein_coding	LOC789175	extracellular space	GO:0005615	rs110357637	4912750	4912750	4937750	4887750
27	ENSBTAG00000045626	-1	4898754	4899642	protein_coding	LOC789175	extracellular region	GO:0005576	rs110357637	4912750	4912750	4937750	4887750
27	ENSBTAG00000045626	-1	4898754	4899642	protein_coding	LOC789175	CCR6 chemokine receptor binding	GO:0031731	rs110357637	4912750	4912750	4937750	4887750
27	ENSBTAG00000045626	-1	4898754	4899642	protein_coding	LOC789175	chemoattractant activity	GO:0042056	rs110357637	4912750	4912750	4937750	4887750
27	ENSBTAG00000045626	-1	4898754	4899642	protein_coding	LOC789175	chemotaxis	GO:0006935	rs110357637	4912750	4912750	4937750	4887750
27	ENSBTAG00000045626	-1	4898754	4899642	protein_coding	LOC789175	defense response	GO:0006952	rs110357637	4912750	4912750	4937750	4887750
27	ENSBTAG00000045626	-1	4898754	4899642	protein_coding	LOC789175	defense response to bacterium	GO:0042742	rs110357637	4912750	4912750	4937750	4887750
27	ENSBTAG00000045626	-1	4898754	4899642	protein_coding	LOC789175	positive chemotaxis	GO:0050918	rs110357637	4912750	4912750	4937750	4887750
27	ENSBTAG00000045626	-1	4898754	4899642	protein_coding	LOC789175	cell chemotaxis	GO:0060326	rs110357637	4912750	4912750	4937750	4887750
27	ENSBTAG00000034952	-1	4920083	4942958	protein_coding	SPAG11B	extracellular region	GO:0005576	rs110357637	4912750	4912750	4937750	4887750
27	ENSBTAG00000034952	-1	4920083	4942958	protein_coding	SPAG11B	defense response	GO:0006952	rs110357637	4912750	4912750	4937750	4887750
27	ENSBTAG00000034952	-1	4920083	4942958	protein_coding	SPAG11B	innate immune response	GO:0045087	rs110357637	4912750	4912750	4937750	4887750
27	ENSBTAG00000048171	-1	4888373	4890323	protein_coding	TAP	extracellular space	GO:0005615	rs109494049	4913946	4913946	4938946	4888946
27	ENSBTAG00000048171	-1	4888373	4890323	protein_coding	TAP	extracellular region	GO:0005576	rs109494049	4913946	4913946	4938946	4888946
27	ENSBTAG00000048171	-1	4888373	4890323	protein_coding	TAP	CCR6 chemokine receptor binding	GO:0031731	rs109494049	4913946	4913946	4938946	4888946
27	ENSBTAG00000048171	-1	4888373	4890323	protein_coding	TAP	chemoattractant activity	GO:0042056	rs109494049	4913946	4913946	4938946	4888946
27	ENSBTAG00000048171	-1	4888373	4890323	protein_coding	TAP	chemotaxis	GO:0006935	rs109494049	4913946	4913946	4938946	4888946
27	ENSBTAG00000048171	-1	4888373	4890323	protein_coding	TAP	defense response	GO:0006952	rs109494049	4913946	4913946	4938946	4888946
27	ENSBTAG00000048171	-1	4888373	4890323	protein_coding	TAP	defense response to bacterium	GO:0042742	rs109494049	4913946	4913946	4938946	4888946
27	ENSBTAG00000048171	-1	4888373	4890323	protein_coding	TAP	positive chemotaxis	GO:0050918	rs109494049	4913946	4913946	4938946	4888946
27	ENSBTAG00000048171	-1	4888373	4890323	protein_coding	TAP	cell chemotaxis	GO:0060326	rs109494049	4913946	4913946	4938946	4888946
27	ENSBTAG00000045626	-1	4898754	4899642	protein_coding	LOC789175	extracellular space	GO:0005615	rs109494049	4913946	4913946	4938946	4888946
27	ENSBTAG00000045626	-1	4898754	4899642	protein_coding	LOC789175	extracellular region	GO:0005576	rs109494049	4913946	4913946	4938946	4888946
27	ENSBTAG00000045626	-1	4898754	4899642	protein_coding	LOC789175	CCR6 chemokine receptor binding	GO:0031731	rs109494049	4913946	4913946	4938946	4888946
27	ENSBTAG00000045626	-1	4898754	4899642	protein_coding	LOC789175	chemoattractant activity	GO:0042056	rs109494049	4913946	4913946	4938946	4888946
27	ENSBTAG00000045626	-1	4898754	4899642	protein_coding	LOC789175	chemotaxis	GO:0006935	rs109494049	4913946	4913946	4938946	4888946
27	ENSBTAG00000045626	-1	4898754	4899642	protein_coding	LOC789175	defense response	GO:0006952	rs109494049	4913946	4913946	4938946	4888946
27	ENSBTAG00000045626	-1	4898754	4899642	protein_coding	LOC789175	defense response to bacterium	GO:0042742	rs109494049	4913946	4913946	4938946	4888946
27	ENSBTAG00000045626	-1	4898754	4899642	protein_coding	LOC789175	positive chemotaxis	GO:0050918	rs109494049	4913946	4913946	4938946	4888946
27	ENSBTAG00000045626	-1	4898754	4899642	protein_coding	LOC789175	cell chemotaxis	GO:0060326	rs109494049	4913946	4913946	4938946	4888946
27	ENSBTAG00000034952	-1	4920083	4942958	protein_coding	SPAG11B	extracellular region	GO:0005576	rs109494049	4913946	4913946	4938946	4888946
27	ENSBTAG00000034952	-1	4920083	4942958	protein_coding	SPAG11B	defense response	GO:0006952	rs109494049	4913946	4913946	4938946	4888946
27	ENSBTAG00000034952	-1	4920083	4942958	protein_coding	SPAG11B	innate immune response	GO:0045087	rs109494049	4913946	4913946	4938946	4888946
27	ENSBTAG00000034952	-1	4920083	4942958	protein_coding	SPAG11B	extracellular region	GO:0005576	rs110494261	4962571	4962571	4987571	4937571
27	ENSBTAG00000034952	-1	4920083	4942958	protein_coding	SPAG11B	defense response	GO:0006952	rs110494261	4962571	4962571	4987571	4937571
27	ENSBTAG00000034952	-1	4920083	4942958	protein_coding	SPAG11B	innate immune response	GO:0045087	rs110494261	4962571	4962571	4987571	4937571
27	ENSBTAG00000023157	1	5367342	5369810	protein_coding				rs136159508	5388411	5388411	5413411	5363411
27	ENSBTAG00000023157	1	5367342	5369810	protein_coding				rs133817752	5389634	5389634	5414634	5364634
27	ENSBTAG00000023157	1	5367342	5369810	protein_coding				rs135128585	5391937	5391937	5416937	5366937
27	ENSBTAG00000004231	-1	6267201	6417208	protein_coding	GPM6A	membrane	GO:0016020	rs135051901	6253634	6253634	6278634	6228634
27	ENSBTAG00000004231	-1	6267201	6417208	protein_coding	GPM6A	integral component of membrane	GO:0016021	rs135051901	6253634	6253634	6278634	6228634
27	ENSBTAG00000004231	-1	6267201	6417208	protein_coding	GPM6A	plasma membrane	GO:0005886	rs135051901	6253634	6253634	6278634	6228634
27	ENSBTAG00000004231	-1	6267201	6417208	protein_coding	GPM6A	neuronal cell body	GO:0043025	rs135051901	6253634	6253634	6278634	6228634
27	ENSBTAG00000004231	-1	6267201	6417208	protein_coding	GPM6A	filopodium	GO:0030175	rs135051901	6253634	6253634	6278634	6228634
27	ENSBTAG00000004231	-1	6267201	6417208	protein_coding	GPM6A	neuron migration	GO:0001764	rs135051901	6253634	6253634	6278634	6228634
27	ENSBTAG00000004231	-1	6267201	6417208	protein_coding	GPM6A	neural retina development	GO:0003407	rs135051901	6253634	6253634	6278634	6228634
27	ENSBTAG00000004231	-1	6267201	6417208	protein_coding	GPM6A	response to bacterium	GO:0009617	rs135051901	6253634	6253634	6278634	6228634
27	ENSBTAG00000004231	-1	6267201	6417208	protein_coding	GPM6A	neuron projection morphogenesis	GO:0048812	rs135051901	6253634	6253634	6278634	6228634
27	ENSBTAG00000004231	-1	6267201	6417208	protein_coding	GPM6A	stem cell differentiation	GO:0048863	rs135051901	6253634	6253634	6278634	6228634
27	ENSBTAG00000004231	-1	6267201	6417208	protein_coding	GPM6A	axonal growth cone	GO:0044295	rs135051901	6253634	6253634	6278634	6228634
27	ENSBTAG00000004231	-1	6267201	6417208	protein_coding	GPM6A	membrane	GO:0016020	rs133385154	6269656	6269656	6294656	6244656
27	ENSBTAG00000004231	-1	6267201	6417208	protein_coding	GPM6A	integral component of membrane	GO:0016021	rs133385154	6269656	6269656	6294656	6244656
27	ENSBTAG00000004231	-1	6267201	6417208	protein_coding	GPM6A	plasma membrane	GO:0005886	rs133385154	6269656	6269656	6294656	6244656
27	ENSBTAG00000004231	-1	6267201	6417208	protein_coding	GPM6A	neuronal cell body	GO:0043025	rs133385154	6269656	6269656	6294656	6244656
27	ENSBTAG00000004231	-1	6267201	6417208	protein_coding	GPM6A	filopodium	GO:0030175	rs133385154	6269656	6269656	6294656	6244656
27	ENSBTAG00000004231	-1	6267201	6417208	protein_coding	GPM6A	neuron migration	GO:0001764	rs133385154	6269656	6269656	6294656	6244656
27	ENSBTAG00000004231	-1	6267201	6417208	protein_coding	GPM6A	neural retina development	GO:0003407	rs133385154	6269656	6269656	6294656	6244656
27	ENSBTAG00000004231	-1	6267201	6417208	protein_coding	GPM6A	response to bacterium	GO:0009617	rs133385154	6269656	6269656	6294656	6244656
27	ENSBTAG00000004231	-1	6267201	6417208	protein_coding	GPM6A	neuron projection morphogenesis	GO:0048812	rs133385154	6269656	6269656	6294656	6244656
27	ENSBTAG00000004231	-1	6267201	6417208	protein_coding	GPM6A	stem cell differentiation	GO:0048863	rs133385154	6269656	6269656	6294656	6244656
27	ENSBTAG00000004231	-1	6267201	6417208	protein_coding	GPM6A	axonal growth cone	GO:0044295	rs133385154	6269656	6269656	6294656	6244656
27	ENSBTAG00000004231	-1	6267201	6417208	protein_coding	GPM6A	membrane	GO:0016020	rs109812328	6289689	6289689	6314689	6264689
27	ENSBTAG00000004231	-1	6267201	6417208	protein_coding	GPM6A	integral component of membrane	GO:0016021	rs109812328	6289689	6289689	6314689	6264689
27	ENSBTAG00000004231	-1	6267201	6417208	protein_coding	GPM6A	plasma membrane	GO:0005886	rs109812328	6289689	6289689	6314689	6264689
27	ENSBTAG00000004231	-1	6267201	6417208	protein_coding	GPM6A	neuronal cell body	GO:0043025	rs109812328	6289689	6289689	6314689	6264689
27	ENSBTAG00000004231	-1	6267201	6417208	protein_coding	GPM6A	filopodium	GO:0030175	rs109812328	6289689	6289689	6314689	6264689
27	ENSBTAG00000004231	-1	6267201	6417208	protein_coding	GPM6A	neuron migration	GO:0001764	rs109812328	6289689	6289689	6314689	6264689
27	ENSBTAG00000004231	-1	6267201	6417208	protein_coding	GPM6A	neural retina development	GO:0003407	rs109812328	6289689	6289689	6314689	6264689
27	ENSBTAG00000004231	-1	6267201	6417208	protein_coding	GPM6A	response to bacterium	GO:0009617	rs109812328	6289689	6289689	6314689	6264689
27	ENSBTAG00000004231	-1	6267201	6417208	protein_coding	GPM6A	neuron projection morphogenesis	GO:0048812	rs109812328	6289689	6289689	6314689	6264689
27	ENSBTAG00000004231	-1	6267201	6417208	protein_coding	GPM6A	stem cell differentiation	GO:0048863	rs109812328	6289689	6289689	6314689	6264689
27	ENSBTAG00000004231	-1	6267201	6417208	protein_coding	GPM6A	axonal growth cone	GO:0044295	rs109812328	6289689	6289689	6314689	6264689
27	ENSBTAG00000004231	-1	6267201	6417208	protein_coding	GPM6A	membrane	GO:0016020	rs135035367	6296972	6296972	6321972	6271972
27	ENSBTAG00000004231	-1	6267201	6417208	protein_coding	GPM6A	integral component of membrane	GO:0016021	rs135035367	6296972	6296972	6321972	6271972
27	ENSBTAG00000004231	-1	6267201	6417208	protein_coding	GPM6A	plasma membrane	GO:0005886	rs135035367	6296972	6296972	6321972	6271972
27	ENSBTAG00000004231	-1	6267201	6417208	protein_coding	GPM6A	neuronal cell body	GO:0043025	rs135035367	6296972	6296972	6321972	6271972
27	ENSBTAG00000004231	-1	6267201	6417208	protein_coding	GPM6A	filopodium	GO:0030175	rs135035367	6296972	6296972	6321972	6271972
27	ENSBTAG00000004231	-1	6267201	6417208	protein_coding	GPM6A	neuron migration	GO:0001764	rs135035367	6296972	6296972	6321972	6271972
27	ENSBTAG00000004231	-1	6267201	6417208	protein_coding	GPM6A	neural retina development	GO:0003407	rs135035367	6296972	6296972	6321972	6271972
27	ENSBTAG00000004231	-1	6267201	6417208	protein_coding	GPM6A	response to bacterium	GO:0009617	rs135035367	6296972	6296972	6321972	6271972
27	ENSBTAG00000004231	-1	6267201	6417208	protein_coding	GPM6A	neuron projection morphogenesis	GO:0048812	rs135035367	6296972	6296972	6321972	6271972
27	ENSBTAG00000004231	-1	6267201	6417208	protein_coding	GPM6A	stem cell differentiation	GO:0048863	rs135035367	6296972	6296972	6321972	6271972
27	ENSBTAG00000004231	-1	6267201	6417208	protein_coding	GPM6A	axonal growth cone	GO:0044295	rs135035367	6296972	6296972	6321972	6271972
27	ENSBTAG00000004231	-1	6267201	6417208	protein_coding	GPM6A	membrane	GO:0016020	rs137700261	6307369	6307369	6332369	6282369
27	ENSBTAG00000004231	-1	6267201	6417208	protein_coding	GPM6A	integral component of membrane	GO:0016021	rs137700261	6307369	6307369	6332369	6282369
27	ENSBTAG00000004231	-1	6267201	6417208	protein_coding	GPM6A	plasma membrane	GO:0005886	rs137700261	6307369	6307369	6332369	6282369
27	ENSBTAG00000004231	-1	6267201	6417208	protein_coding	GPM6A	neuronal cell body	GO:0043025	rs137700261	6307369	6307369	6332369	6282369
27	ENSBTAG00000004231	-1	6267201	6417208	protein_coding	GPM6A	filopodium	GO:0030175	rs137700261	6307369	6307369	6332369	6282369
27	ENSBTAG00000004231	-1	6267201	6417208	protein_coding	GPM6A	neuron migration	GO:0001764	rs137700261	6307369	6307369	6332369	6282369
27	ENSBTAG00000004231	-1	6267201	6417208	protein_coding	GPM6A	neural retina development	GO:0003407	rs137700261	6307369	6307369	6332369	6282369
27	ENSBTAG00000004231	-1	6267201	6417208	protein_coding	GPM6A	response to bacterium	GO:0009617	rs137700261	6307369	6307369	6332369	6282369
27	ENSBTAG00000004231	-1	6267201	6417208	protein_coding	GPM6A	neuron projection morphogenesis	GO:0048812	rs137700261	6307369	6307369	6332369	6282369
27	ENSBTAG00000004231	-1	6267201	6417208	protein_coding	GPM6A	stem cell differentiation	GO:0048863	rs137700261	6307369	6307369	6332369	6282369
27	ENSBTAG00000004231	-1	6267201	6417208	protein_coding	GPM6A	axonal growth cone	GO:0044295	rs137700261	6307369	6307369	6332369	6282369
27	ENSBTAG00000004231	-1	6267201	6417208	protein_coding	GPM6A	membrane	GO:0016020	rs133927667	6309505	6309505	6334505	6284505
27	ENSBTAG00000004231	-1	6267201	6417208	protein_coding	GPM6A	integral component of membrane	GO:0016021	rs133927667	6309505	6309505	6334505	6284505
27	ENSBTAG00000004231	-1	6267201	6417208	protein_coding	GPM6A	plasma membrane	GO:0005886	rs133927667	6309505	6309505	6334505	6284505
27	ENSBTAG00000004231	-1	6267201	6417208	protein_coding	GPM6A	neuronal cell body	GO:0043025	rs133927667	6309505	6309505	6334505	6284505
27	ENSBTAG00000004231	-1	6267201	6417208	protein_coding	GPM6A	filopodium	GO:0030175	rs133927667	6309505	6309505	6334505	6284505
27	ENSBTAG00000004231	-1	6267201	6417208	protein_coding	GPM6A	neuron migration	GO:0001764	rs133927667	6309505	6309505	6334505	6284505
27	ENSBTAG00000004231	-1	6267201	6417208	protein_coding	GPM6A	neural retina development	GO:0003407	rs133927667	6309505	6309505	6334505	6284505
27	ENSBTAG00000004231	-1	6267201	6417208	protein_coding	GPM6A	response to bacterium	GO:0009617	rs133927667	6309505	6309505	6334505	6284505
27	ENSBTAG00000004231	-1	6267201	6417208	protein_coding	GPM6A	neuron projection morphogenesis	GO:0048812	rs133927667	6309505	6309505	6334505	6284505
27	ENSBTAG00000004231	-1	6267201	6417208	protein_coding	GPM6A	stem cell differentiation	GO:0048863	rs133927667	6309505	6309505	6334505	6284505
27	ENSBTAG00000004231	-1	6267201	6417208	protein_coding	GPM6A	axonal growth cone	GO:0044295	rs133927667	6309505	6309505	6334505	6284505
28	ENSBTAG00000001573	-1	19393375	19663523	protein_coding	JMJD1C	nucleus	GO:0005634	rs134627978	19510315	19510315	19535315	19485315
28	ENSBTAG00000001573	-1	19393375	19663523	protein_coding	JMJD1C	transcription regulatory region sequence-specific DNA binding	GO:0000976	rs134627978	19510315	19510315	19535315	19485315
28	ENSBTAG00000001573	-1	19393375	19663523	protein_coding	JMJD1C	chromatin DNA binding	GO:0031490	rs134627978	19510315	19510315	19535315	19485315
28	ENSBTAG00000001573	-1	19393375	19663523	protein_coding	JMJD1C	chromatin	GO:0000785	rs134627978	19510315	19510315	19535315	19485315
28	ENSBTAG00000001573	-1	19393375	19663523	protein_coding	JMJD1C	histone demethylase activity (H3-K9 specific)	GO:0032454	rs134627978	19510315	19510315	19535315	19485315
28	ENSBTAG00000001573	-1	19393375	19663523	protein_coding	JMJD1C	histone H3-K9 demethylation	GO:0033169	rs134627978	19510315	19510315	19535315	19485315
3	ENSBTAG00000004885	-1	6672018	6847222	protein_coding	DDR2	membrane	GO:0016020	rs134955220	6830969	6830969	6855969	6805969
3	ENSBTAG00000004885	-1	6672018	6847222	protein_coding	DDR2	integral component of membrane	GO:0016021	rs134955220	6830969	6830969	6855969	6805969
3	ENSBTAG00000004885	-1	6672018	6847222	protein_coding	DDR2	cytoplasm	GO:0005737	rs134955220	6830969	6830969	6855969	6805969
3	ENSBTAG00000004885	-1	6672018	6847222	protein_coding	DDR2	integral component of plasma membrane	GO:0005887	rs134955220	6830969	6830969	6855969	6805969
3	ENSBTAG00000004885	-1	6672018	6847222	protein_coding	DDR2	positive regulation of ERK1 and ERK2 cascade	GO:0070374	rs134955220	6830969	6830969	6855969	6805969
3	ENSBTAG00000004885	-1	6672018	6847222	protein_coding	DDR2	ATP binding	GO:0005524	rs134955220	6830969	6830969	6855969	6805969
3	ENSBTAG00000004885	-1	6672018	6847222	protein_coding	DDR2	cell differentiation	GO:0030154	rs134955220	6830969	6830969	6855969	6805969
3	ENSBTAG00000004885	-1	6672018	6847222	protein_coding	DDR2	protein kinase activity	GO:0004672	rs134955220	6830969	6830969	6855969	6805969
3	ENSBTAG00000004885	-1	6672018	6847222	protein_coding	DDR2	protein phosphorylation	GO:0006468	rs134955220	6830969	6830969	6855969	6805969
3	ENSBTAG00000004885	-1	6672018	6847222	protein_coding	DDR2	protein tyrosine kinase activity	GO:0004713	rs134955220	6830969	6830969	6855969	6805969
3	ENSBTAG00000004885	-1	6672018	6847222	protein_coding	DDR2	receptor complex	GO:0043235	rs134955220	6830969	6830969	6855969	6805969
3	ENSBTAG00000004885	-1	6672018	6847222	protein_coding	DDR2	transmembrane receptor protein tyrosine kinase activity	GO:0004714	rs134955220	6830969	6830969	6855969	6805969
3	ENSBTAG00000004885	-1	6672018	6847222	protein_coding	DDR2	transmembrane signaling receptor activity	GO:0004888	rs134955220	6830969	6830969	6855969	6805969
3	ENSBTAG00000004885	-1	6672018	6847222	protein_coding	DDR2	negative regulation of signal transduction	GO:0009968	rs134955220	6830969	6830969	6855969	6805969
3	ENSBTAG00000004885	-1	6672018	6847222	protein_coding	DDR2	negative regulation of apoptotic process	GO:0043066	rs134955220	6830969	6830969	6855969	6805969
3	ENSBTAG00000004885	-1	6672018	6847222	protein_coding	DDR2	transmembrane receptor protein tyrosine kinase signaling pathway	GO:0007169	rs134955220	6830969	6830969	6855969	6805969
3	ENSBTAG00000004885	-1	6672018	6847222	protein_coding	DDR2	collagen binding	GO:0005518	rs134955220	6830969	6830969	6855969	6805969
3	ENSBTAG00000004885	-1	6672018	6847222	protein_coding	DDR2	protein tyrosine kinase collagen receptor activity	GO:0038062	rs134955220	6830969	6830969	6855969	6805969
3	ENSBTAG00000004885	-1	6672018	6847222	protein_coding	DDR2	endochondral bone growth	GO:0003416	rs134955220	6830969	6830969	6855969	6805969
3	ENSBTAG00000004885	-1	6672018	6847222	protein_coding	DDR2	positive regulation of cell proliferation	GO:0008284	rs134955220	6830969	6830969	6855969	6805969
3	ENSBTAG00000004885	-1	6672018	6847222	protein_coding	DDR2	positive regulation of fibroblast migration	GO:0010763	rs134955220	6830969	6830969	6855969	6805969
3	ENSBTAG00000004885	-1	6672018	6847222	protein_coding	DDR2	peptidyl-tyrosine phosphorylation	GO:0018108	rs134955220	6830969	6830969	6855969	6805969
3	ENSBTAG00000004885	-1	6672018	6847222	protein_coding	DDR2	collagen fibril organization	GO:0030199	rs134955220	6830969	6830969	6855969	6805969
3	ENSBTAG00000004885	-1	6672018	6847222	protein_coding	DDR2	regulation of bone mineralization	GO:0030500	rs134955220	6830969	6830969	6855969	6805969
3	ENSBTAG00000004885	-1	6672018	6847222	protein_coding	DDR2	biomineral tissue development	GO:0031214	rs134955220	6830969	6830969	6855969	6805969
3	ENSBTAG00000004885	-1	6672018	6847222	protein_coding	DDR2	chondrocyte proliferation	GO:0035988	rs134955220	6830969	6830969	6855969	6805969
3	ENSBTAG00000004885	-1	6672018	6847222	protein_coding	DDR2	collagen-activated tyrosine kinase receptor signaling pathway	GO:0038063	rs134955220	6830969	6830969	6855969	6805969
3	ENSBTAG00000004885	-1	6672018	6847222	protein_coding	DDR2	positive regulation of osteoblast differentiation	GO:0045669	rs134955220	6830969	6830969	6855969	6805969
3	ENSBTAG00000004885	-1	6672018	6847222	protein_coding	DDR2	positive regulation of protein kinase activity	GO:0045860	rs134955220	6830969	6830969	6855969	6805969
3	ENSBTAG00000004885	-1	6672018	6847222	protein_coding	DDR2	protein autophosphorylation	GO:0046777	rs134955220	6830969	6830969	6855969	6805969
3	ENSBTAG00000004885	-1	6672018	6847222	protein_coding	DDR2	positive regulation of fibroblast proliferation	GO:0048146	rs134955220	6830969	6830969	6855969	6805969
3	ENSBTAG00000004885	-1	6672018	6847222	protein_coding	DDR2	positive regulation of DNA-binding transcription factor activity	GO:0051091	rs134955220	6830969	6830969	6855969	6805969
3	ENSBTAG00000004885	-1	6672018	6847222	protein_coding	DDR2	positive regulation of extracellular matrix disassembly	GO:0090091	rs134955220	6830969	6830969	6855969	6805969
3	ENSBTAG00000004885	-1	6672018	6847222	protein_coding	DDR2	plasma membrane	GO:0005886	rs134955220	6830969	6830969	6855969	6805969
3	ENSBTAG00000004885	-1	6672018	6847222	protein_coding	DDR2	actin cytoskeleton	GO:0015629	rs134955220	6830969	6830969	6855969	6805969
3	ENSBTAG00000007333	1	34631048	34675858	protein_coding				rs109342009	34660886	34660886	34685886	34635886
3	ENSBTAG00000007330	-1	34681546	34734868	protein_coding	STXBP3	vesicle-mediated transport	GO:0016192	rs109342009	34660886	34660886	34685886	34635886
3	ENSBTAG00000007330	-1	34681546	34734868	protein_coding	STXBP3	vesicle docking involved in exocytosis	GO:0006904	rs109342009	34660886	34660886	34685886	34635886
3	ENSBTAG00000007330	-1	34681546	34734868	protein_coding	STXBP3	syntaxin binding	GO:0019905	rs109342009	34660886	34660886	34685886	34635886
3	ENSBTAG00000007330	-1	34681546	34734868	protein_coding	STXBP3	exocytosis	GO:0006887	rs109342009	34660886	34660886	34685886	34635886
3	ENSBTAG00000007330	-1	34681546	34734868	protein_coding	STXBP3	brain development	GO:0007420	rs109342009	34660886	34660886	34685886	34635886
3	ENSBTAG00000007330	-1	34681546	34734868	protein_coding	STXBP3	protein to membrane docking	GO:0022615	rs109342009	34660886	34660886	34685886	34635886
3	ENSBTAG00000007330	-1	34681546	34734868	protein_coding	STXBP3	insulin secretion	GO:0030073	rs109342009	34660886	34660886	34685886	34635886
3	ENSBTAG00000007330	-1	34681546	34734868	protein_coding	STXBP3	response to insulin	GO:0032868	rs109342009	34660886	34660886	34685886	34635886
3	ENSBTAG00000007330	-1	34681546	34734868	protein_coding	STXBP3	neutrophil degranulation	GO:0043312	rs109342009	34660886	34660886	34685886	34635886
3	ENSBTAG00000007330	-1	34681546	34734868	protein_coding	STXBP3	negative regulation of calcium ion-dependent exocytosis	GO:0045955	rs109342009	34660886	34660886	34685886	34635886
3	ENSBTAG00000007330	-1	34681546	34734868	protein_coding	STXBP3	platelet aggregation	GO:0070527	rs109342009	34660886	34660886	34685886	34635886
3	ENSBTAG00000007330	-1	34681546	34734868	protein_coding	STXBP3	cellular response to interferon-gamma	GO:0071346	rs109342009	34660886	34660886	34685886	34635886
3	ENSBTAG00000007330	-1	34681546	34734868	protein_coding	STXBP3	negative regulation of glucose import in response to insulin stimulus	GO:2001274	rs109342009	34660886	34660886	34685886	34635886
3	ENSBTAG00000007330	-1	34681546	34734868	protein_coding	STXBP3	cytosol	GO:0005829	rs109342009	34660886	34660886	34685886	34635886
3	ENSBTAG00000007330	-1	34681546	34734868	protein_coding	STXBP3	plasma membrane	GO:0005886	rs109342009	34660886	34660886	34685886	34635886
3	ENSBTAG00000007330	-1	34681546	34734868	protein_coding	STXBP3	apical plasma membrane	GO:0016324	rs109342009	34660886	34660886	34685886	34635886
3	ENSBTAG00000007330	-1	34681546	34734868	protein_coding	STXBP3	platelet alpha granule	GO:0031091	rs109342009	34660886	34660886	34685886	34635886
3	ENSBTAG00000007330	-1	34681546	34734868	protein_coding	STXBP3	specific granule	GO:0042581	rs109342009	34660886	34660886	34685886	34635886
3	ENSBTAG00000007330	-1	34681546	34734868	protein_coding	STXBP3	phagocytic vesicle	GO:0045335	rs109342009	34660886	34660886	34685886	34635886
3	ENSBTAG00000007330	-1	34681546	34734868	protein_coding	STXBP3	tertiary granule	GO:0070820	rs109342009	34660886	34660886	34685886	34635886
3	ENSBTAG00000007330	-1	34681546	34734868	protein_coding	STXBP3	presynapse	GO:0098793	rs109342009	34660886	34660886	34685886	34635886
3	ENSBTAG00000007333	1	34631048	34675858	protein_coding				rs110241279	34670875	34670875	34695875	34645875
3	ENSBTAG00000007330	-1	34681546	34734868	protein_coding	STXBP3	vesicle-mediated transport	GO:0016192	rs110241279	34670875	34670875	34695875	34645875
3	ENSBTAG00000007330	-1	34681546	34734868	protein_coding	STXBP3	vesicle docking involved in exocytosis	GO:0006904	rs110241279	34670875	34670875	34695875	34645875
3	ENSBTAG00000007330	-1	34681546	34734868	protein_coding	STXBP3	syntaxin binding	GO:0019905	rs110241279	34670875	34670875	34695875	34645875
3	ENSBTAG00000007330	-1	34681546	34734868	protein_coding	STXBP3	exocytosis	GO:0006887	rs110241279	34670875	34670875	34695875	34645875
3	ENSBTAG00000007330	-1	34681546	34734868	protein_coding	STXBP3	brain development	GO:0007420	rs110241279	34670875	34670875	34695875	34645875
3	ENSBTAG00000007330	-1	34681546	34734868	protein_coding	STXBP3	protein to membrane docking	GO:0022615	rs110241279	34670875	34670875	34695875	34645875
3	ENSBTAG00000007330	-1	34681546	34734868	protein_coding	STXBP3	insulin secretion	GO:0030073	rs110241279	34670875	34670875	34695875	34645875
3	ENSBTAG00000007330	-1	34681546	34734868	protein_coding	STXBP3	response to insulin	GO:0032868	rs110241279	34670875	34670875	34695875	34645875
3	ENSBTAG00000007330	-1	34681546	34734868	protein_coding	STXBP3	neutrophil degranulation	GO:0043312	rs110241279	34670875	34670875	34695875	34645875
3	ENSBTAG00000007330	-1	34681546	34734868	protein_coding	STXBP3	negative regulation of calcium ion-dependent exocytosis	GO:0045955	rs110241279	34670875	34670875	34695875	34645875
3	ENSBTAG00000007330	-1	34681546	34734868	protein_coding	STXBP3	platelet aggregation	GO:0070527	rs110241279	34670875	34670875	34695875	34645875
3	ENSBTAG00000007330	-1	34681546	34734868	protein_coding	STXBP3	cellular response to interferon-gamma	GO:0071346	rs110241279	34670875	34670875	34695875	34645875
3	ENSBTAG00000007330	-1	34681546	34734868	protein_coding	STXBP3	negative regulation of glucose import in response to insulin stimulus	GO:2001274	rs110241279	34670875	34670875	34695875	34645875
3	ENSBTAG00000007330	-1	34681546	34734868	protein_coding	STXBP3	cytosol	GO:0005829	rs110241279	34670875	34670875	34695875	34645875
3	ENSBTAG00000007330	-1	34681546	34734868	protein_coding	STXBP3	plasma membrane	GO:0005886	rs110241279	34670875	34670875	34695875	34645875
3	ENSBTAG00000007330	-1	34681546	34734868	protein_coding	STXBP3	apical plasma membrane	GO:0016324	rs110241279	34670875	34670875	34695875	34645875
3	ENSBTAG00000007330	-1	34681546	34734868	protein_coding	STXBP3	platelet alpha granule	GO:0031091	rs110241279	34670875	34670875	34695875	34645875
3	ENSBTAG00000007330	-1	34681546	34734868	protein_coding	STXBP3	specific granule	GO:0042581	rs110241279	34670875	34670875	34695875	34645875
3	ENSBTAG00000007330	-1	34681546	34734868	protein_coding	STXBP3	phagocytic vesicle	GO:0045335	rs110241279	34670875	34670875	34695875	34645875
3	ENSBTAG00000007330	-1	34681546	34734868	protein_coding	STXBP3	tertiary granule	GO:0070820	rs110241279	34670875	34670875	34695875	34645875
3	ENSBTAG00000007330	-1	34681546	34734868	protein_coding	STXBP3	presynapse	GO:0098793	rs110241279	34670875	34670875	34695875	34645875
3	ENSBTAG00000007333	1	34631048	34675858	protein_coding				rs110036770	34671496	34671496	34696496	34646496
3	ENSBTAG00000007330	-1	34681546	34734868	protein_coding	STXBP3	vesicle-mediated transport	GO:0016192	rs110036770	34671496	34671496	34696496	34646496
3	ENSBTAG00000007330	-1	34681546	34734868	protein_coding	STXBP3	vesicle docking involved in exocytosis	GO:0006904	rs110036770	34671496	34671496	34696496	34646496
3	ENSBTAG00000007330	-1	34681546	34734868	protein_coding	STXBP3	syntaxin binding	GO:0019905	rs110036770	34671496	34671496	34696496	34646496
3	ENSBTAG00000007330	-1	34681546	34734868	protein_coding	STXBP3	exocytosis	GO:0006887	rs110036770	34671496	34671496	34696496	34646496
3	ENSBTAG00000007330	-1	34681546	34734868	protein_coding	STXBP3	brain development	GO:0007420	rs110036770	34671496	34671496	34696496	34646496
3	ENSBTAG00000007330	-1	34681546	34734868	protein_coding	STXBP3	protein to membrane docking	GO:0022615	rs110036770	34671496	34671496	34696496	34646496
3	ENSBTAG00000007330	-1	34681546	34734868	protein_coding	STXBP3	insulin secretion	GO:0030073	rs110036770	34671496	34671496	34696496	34646496
3	ENSBTAG00000007330	-1	34681546	34734868	protein_coding	STXBP3	response to insulin	GO:0032868	rs110036770	34671496	34671496	34696496	34646496
3	ENSBTAG00000007330	-1	34681546	34734868	protein_coding	STXBP3	neutrophil degranulation	GO:0043312	rs110036770	34671496	34671496	34696496	34646496
3	ENSBTAG00000007330	-1	34681546	34734868	protein_coding	STXBP3	negative regulation of calcium ion-dependent exocytosis	GO:0045955	rs110036770	34671496	34671496	34696496	34646496
3	ENSBTAG00000007330	-1	34681546	34734868	protein_coding	STXBP3	platelet aggregation	GO:0070527	rs110036770	34671496	34671496	34696496	34646496
3	ENSBTAG00000007330	-1	34681546	34734868	protein_coding	STXBP3	cellular response to interferon-gamma	GO:0071346	rs110036770	34671496	34671496	34696496	34646496
3	ENSBTAG00000007330	-1	34681546	34734868	protein_coding	STXBP3	negative regulation of glucose import in response to insulin stimulus	GO:2001274	rs110036770	34671496	34671496	34696496	34646496
3	ENSBTAG00000007330	-1	34681546	34734868	protein_coding	STXBP3	cytosol	GO:0005829	rs110036770	34671496	34671496	34696496	34646496
3	ENSBTAG00000007330	-1	34681546	34734868	protein_coding	STXBP3	plasma membrane	GO:0005886	rs110036770	34671496	34671496	34696496	34646496
3	ENSBTAG00000007330	-1	34681546	34734868	protein_coding	STXBP3	apical plasma membrane	GO:0016324	rs110036770	34671496	34671496	34696496	34646496
3	ENSBTAG00000007330	-1	34681546	34734868	protein_coding	STXBP3	platelet alpha granule	GO:0031091	rs110036770	34671496	34671496	34696496	34646496
3	ENSBTAG00000007330	-1	34681546	34734868	protein_coding	STXBP3	specific granule	GO:0042581	rs110036770	34671496	34671496	34696496	34646496
3	ENSBTAG00000007330	-1	34681546	34734868	protein_coding	STXBP3	phagocytic vesicle	GO:0045335	rs110036770	34671496	34671496	34696496	34646496
3	ENSBTAG00000007330	-1	34681546	34734868	protein_coding	STXBP3	tertiary granule	GO:0070820	rs110036770	34671496	34671496	34696496	34646496
3	ENSBTAG00000007330	-1	34681546	34734868	protein_coding	STXBP3	presynapse	GO:0098793	rs110036770	34671496	34671496	34696496	34646496
3	ENSBTAG00000008467	1	34819367	34826371	protein_coding	HENMT1	cytoplasm	GO:0005737	rs133502785	34826217	34826217	34851217	34801217
3	ENSBTAG00000008467	1	34819367	34826371	protein_coding	HENMT1	nucleus	GO:0005634	rs133502785	34826217	34826217	34851217	34801217
3	ENSBTAG00000008467	1	34819367	34826371	protein_coding	HENMT1	RNA methylation	GO:0001510	rs133502785	34826217	34826217	34851217	34801217
3	ENSBTAG00000008467	1	34819367	34826371	protein_coding	HENMT1	O-methyltransferase activity	GO:0008171	rs133502785	34826217	34826217	34851217	34801217
3	ENSBTAG00000008467	1	34819367	34826371	protein_coding	HENMT1	RNA methyltransferase activity	GO:0008173	rs133502785	34826217	34826217	34851217	34801217
3	ENSBTAG00000008467	1	34819367	34826371	protein_coding	HENMT1	piRNA metabolic process	GO:0034587	rs133502785	34826217	34826217	34851217	34801217
3	ENSBTAG00000008467	1	34819367	34826371	protein_coding	HENMT1	production of siRNA involved in RNA interference	GO:0030422	rs133502785	34826217	34826217	34851217	34801217
3	ENSBTAG00000005439	-1	34839059	34877721	protein_coding	FAM102B			rs133502785	34826217	34826217	34851217	34801217
3	ENSBTAG00000007309	-1	67863093	68073051	protein_coding	ST6GALNAC5	membrane	GO:0016020	rs42259650	67939093	67939093	67964093	67914093
3	ENSBTAG00000007309	-1	67863093	68073051	protein_coding	ST6GALNAC5	integral component of membrane	GO:0016021	rs42259650	67939093	67939093	67964093	67914093
3	ENSBTAG00000007309	-1	67863093	68073051	protein_coding	ST6GALNAC5	transferase activity	GO:0016740	rs42259650	67939093	67939093	67964093	67914093
3	ENSBTAG00000007309	-1	67863093	68073051	protein_coding	ST6GALNAC5	Golgi apparatus	GO:0005794	rs42259650	67939093	67939093	67964093	67914093
3	ENSBTAG00000007309	-1	67863093	68073051	protein_coding	ST6GALNAC5	protein glycosylation	GO:0006486	rs42259650	67939093	67939093	67964093	67914093
3	ENSBTAG00000007309	-1	67863093	68073051	protein_coding	ST6GALNAC5	transferase activity, transferring glycosyl groups	GO:0016757	rs42259650	67939093	67939093	67964093	67914093
3	ENSBTAG00000007309	-1	67863093	68073051	protein_coding	ST6GALNAC5	sialyltransferase activity	GO:0008373	rs42259650	67939093	67939093	67964093	67914093
3	ENSBTAG00000007309	-1	67863093	68073051	protein_coding	ST6GALNAC5	sialylation	GO:0097503	rs42259650	67939093	67939093	67964093	67914093
3	ENSBTAG00000007309	-1	67863093	68073051	protein_coding	ST6GALNAC5	membrane	GO:0016020	rs42259661	67940307	67940307	67965307	67915307
3	ENSBTAG00000007309	-1	67863093	68073051	protein_coding	ST6GALNAC5	integral component of membrane	GO:0016021	rs42259661	67940307	67940307	67965307	67915307
3	ENSBTAG00000007309	-1	67863093	68073051	protein_coding	ST6GALNAC5	transferase activity	GO:0016740	rs42259661	67940307	67940307	67965307	67915307
3	ENSBTAG00000007309	-1	67863093	68073051	protein_coding	ST6GALNAC5	Golgi apparatus	GO:0005794	rs42259661	67940307	67940307	67965307	67915307
3	ENSBTAG00000007309	-1	67863093	68073051	protein_coding	ST6GALNAC5	protein glycosylation	GO:0006486	rs42259661	67940307	67940307	67965307	67915307
3	ENSBTAG00000007309	-1	67863093	68073051	protein_coding	ST6GALNAC5	transferase activity, transferring glycosyl groups	GO:0016757	rs42259661	67940307	67940307	67965307	67915307
3	ENSBTAG00000007309	-1	67863093	68073051	protein_coding	ST6GALNAC5	sialyltransferase activity	GO:0008373	rs42259661	67940307	67940307	67965307	67915307
3	ENSBTAG00000007309	-1	67863093	68073051	protein_coding	ST6GALNAC5	sialylation	GO:0097503	rs42259661	67940307	67940307	67965307	67915307
3	ENSBTAG00000007309	-1	67863093	68073051	protein_coding	ST6GALNAC5	membrane	GO:0016020	rs134076075	67944931	67944931	67969931	67919931
3	ENSBTAG00000007309	-1	67863093	68073051	protein_coding	ST6GALNAC5	integral component of membrane	GO:0016021	rs134076075	67944931	67944931	67969931	67919931
3	ENSBTAG00000007309	-1	67863093	68073051	protein_coding	ST6GALNAC5	transferase activity	GO:0016740	rs134076075	67944931	67944931	67969931	67919931
3	ENSBTAG00000007309	-1	67863093	68073051	protein_coding	ST6GALNAC5	Golgi apparatus	GO:0005794	rs134076075	67944931	67944931	67969931	67919931
3	ENSBTAG00000007309	-1	67863093	68073051	protein_coding	ST6GALNAC5	protein glycosylation	GO:0006486	rs134076075	67944931	67944931	67969931	67919931
3	ENSBTAG00000007309	-1	67863093	68073051	protein_coding	ST6GALNAC5	transferase activity, transferring glycosyl groups	GO:0016757	rs134076075	67944931	67944931	67969931	67919931
3	ENSBTAG00000007309	-1	67863093	68073051	protein_coding	ST6GALNAC5	sialyltransferase activity	GO:0008373	rs134076075	67944931	67944931	67969931	67919931
3	ENSBTAG00000007309	-1	67863093	68073051	protein_coding	ST6GALNAC5	sialylation	GO:0097503	rs134076075	67944931	67944931	67969931	67919931
3	ENSBTAG00000007309	-1	67863093	68073051	protein_coding	ST6GALNAC5	membrane	GO:0016020	rs43346492	68064842	68064842	68089842	68039842
3	ENSBTAG00000007309	-1	67863093	68073051	protein_coding	ST6GALNAC5	integral component of membrane	GO:0016021	rs43346492	68064842	68064842	68089842	68039842
3	ENSBTAG00000007309	-1	67863093	68073051	protein_coding	ST6GALNAC5	transferase activity	GO:0016740	rs43346492	68064842	68064842	68089842	68039842
3	ENSBTAG00000007309	-1	67863093	68073051	protein_coding	ST6GALNAC5	Golgi apparatus	GO:0005794	rs43346492	68064842	68064842	68089842	68039842
3	ENSBTAG00000007309	-1	67863093	68073051	protein_coding	ST6GALNAC5	protein glycosylation	GO:0006486	rs43346492	68064842	68064842	68089842	68039842
3	ENSBTAG00000007309	-1	67863093	68073051	protein_coding	ST6GALNAC5	transferase activity, transferring glycosyl groups	GO:0016757	rs43346492	68064842	68064842	68089842	68039842
3	ENSBTAG00000007309	-1	67863093	68073051	protein_coding	ST6GALNAC5	sialyltransferase activity	GO:0008373	rs43346492	68064842	68064842	68089842	68039842
3	ENSBTAG00000007309	-1	67863093	68073051	protein_coding	ST6GALNAC5	sialylation	GO:0097503	rs43346492	68064842	68064842	68089842	68039842
3	ENSBTAG00000007309	-1	67863093	68073051	protein_coding	ST6GALNAC5	membrane	GO:0016020	rs136891275	68065428	68065428	68090428	68040428
3	ENSBTAG00000007309	-1	67863093	68073051	protein_coding	ST6GALNAC5	integral component of membrane	GO:0016021	rs136891275	68065428	68065428	68090428	68040428
3	ENSBTAG00000007309	-1	67863093	68073051	protein_coding	ST6GALNAC5	transferase activity	GO:0016740	rs136891275	68065428	68065428	68090428	68040428
3	ENSBTAG00000007309	-1	67863093	68073051	protein_coding	ST6GALNAC5	Golgi apparatus	GO:0005794	rs136891275	68065428	68065428	68090428	68040428
3	ENSBTAG00000007309	-1	67863093	68073051	protein_coding	ST6GALNAC5	protein glycosylation	GO:0006486	rs136891275	68065428	68065428	68090428	68040428
3	ENSBTAG00000007309	-1	67863093	68073051	protein_coding	ST6GALNAC5	transferase activity, transferring glycosyl groups	GO:0016757	rs136891275	68065428	68065428	68090428	68040428
3	ENSBTAG00000007309	-1	67863093	68073051	protein_coding	ST6GALNAC5	sialyltransferase activity	GO:0008373	rs136891275	68065428	68065428	68090428	68040428
3	ENSBTAG00000007309	-1	67863093	68073051	protein_coding	ST6GALNAC5	sialylation	GO:0097503	rs136891275	68065428	68065428	68090428	68040428
3	ENSBTAG00000007309	-1	67863093	68073051	protein_coding	ST6GALNAC5	membrane	GO:0016020	rs134631942	68066209	68066209	68091209	68041209
3	ENSBTAG00000007309	-1	67863093	68073051	protein_coding	ST6GALNAC5	integral component of membrane	GO:0016021	rs134631942	68066209	68066209	68091209	68041209
3	ENSBTAG00000007309	-1	67863093	68073051	protein_coding	ST6GALNAC5	transferase activity	GO:0016740	rs134631942	68066209	68066209	68091209	68041209
3	ENSBTAG00000007309	-1	67863093	68073051	protein_coding	ST6GALNAC5	Golgi apparatus	GO:0005794	rs134631942	68066209	68066209	68091209	68041209
3	ENSBTAG00000007309	-1	67863093	68073051	protein_coding	ST6GALNAC5	protein glycosylation	GO:0006486	rs134631942	68066209	68066209	68091209	68041209
3	ENSBTAG00000007309	-1	67863093	68073051	protein_coding	ST6GALNAC5	transferase activity, transferring glycosyl groups	GO:0016757	rs134631942	68066209	68066209	68091209	68041209
3	ENSBTAG00000007309	-1	67863093	68073051	protein_coding	ST6GALNAC5	sialyltransferase activity	GO:0008373	rs134631942	68066209	68066209	68091209	68041209
3	ENSBTAG00000007309	-1	67863093	68073051	protein_coding	ST6GALNAC5	sialylation	GO:0097503	rs134631942	68066209	68066209	68091209	68041209
3	ENSBTAG00000007309	-1	67863093	68073051	protein_coding	ST6GALNAC5	membrane	GO:0016020	rs136025982	68067708	68067708	68092708	68042708
3	ENSBTAG00000007309	-1	67863093	68073051	protein_coding	ST6GALNAC5	integral component of membrane	GO:0016021	rs136025982	68067708	68067708	68092708	68042708
3	ENSBTAG00000007309	-1	67863093	68073051	protein_coding	ST6GALNAC5	transferase activity	GO:0016740	rs136025982	68067708	68067708	68092708	68042708
3	ENSBTAG00000007309	-1	67863093	68073051	protein_coding	ST6GALNAC5	Golgi apparatus	GO:0005794	rs136025982	68067708	68067708	68092708	68042708
3	ENSBTAG00000007309	-1	67863093	68073051	protein_coding	ST6GALNAC5	protein glycosylation	GO:0006486	rs136025982	68067708	68067708	68092708	68042708
3	ENSBTAG00000007309	-1	67863093	68073051	protein_coding	ST6GALNAC5	transferase activity, transferring glycosyl groups	GO:0016757	rs136025982	68067708	68067708	68092708	68042708
3	ENSBTAG00000007309	-1	67863093	68073051	protein_coding	ST6GALNAC5	sialyltransferase activity	GO:0008373	rs136025982	68067708	68067708	68092708	68042708
3	ENSBTAG00000007309	-1	67863093	68073051	protein_coding	ST6GALNAC5	sialylation	GO:0097503	rs136025982	68067708	68067708	68092708	68042708
3	ENSBTAG00000007309	-1	67863093	68073051	protein_coding	ST6GALNAC5	membrane	GO:0016020	rs135832895	68089539	68089539	68114539	68064539
3	ENSBTAG00000007309	-1	67863093	68073051	protein_coding	ST6GALNAC5	integral component of membrane	GO:0016021	rs135832895	68089539	68089539	68114539	68064539
3	ENSBTAG00000007309	-1	67863093	68073051	protein_coding	ST6GALNAC5	transferase activity	GO:0016740	rs135832895	68089539	68089539	68114539	68064539
3	ENSBTAG00000007309	-1	67863093	68073051	protein_coding	ST6GALNAC5	Golgi apparatus	GO:0005794	rs135832895	68089539	68089539	68114539	68064539
3	ENSBTAG00000007309	-1	67863093	68073051	protein_coding	ST6GALNAC5	protein glycosylation	GO:0006486	rs135832895	68089539	68089539	68114539	68064539
3	ENSBTAG00000007309	-1	67863093	68073051	protein_coding	ST6GALNAC5	transferase activity, transferring glycosyl groups	GO:0016757	rs135832895	68089539	68089539	68114539	68064539
3	ENSBTAG00000007309	-1	67863093	68073051	protein_coding	ST6GALNAC5	sialyltransferase activity	GO:0008373	rs135832895	68089539	68089539	68114539	68064539
3	ENSBTAG00000007309	-1	67863093	68073051	protein_coding	ST6GALNAC5	sialylation	GO:0097503	rs135832895	68089539	68089539	68114539	68064539
3	ENSBTAG00000015559	1	102290329	102421170	protein_coding	ERI3	cytoplasm	GO:0005737	rs109109947	102302847	102302847	102327847	102277847
3	ENSBTAG00000015559	1	102290329	102421170	protein_coding	ERI3	hydrolase activity	GO:0016787	rs109109947	102302847	102302847	102327847	102277847
3	ENSBTAG00000015559	1	102290329	102421170	protein_coding	ERI3	metal ion binding	GO:0046872	rs109109947	102302847	102302847	102327847	102277847
3	ENSBTAG00000015559	1	102290329	102421170	protein_coding	ERI3	nucleic acid binding	GO:0003676	rs109109947	102302847	102302847	102327847	102277847
3	ENSBTAG00000015559	1	102290329	102421170	protein_coding	ERI3	nuclease activity	GO:0004518	rs109109947	102302847	102302847	102327847	102277847
3	ENSBTAG00000015559	1	102290329	102421170	protein_coding	ERI3	nucleolus	GO:0005730	rs109109947	102302847	102302847	102327847	102277847
3	ENSBTAG00000015559	1	102290329	102421170	protein_coding	ERI3	exonuclease activity	GO:0004527	rs109109947	102302847	102302847	102327847	102277847
3	ENSBTAG00000015559	1	102290329	102421170	protein_coding	ERI3	3'-5'-exoribonuclease activity	GO:0000175	rs109109947	102302847	102302847	102327847	102277847
3	ENSBTAG00000015559	1	102290329	102421170	protein_coding	ERI3	exonucleolytic trimming to generate mature 3'-end of 5.8S rRNA from tricistronic rRNA transcript (SSU-rRNA, 5.8S rRNA, LSU-rRNA)	GO:0000467	rs109109947	102302847	102302847	102327847	102277847
3	ENSBTAG00000015559	1	102290329	102421170	protein_coding	ERI3	DNA catabolic process, exonucleolytic	GO:0000738	rs109109947	102302847	102302847	102327847	102277847
3	ENSBTAG00000015559	1	102290329	102421170	protein_coding	ERI3	cytoplasm	GO:0005737	rs109109947	102302847	102302847	102327847	102277847
3	ENSBTAG00000015559	1	102290329	102421170	protein_coding	ERI3	hydrolase activity	GO:0016787	rs109109947	102302847	102302847	102327847	102277847
3	ENSBTAG00000015559	1	102290329	102421170	protein_coding	ERI3	metal ion binding	GO:0046872	rs109109947	102302847	102302847	102327847	102277847
3	ENSBTAG00000015559	1	102290329	102421170	protein_coding	ERI3	nucleic acid binding	GO:0003676	rs109109947	102302847	102302847	102327847	102277847
3	ENSBTAG00000015559	1	102290329	102421170	protein_coding	ERI3	nuclease activity	GO:0004518	rs109109947	102302847	102302847	102327847	102277847
3	ENSBTAG00000015559	1	102290329	102421170	protein_coding	ERI3	nucleolus	GO:0005730	rs109109947	102302847	102302847	102327847	102277847
3	ENSBTAG00000015559	1	102290329	102421170	protein_coding	ERI3	exonuclease activity	GO:0004527	rs109109947	102302847	102302847	102327847	102277847
3	ENSBTAG00000015559	1	102290329	102421170	protein_coding	ERI3	3'-5'-exoribonuclease activity	GO:0000175	rs109109947	102302847	102302847	102327847	102277847
3	ENSBTAG00000015559	1	102290329	102421170	protein_coding	ERI3	exonucleolytic trimming to generate mature 3'-end of 5.8S rRNA from tricistronic rRNA transcript (SSU-rRNA, 5.8S rRNA, LSU-rRNA)	GO:0000467	rs109109947	102302847	102302847	102327847	102277847
3	ENSBTAG00000015559	1	102290329	102421170	protein_coding	ERI3	DNA catabolic process, exonucleolytic	GO:0000738	rs109109947	102302847	102302847	102327847	102277847
3	ENSBTAG00000013367	1	106622151	106638462	protein_coding	PPT1	lysosome	GO:0005764	rs110267387	106624914	106624914	106649914	106599914
3	ENSBTAG00000013367	1	106622151	106638462	protein_coding	PPT1	nervous system development	GO:0007399	rs110267387	106624914	106624914	106649914	106599914
3	ENSBTAG00000013367	1	106622151	106638462	protein_coding	PPT1	palmitoyl-(protein) hydrolase activity	GO:0008474	rs110267387	106624914	106624914	106649914	106599914
3	ENSBTAG00000013367	1	106622151	106638462	protein_coding	PPT1	protein depalmitoylation	GO:0002084	rs110267387	106624914	106624914	106649914	106599914
3	ENSBTAG00000013367	1	106622151	106638462	protein_coding	PPT1	receptor-mediated endocytosis	GO:0006898	rs110267387	106624914	106624914	106649914	106599914
3	ENSBTAG00000013367	1	106622151	106638462	protein_coding	PPT1	palmitoyl-CoA hydrolase activity	GO:0016290	rs110267387	106624914	106624914	106649914	106599914
3	ENSBTAG00000013367	1	106622151	106638462	protein_coding	PPT1	palmitoyl hydrolase activity	GO:0098599	rs110267387	106624914	106624914	106649914	106599914
3	ENSBTAG00000013367	1	106622151	106638462	protein_coding	PPT1	pinocytosis	GO:0006907	rs110267387	106624914	106624914	106649914	106599914
3	ENSBTAG00000013367	1	106622151	106638462	protein_coding	PPT1	lysosome organization	GO:0007040	rs110267387	106624914	106624914	106649914	106599914
3	ENSBTAG00000013367	1	106622151	106638462	protein_coding	PPT1	lysosomal lumen acidification	GO:0007042	rs110267387	106624914	106624914	106649914	106599914
3	ENSBTAG00000013367	1	106622151	106638462	protein_coding	PPT1	neurotransmitter secretion	GO:0007269	rs110267387	106624914	106624914	106649914	106599914
3	ENSBTAG00000013367	1	106622151	106638462	protein_coding	PPT1	brain development	GO:0007420	rs110267387	106624914	106624914	106649914	106599914
3	ENSBTAG00000013367	1	106622151	106638462	protein_coding	PPT1	visual perception	GO:0007601	rs110267387	106624914	106624914	106649914	106599914
3	ENSBTAG00000013367	1	106622151	106638462	protein_coding	PPT1	grooming behavior	GO:0007625	rs110267387	106624914	106624914	106649914	106599914
3	ENSBTAG00000013367	1	106622151	106638462	protein_coding	PPT1	associative learning	GO:0008306	rs110267387	106624914	106624914	106649914	106599914
3	ENSBTAG00000013367	1	106622151	106638462	protein_coding	PPT1	adult locomotory behavior	GO:0008344	rs110267387	106624914	106624914	106649914	106599914
3	ENSBTAG00000013367	1	106622151	106638462	protein_coding	PPT1	protein transport	GO:0015031	rs110267387	106624914	106624914	106649914	106599914
3	ENSBTAG00000013367	1	106622151	106638462	protein_coding	PPT1	lipid catabolic process	GO:0016042	rs110267387	106624914	106624914	106649914	106599914
3	ENSBTAG00000013367	1	106622151	106638462	protein_coding	PPT1	negative regulation of cell growth	GO:0030308	rs110267387	106624914	106624914	106649914	106599914
3	ENSBTAG00000013367	1	106622151	106638462	protein_coding	PPT1	membrane raft organization	GO:0031579	rs110267387	106624914	106624914	106649914	106599914
3	ENSBTAG00000013367	1	106622151	106638462	protein_coding	PPT1	regulation of phospholipase A2 activity	GO:0032429	rs110267387	106624914	106624914	106649914	106599914
3	ENSBTAG00000013367	1	106622151	106638462	protein_coding	PPT1	negative regulation of apoptotic process	GO:0043066	rs110267387	106624914	106624914	106649914	106599914
3	ENSBTAG00000013367	1	106622151	106638462	protein_coding	PPT1	negative regulation of neuron apoptotic process	GO:0043524	rs110267387	106624914	106624914	106649914	106599914
3	ENSBTAG00000013367	1	106622151	106638462	protein_coding	PPT1	cellular protein catabolic process	GO:0044257	rs110267387	106624914	106624914	106649914	106599914
3	ENSBTAG00000013367	1	106622151	106638462	protein_coding	PPT1	cellular macromolecule catabolic process	GO:0044265	rs110267387	106624914	106624914	106649914	106599914
3	ENSBTAG00000013367	1	106622151	106638462	protein_coding	PPT1	positive regulation of receptor-mediated endocytosis	GO:0048260	rs110267387	106624914	106624914	106649914	106599914
3	ENSBTAG00000013367	1	106622151	106638462	protein_coding	PPT1	positive regulation of pinocytosis	GO:0048549	rs110267387	106624914	106624914	106649914	106599914
3	ENSBTAG00000013367	1	106622151	106638462	protein_coding	PPT1	cofactor transport	GO:0051181	rs110267387	106624914	106624914	106649914	106599914
3	ENSBTAG00000013367	1	106622151	106638462	protein_coding	PPT1	cofactor metabolic process	GO:0051186	rs110267387	106624914	106624914	106649914	106599914
3	ENSBTAG00000013367	1	106622151	106638462	protein_coding	PPT1	extracellular region	GO:0005576	rs110267387	106624914	106624914	106649914	106599914
3	ENSBTAG00000013367	1	106622151	106638462	protein_coding	PPT1	extracellular space	GO:0005615	rs110267387	106624914	106624914	106649914	106599914
3	ENSBTAG00000013367	1	106622151	106638462	protein_coding	PPT1	nucleus	GO:0005634	rs110267387	106624914	106624914	106649914	106599914
3	ENSBTAG00000013367	1	106622151	106638462	protein_coding	PPT1	Golgi apparatus	GO:0005794	rs110267387	106624914	106624914	106649914	106599914
3	ENSBTAG00000013367	1	106622151	106638462	protein_coding	PPT1	synaptic vesicle	GO:0008021	rs110267387	106624914	106624914	106649914	106599914
3	ENSBTAG00000013367	1	106622151	106638462	protein_coding	PPT1	axon	GO:0030424	rs110267387	106624914	106624914	106649914	106599914
3	ENSBTAG00000013367	1	106622151	106638462	protein_coding	PPT1	dendrite	GO:0030425	rs110267387	106624914	106624914	106649914	106599914
3	ENSBTAG00000013367	1	106622151	106638462	protein_coding	PPT1	neuronal cell body	GO:0043025	rs110267387	106624914	106624914	106649914	106599914
3	ENSBTAG00000013367	1	106622151	106638462	protein_coding	PPT1	membrane raft	GO:0045121	rs110267387	106624914	106624914	106649914	106599914
3	ENSBTAG00000013363	-1	106638795	106667878	protein_coding	CAP1	actin binding	GO:0003779	rs110267387	106624914	106624914	106649914	106599914
3	ENSBTAG00000013363	-1	106638795	106667878	protein_coding	CAP1	actin cytoskeleton organization	GO:0030036	rs110267387	106624914	106624914	106649914	106599914
3	ENSBTAG00000013363	-1	106638795	106667878	protein_coding	CAP1	establishment or maintenance of cell polarity	GO:0007163	rs110267387	106624914	106624914	106649914	106599914
3	ENSBTAG00000013363	-1	106638795	106667878	protein_coding	CAP1	cytoskeleton organization	GO:0007010	rs110267387	106624914	106624914	106649914	106599914
3	ENSBTAG00000013363	-1	106638795	106667878	protein_coding	CAP1	adenylate cyclase binding	GO:0008179	rs110267387	106624914	106624914	106649914	106599914
3	ENSBTAG00000013363	-1	106638795	106667878	protein_coding	CAP1	cell morphogenesis	GO:0000902	rs110267387	106624914	106624914	106649914	106599914
3	ENSBTAG00000013363	-1	106638795	106667878	protein_coding	CAP1	ameboidal-type cell migration	GO:0001667	rs110267387	106624914	106624914	106649914	106599914
3	ENSBTAG00000013363	-1	106638795	106667878	protein_coding	CAP1	receptor-mediated endocytosis	GO:0006898	rs110267387	106624914	106624914	106649914	106599914
3	ENSBTAG00000013363	-1	106638795	106667878	protein_coding	CAP1	actin polymerization or depolymerization	GO:0008154	rs110267387	106624914	106624914	106649914	106599914
3	ENSBTAG00000013363	-1	106638795	106667878	protein_coding	CAP1	regulation of adenylate cyclase activity	GO:0045761	rs110267387	106624914	106624914	106649914	106599914
3	ENSBTAG00000013363	-1	106638795	106667878	protein_coding	CAP1	cytoplasm	GO:0005737	rs110267387	106624914	106624914	106649914	106599914
3	ENSBTAG00000013363	-1	106638795	106667878	protein_coding	CAP1	cortical actin cytoskeleton	GO:0030864	rs110267387	106624914	106624914	106649914	106599914
3	ENSBTAG00000013367	1	106622151	106638462	protein_coding	PPT1	lysosome	GO:0005764	rs42791293	106625376	106625376	106650376	106600376
3	ENSBTAG00000013367	1	106622151	106638462	protein_coding	PPT1	nervous system development	GO:0007399	rs42791293	106625376	106625376	106650376	106600376
3	ENSBTAG00000013367	1	106622151	106638462	protein_coding	PPT1	palmitoyl-(protein) hydrolase activity	GO:0008474	rs42791293	106625376	106625376	106650376	106600376
3	ENSBTAG00000013367	1	106622151	106638462	protein_coding	PPT1	protein depalmitoylation	GO:0002084	rs42791293	106625376	106625376	106650376	106600376
3	ENSBTAG00000013367	1	106622151	106638462	protein_coding	PPT1	receptor-mediated endocytosis	GO:0006898	rs42791293	106625376	106625376	106650376	106600376
3	ENSBTAG00000013367	1	106622151	106638462	protein_coding	PPT1	palmitoyl-CoA hydrolase activity	GO:0016290	rs42791293	106625376	106625376	106650376	106600376
3	ENSBTAG00000013367	1	106622151	106638462	protein_coding	PPT1	palmitoyl hydrolase activity	GO:0098599	rs42791293	106625376	106625376	106650376	106600376
3	ENSBTAG00000013367	1	106622151	106638462	protein_coding	PPT1	pinocytosis	GO:0006907	rs42791293	106625376	106625376	106650376	106600376
3	ENSBTAG00000013367	1	106622151	106638462	protein_coding	PPT1	lysosome organization	GO:0007040	rs42791293	106625376	106625376	106650376	106600376
3	ENSBTAG00000013367	1	106622151	106638462	protein_coding	PPT1	lysosomal lumen acidification	GO:0007042	rs42791293	106625376	106625376	106650376	106600376
3	ENSBTAG00000013367	1	106622151	106638462	protein_coding	PPT1	neurotransmitter secretion	GO:0007269	rs42791293	106625376	106625376	106650376	106600376
3	ENSBTAG00000013367	1	106622151	106638462	protein_coding	PPT1	brain development	GO:0007420	rs42791293	106625376	106625376	106650376	106600376
3	ENSBTAG00000013367	1	106622151	106638462	protein_coding	PPT1	visual perception	GO:0007601	rs42791293	106625376	106625376	106650376	106600376
3	ENSBTAG00000013367	1	106622151	106638462	protein_coding	PPT1	grooming behavior	GO:0007625	rs42791293	106625376	106625376	106650376	106600376
3	ENSBTAG00000013367	1	106622151	106638462	protein_coding	PPT1	associative learning	GO:0008306	rs42791293	106625376	106625376	106650376	106600376
3	ENSBTAG00000013367	1	106622151	106638462	protein_coding	PPT1	adult locomotory behavior	GO:0008344	rs42791293	106625376	106625376	106650376	106600376
3	ENSBTAG00000013367	1	106622151	106638462	protein_coding	PPT1	protein transport	GO:0015031	rs42791293	106625376	106625376	106650376	106600376
3	ENSBTAG00000013367	1	106622151	106638462	protein_coding	PPT1	lipid catabolic process	GO:0016042	rs42791293	106625376	106625376	106650376	106600376
3	ENSBTAG00000013367	1	106622151	106638462	protein_coding	PPT1	negative regulation of cell growth	GO:0030308	rs42791293	106625376	106625376	106650376	106600376
3	ENSBTAG00000013367	1	106622151	106638462	protein_coding	PPT1	membrane raft organization	GO:0031579	rs42791293	106625376	106625376	106650376	106600376
3	ENSBTAG00000013367	1	106622151	106638462	protein_coding	PPT1	regulation of phospholipase A2 activity	GO:0032429	rs42791293	106625376	106625376	106650376	106600376
3	ENSBTAG00000013367	1	106622151	106638462	protein_coding	PPT1	negative regulation of apoptotic process	GO:0043066	rs42791293	106625376	106625376	106650376	106600376
3	ENSBTAG00000013367	1	106622151	106638462	protein_coding	PPT1	negative regulation of neuron apoptotic process	GO:0043524	rs42791293	106625376	106625376	106650376	106600376
3	ENSBTAG00000013367	1	106622151	106638462	protein_coding	PPT1	cellular protein catabolic process	GO:0044257	rs42791293	106625376	106625376	106650376	106600376
3	ENSBTAG00000013367	1	106622151	106638462	protein_coding	PPT1	cellular macromolecule catabolic process	GO:0044265	rs42791293	106625376	106625376	106650376	106600376
3	ENSBTAG00000013367	1	106622151	106638462	protein_coding	PPT1	positive regulation of receptor-mediated endocytosis	GO:0048260	rs42791293	106625376	106625376	106650376	106600376
3	ENSBTAG00000013367	1	106622151	106638462	protein_coding	PPT1	positive regulation of pinocytosis	GO:0048549	rs42791293	106625376	106625376	106650376	106600376
3	ENSBTAG00000013367	1	106622151	106638462	protein_coding	PPT1	cofactor transport	GO:0051181	rs42791293	106625376	106625376	106650376	106600376
3	ENSBTAG00000013367	1	106622151	106638462	protein_coding	PPT1	cofactor metabolic process	GO:0051186	rs42791293	106625376	106625376	106650376	106600376
3	ENSBTAG00000013367	1	106622151	106638462	protein_coding	PPT1	extracellular region	GO:0005576	rs42791293	106625376	106625376	106650376	106600376
3	ENSBTAG00000013367	1	106622151	106638462	protein_coding	PPT1	extracellular space	GO:0005615	rs42791293	106625376	106625376	106650376	106600376
3	ENSBTAG00000013367	1	106622151	106638462	protein_coding	PPT1	nucleus	GO:0005634	rs42791293	106625376	106625376	106650376	106600376
3	ENSBTAG00000013367	1	106622151	106638462	protein_coding	PPT1	Golgi apparatus	GO:0005794	rs42791293	106625376	106625376	106650376	106600376
3	ENSBTAG00000013367	1	106622151	106638462	protein_coding	PPT1	synaptic vesicle	GO:0008021	rs42791293	106625376	106625376	106650376	106600376
3	ENSBTAG00000013367	1	106622151	106638462	protein_coding	PPT1	axon	GO:0030424	rs42791293	106625376	106625376	106650376	106600376
3	ENSBTAG00000013367	1	106622151	106638462	protein_coding	PPT1	dendrite	GO:0030425	rs42791293	106625376	106625376	106650376	106600376
3	ENSBTAG00000013367	1	106622151	106638462	protein_coding	PPT1	neuronal cell body	GO:0043025	rs42791293	106625376	106625376	106650376	106600376
3	ENSBTAG00000013367	1	106622151	106638462	protein_coding	PPT1	membrane raft	GO:0045121	rs42791293	106625376	106625376	106650376	106600376
3	ENSBTAG00000013363	-1	106638795	106667878	protein_coding	CAP1	actin binding	GO:0003779	rs42791293	106625376	106625376	106650376	106600376
3	ENSBTAG00000013363	-1	106638795	106667878	protein_coding	CAP1	actin cytoskeleton organization	GO:0030036	rs42791293	106625376	106625376	106650376	106600376
3	ENSBTAG00000013363	-1	106638795	106667878	protein_coding	CAP1	establishment or maintenance of cell polarity	GO:0007163	rs42791293	106625376	106625376	106650376	106600376
3	ENSBTAG00000013363	-1	106638795	106667878	protein_coding	CAP1	cytoskeleton organization	GO:0007010	rs42791293	106625376	106625376	106650376	106600376
3	ENSBTAG00000013363	-1	106638795	106667878	protein_coding	CAP1	adenylate cyclase binding	GO:0008179	rs42791293	106625376	106625376	106650376	106600376
3	ENSBTAG00000013363	-1	106638795	106667878	protein_coding	CAP1	cell morphogenesis	GO:0000902	rs42791293	106625376	106625376	106650376	106600376
3	ENSBTAG00000013363	-1	106638795	106667878	protein_coding	CAP1	ameboidal-type cell migration	GO:0001667	rs42791293	106625376	106625376	106650376	106600376
3	ENSBTAG00000013363	-1	106638795	106667878	protein_coding	CAP1	receptor-mediated endocytosis	GO:0006898	rs42791293	106625376	106625376	106650376	106600376
3	ENSBTAG00000013363	-1	106638795	106667878	protein_coding	CAP1	actin polymerization or depolymerization	GO:0008154	rs42791293	106625376	106625376	106650376	106600376
3	ENSBTAG00000013363	-1	106638795	106667878	protein_coding	CAP1	regulation of adenylate cyclase activity	GO:0045761	rs42791293	106625376	106625376	106650376	106600376
3	ENSBTAG00000013363	-1	106638795	106667878	protein_coding	CAP1	cytoplasm	GO:0005737	rs42791293	106625376	106625376	106650376	106600376
3	ENSBTAG00000013363	-1	106638795	106667878	protein_coding	CAP1	cortical actin cytoskeleton	GO:0030864	rs42791293	106625376	106625376	106650376	106600376
3	ENSBTAG00000013367	1	106622151	106638462	protein_coding	PPT1	lysosome	GO:0005764	rs133156305	106626242	106626242	106651242	106601242
3	ENSBTAG00000013367	1	106622151	106638462	protein_coding	PPT1	nervous system development	GO:0007399	rs133156305	106626242	106626242	106651242	106601242
3	ENSBTAG00000013367	1	106622151	106638462	protein_coding	PPT1	palmitoyl-(protein) hydrolase activity	GO:0008474	rs133156305	106626242	106626242	106651242	106601242
3	ENSBTAG00000013367	1	106622151	106638462	protein_coding	PPT1	protein depalmitoylation	GO:0002084	rs133156305	106626242	106626242	106651242	106601242
3	ENSBTAG00000013367	1	106622151	106638462	protein_coding	PPT1	receptor-mediated endocytosis	GO:0006898	rs133156305	106626242	106626242	106651242	106601242
3	ENSBTAG00000013367	1	106622151	106638462	protein_coding	PPT1	palmitoyl-CoA hydrolase activity	GO:0016290	rs133156305	106626242	106626242	106651242	106601242
3	ENSBTAG00000013367	1	106622151	106638462	protein_coding	PPT1	palmitoyl hydrolase activity	GO:0098599	rs133156305	106626242	106626242	106651242	106601242
3	ENSBTAG00000013367	1	106622151	106638462	protein_coding	PPT1	pinocytosis	GO:0006907	rs133156305	106626242	106626242	106651242	106601242
3	ENSBTAG00000013367	1	106622151	106638462	protein_coding	PPT1	lysosome organization	GO:0007040	rs133156305	106626242	106626242	106651242	106601242
3	ENSBTAG00000013367	1	106622151	106638462	protein_coding	PPT1	lysosomal lumen acidification	GO:0007042	rs133156305	106626242	106626242	106651242	106601242
3	ENSBTAG00000013367	1	106622151	106638462	protein_coding	PPT1	neurotransmitter secretion	GO:0007269	rs133156305	106626242	106626242	106651242	106601242
3	ENSBTAG00000013367	1	106622151	106638462	protein_coding	PPT1	brain development	GO:0007420	rs133156305	106626242	106626242	106651242	106601242
3	ENSBTAG00000013367	1	106622151	106638462	protein_coding	PPT1	visual perception	GO:0007601	rs133156305	106626242	106626242	106651242	106601242
3	ENSBTAG00000013367	1	106622151	106638462	protein_coding	PPT1	grooming behavior	GO:0007625	rs133156305	106626242	106626242	106651242	106601242
3	ENSBTAG00000013367	1	106622151	106638462	protein_coding	PPT1	associative learning	GO:0008306	rs133156305	106626242	106626242	106651242	106601242
3	ENSBTAG00000013367	1	106622151	106638462	protein_coding	PPT1	adult locomotory behavior	GO:0008344	rs133156305	106626242	106626242	106651242	106601242
3	ENSBTAG00000013367	1	106622151	106638462	protein_coding	PPT1	protein transport	GO:0015031	rs133156305	106626242	106626242	106651242	106601242
3	ENSBTAG00000013367	1	106622151	106638462	protein_coding	PPT1	lipid catabolic process	GO:0016042	rs133156305	106626242	106626242	106651242	106601242
3	ENSBTAG00000013367	1	106622151	106638462	protein_coding	PPT1	negative regulation of cell growth	GO:0030308	rs133156305	106626242	106626242	106651242	106601242
3	ENSBTAG00000013367	1	106622151	106638462	protein_coding	PPT1	membrane raft organization	GO:0031579	rs133156305	106626242	106626242	106651242	106601242
3	ENSBTAG00000013367	1	106622151	106638462	protein_coding	PPT1	regulation of phospholipase A2 activity	GO:0032429	rs133156305	106626242	106626242	106651242	106601242
3	ENSBTAG00000013367	1	106622151	106638462	protein_coding	PPT1	negative regulation of apoptotic process	GO:0043066	rs133156305	106626242	106626242	106651242	106601242
3	ENSBTAG00000013367	1	106622151	106638462	protein_coding	PPT1	negative regulation of neuron apoptotic process	GO:0043524	rs133156305	106626242	106626242	106651242	106601242
3	ENSBTAG00000013367	1	106622151	106638462	protein_coding	PPT1	cellular protein catabolic process	GO:0044257	rs133156305	106626242	106626242	106651242	106601242
3	ENSBTAG00000013367	1	106622151	106638462	protein_coding	PPT1	cellular macromolecule catabolic process	GO:0044265	rs133156305	106626242	106626242	106651242	106601242
3	ENSBTAG00000013367	1	106622151	106638462	protein_coding	PPT1	positive regulation of receptor-mediated endocytosis	GO:0048260	rs133156305	106626242	106626242	106651242	106601242
3	ENSBTAG00000013367	1	106622151	106638462	protein_coding	PPT1	positive regulation of pinocytosis	GO:0048549	rs133156305	106626242	106626242	106651242	106601242
3	ENSBTAG00000013367	1	106622151	106638462	protein_coding	PPT1	cofactor transport	GO:0051181	rs133156305	106626242	106626242	106651242	106601242
3	ENSBTAG00000013367	1	106622151	106638462	protein_coding	PPT1	cofactor metabolic process	GO:0051186	rs133156305	106626242	106626242	106651242	106601242
3	ENSBTAG00000013367	1	106622151	106638462	protein_coding	PPT1	extracellular region	GO:0005576	rs133156305	106626242	106626242	106651242	106601242
3	ENSBTAG00000013367	1	106622151	106638462	protein_coding	PPT1	extracellular space	GO:0005615	rs133156305	106626242	106626242	106651242	106601242
3	ENSBTAG00000013367	1	106622151	106638462	protein_coding	PPT1	nucleus	GO:0005634	rs133156305	106626242	106626242	106651242	106601242
3	ENSBTAG00000013367	1	106622151	106638462	protein_coding	PPT1	Golgi apparatus	GO:0005794	rs133156305	106626242	106626242	106651242	106601242
3	ENSBTAG00000013367	1	106622151	106638462	protein_coding	PPT1	synaptic vesicle	GO:0008021	rs133156305	106626242	106626242	106651242	106601242
3	ENSBTAG00000013367	1	106622151	106638462	protein_coding	PPT1	axon	GO:0030424	rs133156305	106626242	106626242	106651242	106601242
3	ENSBTAG00000013367	1	106622151	106638462	protein_coding	PPT1	dendrite	GO:0030425	rs133156305	106626242	106626242	106651242	106601242
3	ENSBTAG00000013367	1	106622151	106638462	protein_coding	PPT1	neuronal cell body	GO:0043025	rs133156305	106626242	106626242	106651242	106601242
3	ENSBTAG00000013367	1	106622151	106638462	protein_coding	PPT1	membrane raft	GO:0045121	rs133156305	106626242	106626242	106651242	106601242
3	ENSBTAG00000013363	-1	106638795	106667878	protein_coding	CAP1	actin binding	GO:0003779	rs133156305	106626242	106626242	106651242	106601242
3	ENSBTAG00000013363	-1	106638795	106667878	protein_coding	CAP1	actin cytoskeleton organization	GO:0030036	rs133156305	106626242	106626242	106651242	106601242
3	ENSBTAG00000013363	-1	106638795	106667878	protein_coding	CAP1	establishment or maintenance of cell polarity	GO:0007163	rs133156305	106626242	106626242	106651242	106601242
3	ENSBTAG00000013363	-1	106638795	106667878	protein_coding	CAP1	cytoskeleton organization	GO:0007010	rs133156305	106626242	106626242	106651242	106601242
3	ENSBTAG00000013363	-1	106638795	106667878	protein_coding	CAP1	adenylate cyclase binding	GO:0008179	rs133156305	106626242	106626242	106651242	106601242
3	ENSBTAG00000013363	-1	106638795	106667878	protein_coding	CAP1	cell morphogenesis	GO:0000902	rs133156305	106626242	106626242	106651242	106601242
3	ENSBTAG00000013363	-1	106638795	106667878	protein_coding	CAP1	ameboidal-type cell migration	GO:0001667	rs133156305	106626242	106626242	106651242	106601242
3	ENSBTAG00000013363	-1	106638795	106667878	protein_coding	CAP1	receptor-mediated endocytosis	GO:0006898	rs133156305	106626242	106626242	106651242	106601242
3	ENSBTAG00000013363	-1	106638795	106667878	protein_coding	CAP1	actin polymerization or depolymerization	GO:0008154	rs133156305	106626242	106626242	106651242	106601242
3	ENSBTAG00000013363	-1	106638795	106667878	protein_coding	CAP1	regulation of adenylate cyclase activity	GO:0045761	rs133156305	106626242	106626242	106651242	106601242
3	ENSBTAG00000013363	-1	106638795	106667878	protein_coding	CAP1	cytoplasm	GO:0005737	rs133156305	106626242	106626242	106651242	106601242
3	ENSBTAG00000013363	-1	106638795	106667878	protein_coding	CAP1	cortical actin cytoskeleton	GO:0030864	rs133156305	106626242	106626242	106651242	106601242
4	ENSBTAG00000007743	-1	46858942	46912545	protein_coding	PUS7	RNA binding	GO:0003723	rs110554836	46889019	46889019	46914019	46864019
4	ENSBTAG00000007743	-1	46858942	46912545	protein_coding	PUS7	pseudouridine synthase activity	GO:0009982	rs110554836	46889019	46889019	46914019	46864019
4	ENSBTAG00000007743	-1	46858942	46912545	protein_coding	PUS7	pseudouridine synthesis	GO:0001522	rs110554836	46889019	46889019	46914019	46864019
4	ENSBTAG00000007743	-1	46858942	46912545	protein_coding	PUS7	RNA modification	GO:0009451	rs110554836	46889019	46889019	46914019	46864019
4	ENSBTAG00000007743	-1	46858942	46912545	protein_coding	PUS7	enzyme binding	GO:0019899	rs110554836	46889019	46889019	46914019	46864019
4	ENSBTAG00000007743	-1	46858942	46912545	protein_coding	PUS7	negative regulation of translation	GO:0017148	rs110554836	46889019	46889019	46914019	46864019
4	ENSBTAG00000007743	-1	46858942	46912545	protein_coding	PUS7	tRNA pseudouridine synthesis	GO:0031119	rs110554836	46889019	46889019	46914019	46864019
4	ENSBTAG00000007743	-1	46858942	46912545	protein_coding	PUS7	regulation of hematopoietic stem cell differentiation	GO:1902036	rs110554836	46889019	46889019	46914019	46864019
4	ENSBTAG00000007743	-1	46858942	46912545	protein_coding	PUS7	mRNA pseudouridine synthesis	GO:1990481	rs110554836	46889019	46889019	46914019	46864019
4	ENSBTAG00000007743	-1	46858942	46912545	protein_coding	PUS7	regulation of mesoderm development	GO:2000380	rs110554836	46889019	46889019	46914019	46864019
4	ENSBTAG00000007743	-1	46858942	46912545	protein_coding	PUS7	nucleus	GO:0005634	rs110554836	46889019	46889019	46914019	46864019
4	ENSBTAG00000007743	-1	46858942	46912545	protein_coding	PUS7	RNA binding	GO:0003723	rs110554836	46889019	46889019	46914019	46864019
4	ENSBTAG00000007743	-1	46858942	46912545	protein_coding	PUS7	pseudouridine synthase activity	GO:0009982	rs110554836	46889019	46889019	46914019	46864019
4	ENSBTAG00000007743	-1	46858942	46912545	protein_coding	PUS7	pseudouridine synthesis	GO:0001522	rs110554836	46889019	46889019	46914019	46864019
4	ENSBTAG00000007743	-1	46858942	46912545	protein_coding	PUS7	RNA modification	GO:0009451	rs110554836	46889019	46889019	46914019	46864019
4	ENSBTAG00000007743	-1	46858942	46912545	protein_coding	PUS7	enzyme binding	GO:0019899	rs110554836	46889019	46889019	46914019	46864019
4	ENSBTAG00000007743	-1	46858942	46912545	protein_coding	PUS7	negative regulation of translation	GO:0017148	rs110554836	46889019	46889019	46914019	46864019
4	ENSBTAG00000007743	-1	46858942	46912545	protein_coding	PUS7	tRNA pseudouridine synthesis	GO:0031119	rs110554836	46889019	46889019	46914019	46864019
4	ENSBTAG00000007743	-1	46858942	46912545	protein_coding	PUS7	regulation of hematopoietic stem cell differentiation	GO:1902036	rs110554836	46889019	46889019	46914019	46864019
4	ENSBTAG00000007743	-1	46858942	46912545	protein_coding	PUS7	mRNA pseudouridine synthesis	GO:1990481	rs110554836	46889019	46889019	46914019	46864019
4	ENSBTAG00000007743	-1	46858942	46912545	protein_coding	PUS7	regulation of mesoderm development	GO:2000380	rs110554836	46889019	46889019	46914019	46864019
4	ENSBTAG00000007743	-1	46858942	46912545	protein_coding	PUS7	nucleus	GO:0005634	rs110554836	46889019	46889019	46914019	46864019
4	ENSBTAG00000007743	-1	46858942	46912545	protein_coding	PUS7	RNA binding	GO:0003723	rs43392472	46937294	46937294	46962294	46912294
4	ENSBTAG00000007743	-1	46858942	46912545	protein_coding	PUS7	pseudouridine synthase activity	GO:0009982	rs43392472	46937294	46937294	46962294	46912294
4	ENSBTAG00000007743	-1	46858942	46912545	protein_coding	PUS7	pseudouridine synthesis	GO:0001522	rs43392472	46937294	46937294	46962294	46912294
4	ENSBTAG00000007743	-1	46858942	46912545	protein_coding	PUS7	RNA modification	GO:0009451	rs43392472	46937294	46937294	46962294	46912294
4	ENSBTAG00000007743	-1	46858942	46912545	protein_coding	PUS7	enzyme binding	GO:0019899	rs43392472	46937294	46937294	46962294	46912294
4	ENSBTAG00000007743	-1	46858942	46912545	protein_coding	PUS7	negative regulation of translation	GO:0017148	rs43392472	46937294	46937294	46962294	46912294
4	ENSBTAG00000007743	-1	46858942	46912545	protein_coding	PUS7	tRNA pseudouridine synthesis	GO:0031119	rs43392472	46937294	46937294	46962294	46912294
4	ENSBTAG00000007743	-1	46858942	46912545	protein_coding	PUS7	regulation of hematopoietic stem cell differentiation	GO:1902036	rs43392472	46937294	46937294	46962294	46912294
4	ENSBTAG00000007743	-1	46858942	46912545	protein_coding	PUS7	mRNA pseudouridine synthesis	GO:1990481	rs43392472	46937294	46937294	46962294	46912294
4	ENSBTAG00000007743	-1	46858942	46912545	protein_coding	PUS7	regulation of mesoderm development	GO:2000380	rs43392472	46937294	46937294	46962294	46912294
4	ENSBTAG00000007743	-1	46858942	46912545	protein_coding	PUS7	nucleus	GO:0005634	rs43392472	46937294	46937294	46962294	46912294
4	ENSBTAG00000008302	1	46919802	46943664	protein_coding	RINT1	retrograde vesicle-mediated transport, Golgi to ER	GO:0006890	rs43392472	46937294	46937294	46962294	46912294
4	ENSBTAG00000008302	1	46919802	46943664	protein_coding	RINT1	endoplasmic reticulum	GO:0005783	rs43392472	46937294	46937294	46962294	46912294
4	ENSBTAG00000008302	1	46919802	46943664	protein_coding	RINT1	protein binding	GO:0005515	rs43392472	46937294	46937294	46962294	46912294
4	ENSBTAG00000008302	1	46919802	46943664	protein_coding	RINT1	Golgi organization	GO:0007030	rs43392472	46937294	46937294	46962294	46912294
4	ENSBTAG00000008302	1	46919802	46943664	protein_coding	RINT1	Golgi vesicle transport	GO:0048193	rs43392472	46937294	46937294	46962294	46912294
4	ENSBTAG00000008302	1	46919802	46943664	protein_coding	RINT1	regulation of ER to Golgi vesicle-mediated transport	GO:0060628	rs43392472	46937294	46937294	46962294	46912294
4	ENSBTAG00000008302	1	46919802	46943664	protein_coding	RINT1	regulation of signal transduction involved in mitotic G2 DNA damage checkpoint	GO:1902504	rs43392472	46937294	46937294	46962294	46912294
4	ENSBTAG00000008302	1	46919802	46943664	protein_coding	RINT1	Dsl1/NZR complex	GO:0070939	rs43392472	46937294	46937294	46962294	46912294
4	ENSBTAG00000004398	1	57127737	58083528	protein_coding	IMMP2L	membrane	GO:0016020	rs42788982	57266511	57266511	57291511	57241511
4	ENSBTAG00000004398	1	57127737	58083528	protein_coding	IMMP2L	integral component of membrane	GO:0016021	rs42788982	57266511	57266511	57291511	57241511
4	ENSBTAG00000004398	1	57127737	58083528	protein_coding	IMMP2L	peptidase activity	GO:0008233	rs42788982	57266511	57266511	57291511	57241511
4	ENSBTAG00000004398	1	57127737	58083528	protein_coding	IMMP2L	hydrolase activity	GO:0016787	rs42788982	57266511	57266511	57291511	57241511
4	ENSBTAG00000004398	1	57127737	58083528	protein_coding	IMMP2L	proteolysis	GO:0006508	rs42788982	57266511	57266511	57291511	57241511
4	ENSBTAG00000004398	1	57127737	58083528	protein_coding	IMMP2L	mitochondrion	GO:0005739	rs42788982	57266511	57266511	57291511	57241511
4	ENSBTAG00000004398	1	57127737	58083528	protein_coding	IMMP2L	mitochondrial inner membrane	GO:0005743	rs42788982	57266511	57266511	57291511	57241511
4	ENSBTAG00000004398	1	57127737	58083528	protein_coding	IMMP2L	serine-type peptidase activity	GO:0008236	rs42788982	57266511	57266511	57291511	57241511
4	ENSBTAG00000004398	1	57127737	58083528	protein_coding	IMMP2L	protein processing involved in protein targeting to mitochondrion	GO:0006627	rs42788982	57266511	57266511	57291511	57241511
4	ENSBTAG00000004398	1	57127737	58083528	protein_coding	IMMP2L	signal peptide processing	GO:0006465	rs42788982	57266511	57266511	57291511	57241511
4	ENSBTAG00000004398	1	57127737	58083528	protein_coding	IMMP2L	mitochondrial inner membrane peptidase complex	GO:0042720	rs42788982	57266511	57266511	57291511	57241511
4	ENSBTAG00000004398	1	57127737	58083528	protein_coding	IMMP2L	ovarian follicle development	GO:0001541	rs42788982	57266511	57266511	57291511	57241511
4	ENSBTAG00000004398	1	57127737	58083528	protein_coding	IMMP2L	superoxide metabolic process	GO:0006801	rs42788982	57266511	57266511	57291511	57241511
4	ENSBTAG00000004398	1	57127737	58083528	protein_coding	IMMP2L	cellular response to DNA damage stimulus	GO:0006974	rs42788982	57266511	57266511	57291511	57241511
4	ENSBTAG00000004398	1	57127737	58083528	protein_coding	IMMP2L	spermatogenesis	GO:0007283	rs42788982	57266511	57266511	57291511	57241511
4	ENSBTAG00000004398	1	57127737	58083528	protein_coding	IMMP2L	brain development	GO:0007420	rs42788982	57266511	57266511	57291511	57241511
4	ENSBTAG00000004398	1	57127737	58083528	protein_coding	IMMP2L	blood circulation	GO:0008015	rs42788982	57266511	57266511	57291511	57241511
4	ENSBTAG00000004398	1	57127737	58083528	protein_coding	IMMP2L	respiratory electron transport chain	GO:0022904	rs42788982	57266511	57266511	57291511	57241511
4	ENSBTAG00000004398	1	57127737	58083528	protein_coding	IMMP2L	ovulation	GO:0030728	rs42788982	57266511	57266511	57291511	57241511
4	ENSBTAG00000004398	1	57127737	58083528	protein_coding	IMMP2L	mitochondrial respiratory chain complex assembly	GO:0033108	rs42788982	57266511	57266511	57291511	57241511
4	ENSBTAG00000004398	1	57127737	58083528	protein_coding	IMMP2L	cerebellum vasculature development	GO:0061300	rs42788982	57266511	57266511	57291511	57241511
5	ENSBTAG00000032183	1	35657329	36042694	protein_coding	NELL2	extracellular region	GO:0005576	rs135494808	35707311	35707311	35732311	35682311
5	ENSBTAG00000032183	1	35657329	36042694	protein_coding	NELL2	calcium ion binding	GO:0005509	rs135494808	35707311	35707311	35732311	35682311
5	ENSBTAG00000032183	1	35657329	36042694	protein_coding	NELL2	extracellular region	GO:0005576	rs135494808	35707311	35707311	35732311	35682311
5	ENSBTAG00000032183	1	35657329	36042694	protein_coding	NELL2	calcium ion binding	GO:0005509	rs135494808	35707311	35707311	35732311	35682311
5	ENSBTAG00000020806	-1	47713520	47751430	protein_coding	HELB	DNA duplex unwinding	GO:0032508	rs137182363	47754061	47754061	47779061	47729061
5	ENSBTAG00000020806	-1	47713520	47751430	protein_coding	HELB	DNA replication, synthesis of RNA primer	GO:0006269	rs137182363	47754061	47754061	47779061	47729061
5	ENSBTAG00000020806	-1	47713520	47751430	protein_coding	HELB	RNA binding	GO:0003723	rs137182363	47754061	47754061	47779061	47729061
5	ENSBTAG00000020806	-1	47713520	47751430	protein_coding	HELB	DNA-dependent DNA replication	GO:0006261	rs137182363	47754061	47754061	47779061	47729061
5	ENSBTAG00000020806	-1	47713520	47751430	protein_coding	HELB	negative regulation of double-strand break repair via homologous recombination	GO:2000042	rs137182363	47754061	47754061	47779061	47729061
5	ENSBTAG00000020806	-1	47713520	47751430	protein_coding	HELB	ATP-dependent DNA helicase activity	GO:0004003	rs137182363	47754061	47754061	47779061	47729061
5	ENSBTAG00000020806	-1	47713520	47751430	protein_coding	HELB	ATP-dependent 5'-3' DNA helicase activity	GO:0043141	rs137182363	47754061	47754061	47779061	47729061
5	ENSBTAG00000020806	-1	47713520	47751430	protein_coding	HELB	single-stranded DNA-dependent ATP-dependent DNA helicase activity	GO:0017116	rs137182363	47754061	47754061	47779061	47729061
5	ENSBTAG00000020806	-1	47713520	47751430	protein_coding	HELB	DNA replication	GO:0006260	rs137182363	47754061	47754061	47779061	47729061
5	ENSBTAG00000020806	-1	47713520	47751430	protein_coding	HELB	cellular response to DNA damage stimulus	GO:0006974	rs137182363	47754061	47754061	47779061	47729061
5	ENSBTAG00000020806	-1	47713520	47751430	protein_coding	HELB	regulation of DNA double-strand break processing	GO:1903775	rs137182363	47754061	47754061	47779061	47729061
5	ENSBTAG00000020806	-1	47713520	47751430	protein_coding	HELB	nucleus	GO:0005634	rs137182363	47754061	47754061	47779061	47729061
5	ENSBTAG00000020806	-1	47713520	47751430	protein_coding	HELB	alpha DNA polymerase:primase complex	GO:0005658	rs137182363	47754061	47754061	47779061	47729061
5	ENSBTAG00000020806	-1	47713520	47751430	protein_coding	HELB	DNA replication factor A complex	GO:0005662	rs137182363	47754061	47754061	47779061	47729061
5	ENSBTAG00000020806	-1	47713520	47751430	protein_coding	HELB	cytoplasm	GO:0005737	rs137182363	47754061	47754061	47779061	47729061
5	ENSBTAG00000020806	-1	47713520	47751430	protein_coding	HELB	site of double-strand break	GO:0035861	rs137182363	47754061	47754061	47779061	47729061
5	ENSBTAG00000031786	1	47736728	47737193	protein_coding		intracellular	GO:0005622	rs137182363	47754061	47754061	47779061	47729061
5	ENSBTAG00000031786	1	47736728	47737193	protein_coding		structural constituent of ribosome	GO:0003735	rs137182363	47754061	47754061	47779061	47729061
5	ENSBTAG00000031786	1	47736728	47737193	protein_coding		translation	GO:0006412	rs137182363	47754061	47754061	47779061	47729061
5	ENSBTAG00000031786	1	47736728	47737193	protein_coding		ribosome	GO:0005840	rs137182363	47754061	47754061	47779061	47729061
5	ENSBTAG00000020806	-1	47713520	47751430	protein_coding	HELB	DNA duplex unwinding	GO:0032508	rs135602735	47760651	47760651	47785651	47735651
5	ENSBTAG00000020806	-1	47713520	47751430	protein_coding	HELB	DNA replication, synthesis of RNA primer	GO:0006269	rs135602735	47760651	47760651	47785651	47735651
5	ENSBTAG00000020806	-1	47713520	47751430	protein_coding	HELB	RNA binding	GO:0003723	rs135602735	47760651	47760651	47785651	47735651
5	ENSBTAG00000020806	-1	47713520	47751430	protein_coding	HELB	DNA-dependent DNA replication	GO:0006261	rs135602735	47760651	47760651	47785651	47735651
5	ENSBTAG00000020806	-1	47713520	47751430	protein_coding	HELB	negative regulation of double-strand break repair via homologous recombination	GO:2000042	rs135602735	47760651	47760651	47785651	47735651
5	ENSBTAG00000020806	-1	47713520	47751430	protein_coding	HELB	ATP-dependent DNA helicase activity	GO:0004003	rs135602735	47760651	47760651	47785651	47735651
5	ENSBTAG00000020806	-1	47713520	47751430	protein_coding	HELB	ATP-dependent 5'-3' DNA helicase activity	GO:0043141	rs135602735	47760651	47760651	47785651	47735651
5	ENSBTAG00000020806	-1	47713520	47751430	protein_coding	HELB	single-stranded DNA-dependent ATP-dependent DNA helicase activity	GO:0017116	rs135602735	47760651	47760651	47785651	47735651
5	ENSBTAG00000020806	-1	47713520	47751430	protein_coding	HELB	DNA replication	GO:0006260	rs135602735	47760651	47760651	47785651	47735651
5	ENSBTAG00000020806	-1	47713520	47751430	protein_coding	HELB	cellular response to DNA damage stimulus	GO:0006974	rs135602735	47760651	47760651	47785651	47735651
5	ENSBTAG00000020806	-1	47713520	47751430	protein_coding	HELB	regulation of DNA double-strand break processing	GO:1903775	rs135602735	47760651	47760651	47785651	47735651
5	ENSBTAG00000020806	-1	47713520	47751430	protein_coding	HELB	nucleus	GO:0005634	rs135602735	47760651	47760651	47785651	47735651
5	ENSBTAG00000020806	-1	47713520	47751430	protein_coding	HELB	alpha DNA polymerase:primase complex	GO:0005658	rs135602735	47760651	47760651	47785651	47735651
5	ENSBTAG00000020806	-1	47713520	47751430	protein_coding	HELB	DNA replication factor A complex	GO:0005662	rs135602735	47760651	47760651	47785651	47735651
5	ENSBTAG00000020806	-1	47713520	47751430	protein_coding	HELB	cytoplasm	GO:0005737	rs135602735	47760651	47760651	47785651	47735651
5	ENSBTAG00000020806	-1	47713520	47751430	protein_coding	HELB	site of double-strand break	GO:0035861	rs135602735	47760651	47760651	47785651	47735651
5	ENSBTAG00000031786	1	47736728	47737193	protein_coding		intracellular	GO:0005622	rs135602735	47760651	47760651	47785651	47735651
5	ENSBTAG00000031786	1	47736728	47737193	protein_coding		structural constituent of ribosome	GO:0003735	rs135602735	47760651	47760651	47785651	47735651
5	ENSBTAG00000031786	1	47736728	47737193	protein_coding		translation	GO:0006412	rs135602735	47760651	47760651	47785651	47735651
5	ENSBTAG00000031786	1	47736728	47737193	protein_coding		ribosome	GO:0005840	rs135602735	47760651	47760651	47785651	47735651
5	ENSBTAG00000020806	-1	47713520	47751430	protein_coding	HELB	DNA duplex unwinding	GO:0032508	rs109649957	47761535	47761535	47786535	47736535
5	ENSBTAG00000020806	-1	47713520	47751430	protein_coding	HELB	DNA replication, synthesis of RNA primer	GO:0006269	rs109649957	47761535	47761535	47786535	47736535
5	ENSBTAG00000020806	-1	47713520	47751430	protein_coding	HELB	RNA binding	GO:0003723	rs109649957	47761535	47761535	47786535	47736535
5	ENSBTAG00000020806	-1	47713520	47751430	protein_coding	HELB	DNA-dependent DNA replication	GO:0006261	rs109649957	47761535	47761535	47786535	47736535
5	ENSBTAG00000020806	-1	47713520	47751430	protein_coding	HELB	negative regulation of double-strand break repair via homologous recombination	GO:2000042	rs109649957	47761535	47761535	47786535	47736535
5	ENSBTAG00000020806	-1	47713520	47751430	protein_coding	HELB	ATP-dependent DNA helicase activity	GO:0004003	rs109649957	47761535	47761535	47786535	47736535
5	ENSBTAG00000020806	-1	47713520	47751430	protein_coding	HELB	ATP-dependent 5'-3' DNA helicase activity	GO:0043141	rs109649957	47761535	47761535	47786535	47736535
5	ENSBTAG00000020806	-1	47713520	47751430	protein_coding	HELB	single-stranded DNA-dependent ATP-dependent DNA helicase activity	GO:0017116	rs109649957	47761535	47761535	47786535	47736535
5	ENSBTAG00000020806	-1	47713520	47751430	protein_coding	HELB	DNA replication	GO:0006260	rs109649957	47761535	47761535	47786535	47736535
5	ENSBTAG00000020806	-1	47713520	47751430	protein_coding	HELB	cellular response to DNA damage stimulus	GO:0006974	rs109649957	47761535	47761535	47786535	47736535
5	ENSBTAG00000020806	-1	47713520	47751430	protein_coding	HELB	regulation of DNA double-strand break processing	GO:1903775	rs109649957	47761535	47761535	47786535	47736535
5	ENSBTAG00000020806	-1	47713520	47751430	protein_coding	HELB	nucleus	GO:0005634	rs109649957	47761535	47761535	47786535	47736535
5	ENSBTAG00000020806	-1	47713520	47751430	protein_coding	HELB	alpha DNA polymerase:primase complex	GO:0005658	rs109649957	47761535	47761535	47786535	47736535
5	ENSBTAG00000020806	-1	47713520	47751430	protein_coding	HELB	DNA replication factor A complex	GO:0005662	rs109649957	47761535	47761535	47786535	47736535
5	ENSBTAG00000020806	-1	47713520	47751430	protein_coding	HELB	cytoplasm	GO:0005737	rs109649957	47761535	47761535	47786535	47736535
5	ENSBTAG00000020806	-1	47713520	47751430	protein_coding	HELB	site of double-strand break	GO:0035861	rs109649957	47761535	47761535	47786535	47736535
5	ENSBTAG00000031786	1	47736728	47737193	protein_coding		intracellular	GO:0005622	rs109649957	47761535	47761535	47786535	47736535
5	ENSBTAG00000031786	1	47736728	47737193	protein_coding		structural constituent of ribosome	GO:0003735	rs109649957	47761535	47761535	47786535	47736535
5	ENSBTAG00000031786	1	47736728	47737193	protein_coding		translation	GO:0006412	rs109649957	47761535	47761535	47786535	47736535
5	ENSBTAG00000031786	1	47736728	47737193	protein_coding		ribosome	GO:0005840	rs109649957	47761535	47761535	47786535	47736535
5	ENSBTAG00000020806	-1	47713520	47751430	protein_coding	HELB	DNA duplex unwinding	GO:0032508	rs109139490	47762190	47762190	47787190	47737190
5	ENSBTAG00000020806	-1	47713520	47751430	protein_coding	HELB	DNA replication, synthesis of RNA primer	GO:0006269	rs109139490	47762190	47762190	47787190	47737190
5	ENSBTAG00000020806	-1	47713520	47751430	protein_coding	HELB	RNA binding	GO:0003723	rs109139490	47762190	47762190	47787190	47737190
5	ENSBTAG00000020806	-1	47713520	47751430	protein_coding	HELB	DNA-dependent DNA replication	GO:0006261	rs109139490	47762190	47762190	47787190	47737190
5	ENSBTAG00000020806	-1	47713520	47751430	protein_coding	HELB	negative regulation of double-strand break repair via homologous recombination	GO:2000042	rs109139490	47762190	47762190	47787190	47737190
5	ENSBTAG00000020806	-1	47713520	47751430	protein_coding	HELB	ATP-dependent DNA helicase activity	GO:0004003	rs109139490	47762190	47762190	47787190	47737190
5	ENSBTAG00000020806	-1	47713520	47751430	protein_coding	HELB	ATP-dependent 5'-3' DNA helicase activity	GO:0043141	rs109139490	47762190	47762190	47787190	47737190
5	ENSBTAG00000020806	-1	47713520	47751430	protein_coding	HELB	single-stranded DNA-dependent ATP-dependent DNA helicase activity	GO:0017116	rs109139490	47762190	47762190	47787190	47737190
5	ENSBTAG00000020806	-1	47713520	47751430	protein_coding	HELB	DNA replication	GO:0006260	rs109139490	47762190	47762190	47787190	47737190
5	ENSBTAG00000020806	-1	47713520	47751430	protein_coding	HELB	cellular response to DNA damage stimulus	GO:0006974	rs109139490	47762190	47762190	47787190	47737190
5	ENSBTAG00000020806	-1	47713520	47751430	protein_coding	HELB	regulation of DNA double-strand break processing	GO:1903775	rs109139490	47762190	47762190	47787190	47737190
5	ENSBTAG00000020806	-1	47713520	47751430	protein_coding	HELB	nucleus	GO:0005634	rs109139490	47762190	47762190	47787190	47737190
5	ENSBTAG00000020806	-1	47713520	47751430	protein_coding	HELB	alpha DNA polymerase:primase complex	GO:0005658	rs109139490	47762190	47762190	47787190	47737190
5	ENSBTAG00000020806	-1	47713520	47751430	protein_coding	HELB	DNA replication factor A complex	GO:0005662	rs109139490	47762190	47762190	47787190	47737190
5	ENSBTAG00000020806	-1	47713520	47751430	protein_coding	HELB	cytoplasm	GO:0005737	rs109139490	47762190	47762190	47787190	47737190
5	ENSBTAG00000020806	-1	47713520	47751430	protein_coding	HELB	site of double-strand break	GO:0035861	rs109139490	47762190	47762190	47787190	47737190
5	ENSBTAG00000031786	1	47736728	47737193	protein_coding		intracellular	GO:0005622	rs109139490	47762190	47762190	47787190	47737190
5	ENSBTAG00000031786	1	47736728	47737193	protein_coding		structural constituent of ribosome	GO:0003735	rs109139490	47762190	47762190	47787190	47737190
5	ENSBTAG00000031786	1	47736728	47737193	protein_coding		translation	GO:0006412	rs109139490	47762190	47762190	47787190	47737190
5	ENSBTAG00000031786	1	47736728	47737193	protein_coding		ribosome	GO:0005840	rs109139490	47762190	47762190	47787190	47737190
5	ENSBTAG00000020806	-1	47713520	47751430	protein_coding	HELB	DNA duplex unwinding	GO:0032508	rs109131954	47765077	47765077	47790077	47740077
5	ENSBTAG00000020806	-1	47713520	47751430	protein_coding	HELB	DNA replication, synthesis of RNA primer	GO:0006269	rs109131954	47765077	47765077	47790077	47740077
5	ENSBTAG00000020806	-1	47713520	47751430	protein_coding	HELB	RNA binding	GO:0003723	rs109131954	47765077	47765077	47790077	47740077
5	ENSBTAG00000020806	-1	47713520	47751430	protein_coding	HELB	DNA-dependent DNA replication	GO:0006261	rs109131954	47765077	47765077	47790077	47740077
5	ENSBTAG00000020806	-1	47713520	47751430	protein_coding	HELB	negative regulation of double-strand break repair via homologous recombination	GO:2000042	rs109131954	47765077	47765077	47790077	47740077
5	ENSBTAG00000020806	-1	47713520	47751430	protein_coding	HELB	ATP-dependent DNA helicase activity	GO:0004003	rs109131954	47765077	47765077	47790077	47740077
5	ENSBTAG00000020806	-1	47713520	47751430	protein_coding	HELB	ATP-dependent 5'-3' DNA helicase activity	GO:0043141	rs109131954	47765077	47765077	47790077	47740077
5	ENSBTAG00000020806	-1	47713520	47751430	protein_coding	HELB	single-stranded DNA-dependent ATP-dependent DNA helicase activity	GO:0017116	rs109131954	47765077	47765077	47790077	47740077
5	ENSBTAG00000020806	-1	47713520	47751430	protein_coding	HELB	DNA replication	GO:0006260	rs109131954	47765077	47765077	47790077	47740077
5	ENSBTAG00000020806	-1	47713520	47751430	protein_coding	HELB	cellular response to DNA damage stimulus	GO:0006974	rs109131954	47765077	47765077	47790077	47740077
5	ENSBTAG00000020806	-1	47713520	47751430	protein_coding	HELB	regulation of DNA double-strand break processing	GO:1903775	rs109131954	47765077	47765077	47790077	47740077
5	ENSBTAG00000020806	-1	47713520	47751430	protein_coding	HELB	nucleus	GO:0005634	rs109131954	47765077	47765077	47790077	47740077
5	ENSBTAG00000020806	-1	47713520	47751430	protein_coding	HELB	alpha DNA polymerase:primase complex	GO:0005658	rs109131954	47765077	47765077	47790077	47740077
5	ENSBTAG00000020806	-1	47713520	47751430	protein_coding	HELB	DNA replication factor A complex	GO:0005662	rs109131954	47765077	47765077	47790077	47740077
5	ENSBTAG00000020806	-1	47713520	47751430	protein_coding	HELB	cytoplasm	GO:0005737	rs109131954	47765077	47765077	47790077	47740077
5	ENSBTAG00000020806	-1	47713520	47751430	protein_coding	HELB	site of double-strand break	GO:0035861	rs109131954	47765077	47765077	47790077	47740077
5	ENSBTAG00000044017	-1	48563806	48743354	protein_coding	MSRB3	oxidation-reduction process	GO:0055114	rs132773335	48725662	48725662	48750662	48700662
5	ENSBTAG00000044017	-1	48563806	48743354	protein_coding	MSRB3	cellular response to oxidative stress	GO:0034599	rs132773335	48725662	48725662	48750662	48700662
5	ENSBTAG00000044017	-1	48563806	48743354	protein_coding	MSRB3	oxidoreductase activity, acting on a sulfur group of donors, disulfide as acceptor	GO:0016671	rs132773335	48725662	48725662	48750662	48700662
5	ENSBTAG00000044017	-1	48563806	48743354	protein_coding	MSRB3	response to oxidative stress	GO:0006979	rs132773335	48725662	48725662	48750662	48700662
5	ENSBTAG00000044017	-1	48563806	48743354	protein_coding	MSRB3	zinc ion binding	GO:0008270	rs132773335	48725662	48725662	48750662	48700662
5	ENSBTAG00000044017	-1	48563806	48743354	protein_coding	MSRB3	peptide-methionine (R)-S-oxide reductase activity	GO:0033743	rs132773335	48725662	48725662	48750662	48700662
5	ENSBTAG00000044017	-1	48563806	48743354	protein_coding	MSRB3	protein repair	GO:0030091	rs132773335	48725662	48725662	48750662	48700662
5	ENSBTAG00000044017	-1	48563806	48743354	protein_coding	MSRB3	mitochondrion	GO:0005739	rs132773335	48725662	48725662	48750662	48700662
5	ENSBTAG00000044017	-1	48563806	48743354	protein_coding	MSRB3	endoplasmic reticulum	GO:0005783	rs132773335	48725662	48725662	48750662	48700662
5	ENSBTAG00000039435	-1	48773272	48844474	protein_coding	LEMD3	membrane	GO:0016020	rs110928880	48813081	48813081	48838081	48788081
5	ENSBTAG00000039435	-1	48773272	48844474	protein_coding	LEMD3	integral component of membrane	GO:0016021	rs110928880	48813081	48813081	48838081	48788081
5	ENSBTAG00000039435	-1	48773272	48844474	protein_coding	LEMD3	nucleic acid binding	GO:0003676	rs110928880	48813081	48813081	48838081	48788081
5	ENSBTAG00000039435	-1	48773272	48844474	protein_coding	LEMD3	negative regulation of BMP signaling pathway	GO:0030514	rs110928880	48813081	48813081	48838081	48788081
5	ENSBTAG00000039435	-1	48773272	48844474	protein_coding	LEMD3	angiogenesis	GO:0001525	rs110928880	48813081	48813081	48838081	48788081
5	ENSBTAG00000039435	-1	48773272	48844474	protein_coding	LEMD3	nuclear envelope organization	GO:0006998	rs110928880	48813081	48813081	48838081	48788081
5	ENSBTAG00000039435	-1	48773272	48844474	protein_coding	LEMD3	integral component of nuclear inner membrane	GO:0005639	rs110928880	48813081	48813081	48838081	48788081
5	ENSBTAG00000039435	-1	48773272	48844474	protein_coding	LEMD3	regulation of intracellular signal transduction	GO:1902531	rs110928880	48813081	48813081	48838081	48788081
5	ENSBTAG00000039435	-1	48773272	48844474	protein_coding	LEMD3	nuclear inner membrane	GO:0005637	rs110928880	48813081	48813081	48838081	48788081
5	ENSBTAG00000039435	-1	48773272	48844474	protein_coding	LEMD3	nucleus organization	GO:0006997	rs110928880	48813081	48813081	48838081	48788081
5	ENSBTAG00000039435	-1	48773272	48844474	protein_coding	LEMD3	negative regulation of transforming growth factor beta receptor signaling pathway	GO:0030512	rs110928880	48813081	48813081	48838081	48788081
5	ENSBTAG00000039435	-1	48773272	48844474	protein_coding	LEMD3	negative regulation of activin receptor signaling pathway	GO:0032926	rs110928880	48813081	48813081	48838081	48788081
5	ENSBTAG00000039435	-1	48773272	48844474	protein_coding	LEMD3	nuclear membrane	GO:0031965	rs110928880	48813081	48813081	48838081	48788081
5	ENSBTAG00000039435	-1	48773272	48844474	protein_coding	LEMD3	membrane	GO:0016020	rs41657459	48834486	48834486	48859486	48809486
5	ENSBTAG00000039435	-1	48773272	48844474	protein_coding	LEMD3	integral component of membrane	GO:0016021	rs41657459	48834486	48834486	48859486	48809486
5	ENSBTAG00000039435	-1	48773272	48844474	protein_coding	LEMD3	nucleic acid binding	GO:0003676	rs41657459	48834486	48834486	48859486	48809486
5	ENSBTAG00000039435	-1	48773272	48844474	protein_coding	LEMD3	negative regulation of BMP signaling pathway	GO:0030514	rs41657459	48834486	48834486	48859486	48809486
5	ENSBTAG00000039435	-1	48773272	48844474	protein_coding	LEMD3	angiogenesis	GO:0001525	rs41657459	48834486	48834486	48859486	48809486
5	ENSBTAG00000039435	-1	48773272	48844474	protein_coding	LEMD3	nuclear envelope organization	GO:0006998	rs41657459	48834486	48834486	48859486	48809486
5	ENSBTAG00000039435	-1	48773272	48844474	protein_coding	LEMD3	integral component of nuclear inner membrane	GO:0005639	rs41657459	48834486	48834486	48859486	48809486
5	ENSBTAG00000039435	-1	48773272	48844474	protein_coding	LEMD3	regulation of intracellular signal transduction	GO:1902531	rs41657459	48834486	48834486	48859486	48809486
5	ENSBTAG00000039435	-1	48773272	48844474	protein_coding	LEMD3	nuclear inner membrane	GO:0005637	rs41657459	48834486	48834486	48859486	48809486
5	ENSBTAG00000039435	-1	48773272	48844474	protein_coding	LEMD3	nucleus organization	GO:0006997	rs41657459	48834486	48834486	48859486	48809486
5	ENSBTAG00000039435	-1	48773272	48844474	protein_coding	LEMD3	negative regulation of transforming growth factor beta receptor signaling pathway	GO:0030512	rs41657459	48834486	48834486	48859486	48809486
5	ENSBTAG00000039435	-1	48773272	48844474	protein_coding	LEMD3	negative regulation of activin receptor signaling pathway	GO:0032926	rs41657459	48834486	48834486	48859486	48809486
5	ENSBTAG00000039435	-1	48773272	48844474	protein_coding	LEMD3	nuclear membrane	GO:0031965	rs41657459	48834486	48834486	48859486	48809486
5	ENSBTAG00000014758	1	48917722	49009466	protein_coding	WIF1	signaling receptor binding	GO:0005102	rs135293584	48927617	48927617	48952617	48902617
5	ENSBTAG00000014758	1	48917722	49009466	protein_coding	WIF1	cell surface	GO:0009986	rs135293584	48927617	48927617	48952617	48902617
5	ENSBTAG00000014758	1	48917722	49009466	protein_coding	WIF1	extracellular region	GO:0005576	rs135293584	48927617	48927617	48952617	48902617
5	ENSBTAG00000014758	1	48917722	49009466	protein_coding	WIF1	anatomical structure development	GO:0048856	rs135293584	48927617	48927617	48952617	48902617
5	ENSBTAG00000014758	1	48917722	49009466	protein_coding	WIF1	positive regulation of fat cell differentiation	GO:0045600	rs135293584	48927617	48927617	48952617	48902617
5	ENSBTAG00000014758	1	48917722	49009466	protein_coding	WIF1			rs135293584	48927617	48927617	48952617	48902617
5	ENSBTAG00000014758	1	48917722	49009466	protein_coding	WIF1	signaling receptor binding	GO:0005102	rs109554560	48938935	48938935	48963935	48913935
5	ENSBTAG00000014758	1	48917722	49009466	protein_coding	WIF1	cell surface	GO:0009986	rs109554560	48938935	48938935	48963935	48913935
5	ENSBTAG00000014758	1	48917722	49009466	protein_coding	WIF1	extracellular region	GO:0005576	rs109554560	48938935	48938935	48963935	48913935
5	ENSBTAG00000014758	1	48917722	49009466	protein_coding	WIF1	anatomical structure development	GO:0048856	rs109554560	48938935	48938935	48963935	48913935
5	ENSBTAG00000014758	1	48917722	49009466	protein_coding	WIF1	positive regulation of fat cell differentiation	GO:0045600	rs109554560	48938935	48938935	48963935	48913935
5	ENSBTAG00000014758	1	48917722	49009466	protein_coding	WIF1			rs109554560	48938935	48938935	48963935	48913935
5	ENSBTAG00000014758	1	48917722	49009466	protein_coding	WIF1	signaling receptor binding	GO:0005102	rs134363220	48942897	48942897	48967897	48917897
5	ENSBTAG00000014758	1	48917722	49009466	protein_coding	WIF1	cell surface	GO:0009986	rs134363220	48942897	48942897	48967897	48917897
5	ENSBTAG00000014758	1	48917722	49009466	protein_coding	WIF1	extracellular region	GO:0005576	rs134363220	48942897	48942897	48967897	48917897
5	ENSBTAG00000014758	1	48917722	49009466	protein_coding	WIF1	anatomical structure development	GO:0048856	rs134363220	48942897	48942897	48967897	48917897
5	ENSBTAG00000014758	1	48917722	49009466	protein_coding	WIF1	positive regulation of fat cell differentiation	GO:0045600	rs134363220	48942897	48942897	48967897	48917897
5	ENSBTAG00000014758	1	48917722	49009466	protein_coding	WIF1			rs134363220	48942897	48942897	48967897	48917897
5	ENSBTAG00000014758	1	48917722	49009466	protein_coding	WIF1	signaling receptor binding	GO:0005102	rs110598689	48985459	48985459	49010459	48960459
5	ENSBTAG00000014758	1	48917722	49009466	protein_coding	WIF1	cell surface	GO:0009986	rs110598689	48985459	48985459	49010459	48960459
5	ENSBTAG00000014758	1	48917722	49009466	protein_coding	WIF1	extracellular region	GO:0005576	rs110598689	48985459	48985459	49010459	48960459
5	ENSBTAG00000014758	1	48917722	49009466	protein_coding	WIF1	anatomical structure development	GO:0048856	rs110598689	48985459	48985459	49010459	48960459
5	ENSBTAG00000014758	1	48917722	49009466	protein_coding	WIF1	positive regulation of fat cell differentiation	GO:0045600	rs110598689	48985459	48985459	49010459	48960459
5	ENSBTAG00000014758	1	48917722	49009466	protein_coding	WIF1			rs110598689	48985459	48985459	49010459	48960459
5	ENSBTAG00000002127	1	70013667	70054229	protein_coding	TCP11L2			rs134606130	70029273	70029273	70054273	70004273
5	ENSBTAG00000002127	1	70013667	70054229	protein_coding	TCP11L2			rs109809026	70077918	70077918	70102918	70052918
5	ENSBTAG00000004781	1	70062608	70178439	protein_coding	POLR3B	DNA binding	GO:0003677	rs109809026	70077918	70077918	70102918	70052918
5	ENSBTAG00000004781	1	70062608	70178439	protein_coding	POLR3B	transferase activity	GO:0016740	rs109809026	70077918	70077918	70102918	70052918
5	ENSBTAG00000004781	1	70062608	70178439	protein_coding	POLR3B	nucleotidyltransferase activity	GO:0016779	rs109809026	70077918	70077918	70102918	70052918
5	ENSBTAG00000004781	1	70062608	70178439	protein_coding	POLR3B	DNA-directed 5'-3' RNA polymerase activity	GO:0003899	rs109809026	70077918	70077918	70102918	70052918
5	ENSBTAG00000004781	1	70062608	70178439	protein_coding	POLR3B	RNA polymerase III complex	GO:0005666	rs109809026	70077918	70077918	70102918	70052918
5	ENSBTAG00000004781	1	70062608	70178439	protein_coding	POLR3B	transcription, DNA-templated	GO:0006351	rs109809026	70077918	70077918	70102918	70052918
5	ENSBTAG00000004781	1	70062608	70178439	protein_coding	POLR3B	ribonucleoside binding	GO:0032549	rs109809026	70077918	70077918	70102918	70052918
5	ENSBTAG00000004781	1	70062608	70178439	protein_coding	POLR3B	positive regulation of interferon-beta production	GO:0032728	rs109809026	70077918	70077918	70102918	70052918
5	ENSBTAG00000004781	1	70062608	70178439	protein_coding	POLR3B	positive regulation of innate immune response	GO:0045089	rs109809026	70077918	70077918	70102918	70052918
5	ENSBTAG00000004781	1	70062608	70178439	protein_coding	POLR3B	DNA binding	GO:0003677	rs110977389	70174454	70174454	70199454	70149454
5	ENSBTAG00000004781	1	70062608	70178439	protein_coding	POLR3B	transferase activity	GO:0016740	rs110977389	70174454	70174454	70199454	70149454
5	ENSBTAG00000004781	1	70062608	70178439	protein_coding	POLR3B	nucleotidyltransferase activity	GO:0016779	rs110977389	70174454	70174454	70199454	70149454
5	ENSBTAG00000004781	1	70062608	70178439	protein_coding	POLR3B	DNA-directed 5'-3' RNA polymerase activity	GO:0003899	rs110977389	70174454	70174454	70199454	70149454
5	ENSBTAG00000004781	1	70062608	70178439	protein_coding	POLR3B	RNA polymerase III complex	GO:0005666	rs110977389	70174454	70174454	70199454	70149454
5	ENSBTAG00000004781	1	70062608	70178439	protein_coding	POLR3B	transcription, DNA-templated	GO:0006351	rs110977389	70174454	70174454	70199454	70149454
5	ENSBTAG00000004781	1	70062608	70178439	protein_coding	POLR3B	ribonucleoside binding	GO:0032549	rs110977389	70174454	70174454	70199454	70149454
5	ENSBTAG00000004781	1	70062608	70178439	protein_coding	POLR3B	positive regulation of interferon-beta production	GO:0032728	rs110977389	70174454	70174454	70199454	70149454
5	ENSBTAG00000004781	1	70062608	70178439	protein_coding	POLR3B	positive regulation of innate immune response	GO:0045089	rs110977389	70174454	70174454	70199454	70149454
5	ENSBTAG00000004781	1	70062608	70178439	protein_coding	POLR3B	DNA binding	GO:0003677	rs41648937	70175036	70175036	70200036	70150036
5	ENSBTAG00000004781	1	70062608	70178439	protein_coding	POLR3B	transferase activity	GO:0016740	rs41648937	70175036	70175036	70200036	70150036
5	ENSBTAG00000004781	1	70062608	70178439	protein_coding	POLR3B	nucleotidyltransferase activity	GO:0016779	rs41648937	70175036	70175036	70200036	70150036
5	ENSBTAG00000004781	1	70062608	70178439	protein_coding	POLR3B	DNA-directed 5'-3' RNA polymerase activity	GO:0003899	rs41648937	70175036	70175036	70200036	70150036
5	ENSBTAG00000004781	1	70062608	70178439	protein_coding	POLR3B	RNA polymerase III complex	GO:0005666	rs41648937	70175036	70175036	70200036	70150036
5	ENSBTAG00000004781	1	70062608	70178439	protein_coding	POLR3B	transcription, DNA-templated	GO:0006351	rs41648937	70175036	70175036	70200036	70150036
5	ENSBTAG00000004781	1	70062608	70178439	protein_coding	POLR3B	ribonucleoside binding	GO:0032549	rs41648937	70175036	70175036	70200036	70150036
5	ENSBTAG00000004781	1	70062608	70178439	protein_coding	POLR3B	positive regulation of interferon-beta production	GO:0032728	rs41648937	70175036	70175036	70200036	70150036
5	ENSBTAG00000004781	1	70062608	70178439	protein_coding	POLR3B	positive regulation of innate immune response	GO:0045089	rs41648937	70175036	70175036	70200036	70150036
5	ENSBTAG00000004781	1	70062608	70178439	protein_coding	POLR3B	DNA binding	GO:0003677	rs109064684	70175654	70175654	70200654	70150654
5	ENSBTAG00000004781	1	70062608	70178439	protein_coding	POLR3B	transferase activity	GO:0016740	rs109064684	70175654	70175654	70200654	70150654
5	ENSBTAG00000004781	1	70062608	70178439	protein_coding	POLR3B	nucleotidyltransferase activity	GO:0016779	rs109064684	70175654	70175654	70200654	70150654
5	ENSBTAG00000004781	1	70062608	70178439	protein_coding	POLR3B	DNA-directed 5'-3' RNA polymerase activity	GO:0003899	rs109064684	70175654	70175654	70200654	70150654
5	ENSBTAG00000004781	1	70062608	70178439	protein_coding	POLR3B	RNA polymerase III complex	GO:0005666	rs109064684	70175654	70175654	70200654	70150654
5	ENSBTAG00000004781	1	70062608	70178439	protein_coding	POLR3B	transcription, DNA-templated	GO:0006351	rs109064684	70175654	70175654	70200654	70150654
5	ENSBTAG00000004781	1	70062608	70178439	protein_coding	POLR3B	ribonucleoside binding	GO:0032549	rs109064684	70175654	70175654	70200654	70150654
5	ENSBTAG00000004781	1	70062608	70178439	protein_coding	POLR3B	positive regulation of interferon-beta production	GO:0032728	rs109064684	70175654	70175654	70200654	70150654
5	ENSBTAG00000004781	1	70062608	70178439	protein_coding	POLR3B	positive regulation of innate immune response	GO:0045089	rs109064684	70175654	70175654	70200654	70150654
5	ENSBTAG00000014730	-1	104244559	104272651	protein_coding	NCAPD2	nucleus	GO:0005634	rs109410201	104275931	104275931	104300931	104250931
5	ENSBTAG00000014730	-1	104244559	104272651	protein_coding	NCAPD2	cell cycle	GO:0007049	rs109410201	104275931	104275931	104300931	104250931
5	ENSBTAG00000014730	-1	104244559	104272651	protein_coding	NCAPD2	cell division	GO:0051301	rs109410201	104275931	104275931	104300931	104250931
5	ENSBTAG00000014730	-1	104244559	104272651	protein_coding	NCAPD2	chromatin binding	GO:0003682	rs109410201	104275931	104275931	104300931	104250931
5	ENSBTAG00000014730	-1	104244559	104272651	protein_coding	NCAPD2	mitotic cell cycle	GO:0000278	rs109410201	104275931	104275931	104300931	104250931
5	ENSBTAG00000014730	-1	104244559	104272651	protein_coding	NCAPD2	histone binding	GO:0042393	rs109410201	104275931	104275931	104300931	104250931
5	ENSBTAG00000014730	-1	104244559	104272651	protein_coding	NCAPD2	chromosome condensation	GO:0030261	rs109410201	104275931	104275931	104300931	104250931
5	ENSBTAG00000014730	-1	104244559	104272651	protein_coding	NCAPD2	mitotic chromosome condensation	GO:0007076	rs109410201	104275931	104275931	104300931	104250931
5	ENSBTAG00000014730	-1	104244559	104272651	protein_coding	NCAPD2	nuclear condensin complex	GO:0000799	rs109410201	104275931	104275931	104300931	104250931
5	ENSBTAG00000014730	-1	104244559	104272651	protein_coding	NCAPD2	meiotic chromosome condensation	GO:0010032	rs109410201	104275931	104275931	104300931	104250931
5	ENSBTAG00000014730	-1	104244559	104272651	protein_coding	NCAPD2	chromosome separation	GO:0051304	rs109410201	104275931	104275931	104300931	104250931
5	ENSBTAG00000014730	-1	104244559	104272651	protein_coding	NCAPD2	condensed chromosome, centromeric region	GO:0000779	rs109410201	104275931	104275931	104300931	104250931
5	ENSBTAG00000014730	-1	104244559	104272651	protein_coding	NCAPD2	nuclear chromosome	GO:0000228	rs109410201	104275931	104275931	104300931	104250931
5	ENSBTAG00000014730	-1	104244559	104272651	protein_coding	NCAPD2	condensed chromosome	GO:0000793	rs109410201	104275931	104275931	104300931	104250931
5	ENSBTAG00000014730	-1	104244559	104272651	protein_coding	NCAPD2	condensin complex	GO:0000796	rs109410201	104275931	104275931	104300931	104250931
5	ENSBTAG00000014730	-1	104244559	104272651	protein_coding	NCAPD2	nucleoplasm	GO:0005654	rs109410201	104275931	104275931	104300931	104250931
5	ENSBTAG00000014730	-1	104244559	104272651	protein_coding	NCAPD2	cytoplasm	GO:0005737	rs109410201	104275931	104275931	104300931	104250931
5	ENSBTAG00000014730	-1	104244559	104272651	protein_coding	NCAPD2	cytosol	GO:0005829	rs109410201	104275931	104275931	104300931	104250931
5	ENSBTAG00000014729	1	104273438	104276752	protein_coding	MRPL51	structural constituent of ribosome	GO:0003735	rs109410201	104275931	104275931	104300931	104250931
5	ENSBTAG00000014729	1	104273438	104276752	protein_coding	MRPL51	mitochondrion	GO:0005739	rs109410201	104275931	104275931	104300931	104250931
5	ENSBTAG00000014729	1	104273438	104276752	protein_coding	MRPL51	translation	GO:0006412	rs109410201	104275931	104275931	104300931	104250931
5	ENSBTAG00000014729	1	104273438	104276752	protein_coding	MRPL51	ribosome	GO:0005840	rs109410201	104275931	104275931	104300931	104250931
5	ENSBTAG00000014729	1	104273438	104276752	protein_coding	MRPL51	mitochondrial inner membrane	GO:0005743	rs109410201	104275931	104275931	104300931	104250931
5	ENSBTAG00000014729	1	104273438	104276752	protein_coding	MRPL51	mitochondrial large ribosomal subunit	GO:0005762	rs109410201	104275931	104275931	104300931	104250931
5	ENSBTAG00000014729	1	104273438	104276752	protein_coding	MRPL51	mitochondrial translation	GO:0032543	rs109410201	104275931	104275931	104300931	104250931
5	ENSBTAG00000014729	1	104273438	104276752	protein_coding	MRPL51	mitochondrial ribosome	GO:0005761	rs109410201	104275931	104275931	104300931	104250931
5	ENSBTAG00000014603	1	104285969	104292908	protein_coding	VAMP1	membrane	GO:0016020	rs109410201	104275931	104275931	104300931	104250931
5	ENSBTAG00000014603	1	104285969	104292908	protein_coding	VAMP1	integral component of membrane	GO:0016021	rs109410201	104275931	104275931	104300931	104250931
5	ENSBTAG00000014603	1	104285969	104292908	protein_coding	VAMP1	vesicle-mediated transport	GO:0016192	rs109410201	104275931	104275931	104300931	104250931
5	ENSBTAG00000014603	1	104285969	104292908	protein_coding	VAMP1	SNARE complex assembly	GO:0035493	rs109410201	104275931	104275931	104300931	104250931
5	ENSBTAG00000014603	1	104285969	104292908	protein_coding	VAMP1	cell surface	GO:0009986	rs109410201	104275931	104275931	104300931	104250931
5	ENSBTAG00000014603	1	104285969	104292908	protein_coding	VAMP1	specific granule membrane	GO:0035579	rs109410201	104275931	104275931	104300931	104250931
5	ENSBTAG00000014603	1	104285969	104292908	protein_coding	VAMP1	tertiary granule membrane	GO:0070821	rs109410201	104275931	104275931	104300931	104250931
5	ENSBTAG00000014728	-1	104292854	104300410	protein_coding	TAPBPL	membrane	GO:0016020	rs109410201	104275931	104275931	104300931	104250931
5	ENSBTAG00000014728	-1	104292854	104300410	protein_coding	TAPBPL	integral component of membrane	GO:0016021	rs109410201	104275931	104275931	104300931	104250931
5	ENSBTAG00000014728	-1	104292854	104300410	protein_coding	TAPBPL	protein-containing complex binding	GO:0044877	rs109410201	104275931	104275931	104300931	104250931
5	ENSBTAG00000014728	-1	104292854	104300410	protein_coding	TAPBPL	negative regulation of antigen processing and presentation of peptide antigen via MHC class I	GO:0002590	rs109410201	104275931	104275931	104300931	104250931
5	ENSBTAG00000014730	-1	104244559	104272651	protein_coding	NCAPD2	nucleus	GO:0005634	rs109410201	104275931	104275931	104300931	104250931
5	ENSBTAG00000014730	-1	104244559	104272651	protein_coding	NCAPD2	cell cycle	GO:0007049	rs109410201	104275931	104275931	104300931	104250931
5	ENSBTAG00000014730	-1	104244559	104272651	protein_coding	NCAPD2	cell division	GO:0051301	rs109410201	104275931	104275931	104300931	104250931
5	ENSBTAG00000014730	-1	104244559	104272651	protein_coding	NCAPD2	chromatin binding	GO:0003682	rs109410201	104275931	104275931	104300931	104250931
5	ENSBTAG00000014730	-1	104244559	104272651	protein_coding	NCAPD2	mitotic cell cycle	GO:0000278	rs109410201	104275931	104275931	104300931	104250931
5	ENSBTAG00000014730	-1	104244559	104272651	protein_coding	NCAPD2	histone binding	GO:0042393	rs109410201	104275931	104275931	104300931	104250931
5	ENSBTAG00000014730	-1	104244559	104272651	protein_coding	NCAPD2	chromosome condensation	GO:0030261	rs109410201	104275931	104275931	104300931	104250931
5	ENSBTAG00000014730	-1	104244559	104272651	protein_coding	NCAPD2	mitotic chromosome condensation	GO:0007076	rs109410201	104275931	104275931	104300931	104250931
5	ENSBTAG00000014730	-1	104244559	104272651	protein_coding	NCAPD2	nuclear condensin complex	GO:0000799	rs109410201	104275931	104275931	104300931	104250931
5	ENSBTAG00000014730	-1	104244559	104272651	protein_coding	NCAPD2	meiotic chromosome condensation	GO:0010032	rs109410201	104275931	104275931	104300931	104250931
5	ENSBTAG00000014730	-1	104244559	104272651	protein_coding	NCAPD2	chromosome separation	GO:0051304	rs109410201	104275931	104275931	104300931	104250931
5	ENSBTAG00000014730	-1	104244559	104272651	protein_coding	NCAPD2	condensed chromosome, centromeric region	GO:0000779	rs109410201	104275931	104275931	104300931	104250931
5	ENSBTAG00000014730	-1	104244559	104272651	protein_coding	NCAPD2	nuclear chromosome	GO:0000228	rs109410201	104275931	104275931	104300931	104250931
5	ENSBTAG00000014730	-1	104244559	104272651	protein_coding	NCAPD2	condensed chromosome	GO:0000793	rs109410201	104275931	104275931	104300931	104250931
5	ENSBTAG00000014730	-1	104244559	104272651	protein_coding	NCAPD2	condensin complex	GO:0000796	rs109410201	104275931	104275931	104300931	104250931
5	ENSBTAG00000014730	-1	104244559	104272651	protein_coding	NCAPD2	nucleoplasm	GO:0005654	rs109410201	104275931	104275931	104300931	104250931
5	ENSBTAG00000014730	-1	104244559	104272651	protein_coding	NCAPD2	cytoplasm	GO:0005737	rs109410201	104275931	104275931	104300931	104250931
5	ENSBTAG00000014730	-1	104244559	104272651	protein_coding	NCAPD2	cytosol	GO:0005829	rs109410201	104275931	104275931	104300931	104250931
5	ENSBTAG00000014729	1	104273438	104276752	protein_coding	MRPL51	structural constituent of ribosome	GO:0003735	rs109410201	104275931	104275931	104300931	104250931
5	ENSBTAG00000014729	1	104273438	104276752	protein_coding	MRPL51	mitochondrion	GO:0005739	rs109410201	104275931	104275931	104300931	104250931
5	ENSBTAG00000014729	1	104273438	104276752	protein_coding	MRPL51	translation	GO:0006412	rs109410201	104275931	104275931	104300931	104250931
5	ENSBTAG00000014729	1	104273438	104276752	protein_coding	MRPL51	ribosome	GO:0005840	rs109410201	104275931	104275931	104300931	104250931
5	ENSBTAG00000014729	1	104273438	104276752	protein_coding	MRPL51	mitochondrial inner membrane	GO:0005743	rs109410201	104275931	104275931	104300931	104250931
5	ENSBTAG00000014729	1	104273438	104276752	protein_coding	MRPL51	mitochondrial large ribosomal subunit	GO:0005762	rs109410201	104275931	104275931	104300931	104250931
5	ENSBTAG00000014729	1	104273438	104276752	protein_coding	MRPL51	mitochondrial translation	GO:0032543	rs109410201	104275931	104275931	104300931	104250931
5	ENSBTAG00000014729	1	104273438	104276752	protein_coding	MRPL51	mitochondrial ribosome	GO:0005761	rs109410201	104275931	104275931	104300931	104250931
5	ENSBTAG00000014603	1	104285969	104292908	protein_coding	VAMP1	membrane	GO:0016020	rs109410201	104275931	104275931	104300931	104250931
5	ENSBTAG00000014603	1	104285969	104292908	protein_coding	VAMP1	integral component of membrane	GO:0016021	rs109410201	104275931	104275931	104300931	104250931
5	ENSBTAG00000014603	1	104285969	104292908	protein_coding	VAMP1	vesicle-mediated transport	GO:0016192	rs109410201	104275931	104275931	104300931	104250931
5	ENSBTAG00000014603	1	104285969	104292908	protein_coding	VAMP1	SNARE complex assembly	GO:0035493	rs109410201	104275931	104275931	104300931	104250931
5	ENSBTAG00000014603	1	104285969	104292908	protein_coding	VAMP1	cell surface	GO:0009986	rs109410201	104275931	104275931	104300931	104250931
5	ENSBTAG00000014603	1	104285969	104292908	protein_coding	VAMP1	specific granule membrane	GO:0035579	rs109410201	104275931	104275931	104300931	104250931
5	ENSBTAG00000014603	1	104285969	104292908	protein_coding	VAMP1	tertiary granule membrane	GO:0070821	rs109410201	104275931	104275931	104300931	104250931
5	ENSBTAG00000014728	-1	104292854	104300410	protein_coding	TAPBPL	membrane	GO:0016020	rs109410201	104275931	104275931	104300931	104250931
5	ENSBTAG00000014728	-1	104292854	104300410	protein_coding	TAPBPL	integral component of membrane	GO:0016021	rs109410201	104275931	104275931	104300931	104250931
5	ENSBTAG00000014728	-1	104292854	104300410	protein_coding	TAPBPL	protein-containing complex binding	GO:0044877	rs109410201	104275931	104275931	104300931	104250931
5	ENSBTAG00000014728	-1	104292854	104300410	protein_coding	TAPBPL	negative regulation of antigen processing and presentation of peptide antigen via MHC class I	GO:0002590	rs109410201	104275931	104275931	104300931	104250931
5	ENSBTAG00000011826	1	109855401	109860640	protein_coding	PEX26	protein import into peroxisome matrix	GO:0016558	rs136186687	109838062	109838062	109863062	109813062
5	ENSBTAG00000011826	1	109855401	109860640	protein_coding	PEX26	peroxisome	GO:0005777	rs136186687	109838062	109838062	109863062	109813062
5	ENSBTAG00000011826	1	109855401	109860640	protein_coding	PEX26	protein C-terminus binding	GO:0008022	rs136186687	109838062	109838062	109863062	109813062
5	ENSBTAG00000011826	1	109855401	109860640	protein_coding	PEX26	integral component of peroxisomal membrane	GO:0005779	rs136186687	109838062	109838062	109863062	109813062
5	ENSBTAG00000011826	1	109855401	109860640	protein_coding	PEX26	protein-containing complex binding	GO:0044877	rs136186687	109838062	109838062	109863062	109813062
5	ENSBTAG00000011826	1	109855401	109860640	protein_coding	PEX26	ATPase binding	GO:0051117	rs136186687	109838062	109838062	109863062	109813062
5	ENSBTAG00000011826	1	109855401	109860640	protein_coding	PEX26	protein import into peroxisome membrane	GO:0045046	rs136186687	109838062	109838062	109863062	109813062
5	ENSBTAG00000006464	1	109960753	109979896	protein_coding	GGA1	intracellular	GO:0005622	rs110562460	109994162	109994162	110019162	109969162
5	ENSBTAG00000006464	1	109960753	109979896	protein_coding	GGA1	intracellular protein transport	GO:0006886	rs110562460	109994162	109994162	110019162	109969162
5	ENSBTAG00000006464	1	109960753	109979896	protein_coding	GGA1	vesicle-mediated transport	GO:0016192	rs110562460	109994162	109994162	110019162	109969162
5	ENSBTAG00000006464	1	109960753	109979896	protein_coding	GGA1	clathrin adaptor complex	GO:0030131	rs110562460	109994162	109994162	110019162	109969162
5	ENSBTAG00000006464	1	109960753	109979896	protein_coding	GGA1	ADP-ribosylation factor binding	GO:0030306	rs110562460	109994162	109994162	110019162	109969162
5	ENSBTAG00000006464	1	109960753	109979896	protein_coding	GGA1	protein heterodimerization activity	GO:0046982	rs110562460	109994162	109994162	110019162	109969162
5	ENSBTAG00000006464	1	109960753	109979896	protein_coding	GGA1	positive regulation of protein catabolic process	GO:0045732	rs110562460	109994162	109994162	110019162	109969162
5	ENSBTAG00000006464	1	109960753	109979896	protein_coding	GGA1	toxin transport	GO:1901998	rs110562460	109994162	109994162	110019162	109969162
5	ENSBTAG00000006464	1	109960753	109979896	protein_coding	GGA1	nucleoplasm	GO:0005654	rs110562460	109994162	109994162	110019162	109969162
5	ENSBTAG00000006464	1	109960753	109979896	protein_coding	GGA1	protein-containing complex	GO:0032991	rs110562460	109994162	109994162	110019162	109969162
5	ENSBTAG00000006464	1	109960753	109979896	protein_coding	GGA1	intracellular membrane-bounded organelle	GO:0043231	rs110562460	109994162	109994162	110019162	109969162
5	ENSBTAG00000030257	1	109985808	109998234	protein_coding	SH3BP1	signal transduction	GO:0007165	rs110562460	109994162	109994162	110019162	109969162
5	ENSBTAG00000030257	1	109985808	109998234	protein_coding	SH3BP1	cytoplasm	GO:0005737	rs110562460	109994162	109994162	110019162	109969162
5	ENSBTAG00000030257	1	109985808	109998234	protein_coding	SH3BP1	GTPase activator activity	GO:0005096	rs110562460	109994162	109994162	110019162	109969162
5	ENSBTAG00000030257	1	109985808	109998234	protein_coding	SH3BP1	intracellular	GO:0005622	rs110562460	109994162	109994162	110019162	109969162
5	ENSBTAG00000030257	1	109985808	109998234	protein_coding	SH3BP1	positive regulation of GTPase activity	GO:0043547	rs110562460	109994162	109994162	110019162	109969162
5	ENSBTAG00000030257	1	109985808	109998234	protein_coding	SH3BP1	regulation of actin cytoskeleton organization	GO:0032956	rs110562460	109994162	109994162	110019162	109969162
5	ENSBTAG00000030257	1	109985808	109998234	protein_coding	SH3BP1	Rac GTPase binding	GO:0048365	rs110562460	109994162	109994162	110019162	109969162
5	ENSBTAG00000030255	1	110000368	110006138	protein_coding	PDXP	hydrolase activity	GO:0016787	rs110562460	109994162	109994162	110019162	109969162
5	ENSBTAG00000030255	1	110000368	110006138	protein_coding	PDXP	cytosol	GO:0005829	rs110562460	109994162	109994162	110019162	109969162
5	ENSBTAG00000030255	1	110000368	110006138	protein_coding	PDXP	phosphatase activity	GO:0016791	rs110562460	109994162	109994162	110019162	109969162
5	ENSBTAG00000030255	1	110000368	110006138	protein_coding	PDXP	protein dephosphorylation	GO:0006470	rs110562460	109994162	109994162	110019162	109969162
5	ENSBTAG00000030255	1	110000368	110006138	protein_coding	PDXP	phosphoprotein phosphatase activity	GO:0004721	rs110562460	109994162	109994162	110019162	109969162
5	ENSBTAG00000030255	1	110000368	110006138	protein_coding	PDXP	dephosphorylation	GO:0016311	rs110562460	109994162	109994162	110019162	109969162
5	ENSBTAG00000030255	1	110000368	110006138	protein_coding	PDXP	magnesium ion binding	GO:0000287	rs110562460	109994162	109994162	110019162	109969162
5	ENSBTAG00000030255	1	110000368	110006138	protein_coding	PDXP	heat shock protein binding	GO:0031072	rs110562460	109994162	109994162	110019162	109969162
5	ENSBTAG00000030255	1	110000368	110006138	protein_coding	PDXP	pyridoxal phosphatase activity	GO:0033883	rs110562460	109994162	109994162	110019162	109969162
5	ENSBTAG00000030255	1	110000368	110006138	protein_coding	PDXP	protein homodimerization activity	GO:0042803	rs110562460	109994162	109994162	110019162	109969162
5	ENSBTAG00000030255	1	110000368	110006138	protein_coding	PDXP	regulation of mitotic nuclear division	GO:0007088	rs110562460	109994162	109994162	110019162	109969162
5	ENSBTAG00000030255	1	110000368	110006138	protein_coding	PDXP	positive regulation of actin filament depolymerization	GO:0030836	rs110562460	109994162	109994162	110019162	109969162
5	ENSBTAG00000030255	1	110000368	110006138	protein_coding	PDXP	actin rod assembly	GO:0031247	rs110562460	109994162	109994162	110019162	109969162
5	ENSBTAG00000030255	1	110000368	110006138	protein_coding	PDXP	pyridoxal phosphate catabolic process	GO:0032361	rs110562460	109994162	109994162	110019162	109969162
5	ENSBTAG00000030255	1	110000368	110006138	protein_coding	PDXP	regulation of cytokinesis	GO:0032465	rs110562460	109994162	109994162	110019162	109969162
5	ENSBTAG00000030255	1	110000368	110006138	protein_coding	PDXP	cellular response to ATP	GO:0071318	rs110562460	109994162	109994162	110019162	109969162
5	ENSBTAG00000030255	1	110000368	110006138	protein_coding	PDXP	plasma membrane	GO:0005886	rs110562460	109994162	109994162	110019162	109969162
5	ENSBTAG00000030255	1	110000368	110006138	protein_coding	PDXP	cell-cell junction	GO:0005911	rs110562460	109994162	109994162	110019162	109969162
5	ENSBTAG00000030255	1	110000368	110006138	protein_coding	PDXP	actin cytoskeleton	GO:0015629	rs110562460	109994162	109994162	110019162	109969162
5	ENSBTAG00000030255	1	110000368	110006138	protein_coding	PDXP	lamellipodium	GO:0030027	rs110562460	109994162	109994162	110019162	109969162
5	ENSBTAG00000030255	1	110000368	110006138	protein_coding	PDXP	midbody	GO:0030496	rs110562460	109994162	109994162	110019162	109969162
5	ENSBTAG00000030255	1	110000368	110006138	protein_coding	PDXP	cleavage furrow	GO:0032154	rs110562460	109994162	109994162	110019162	109969162
5	ENSBTAG00000030255	1	110000368	110006138	protein_coding	PDXP	ruffle membrane	GO:0032587	rs110562460	109994162	109994162	110019162	109969162
5	ENSBTAG00000030255	1	110000368	110006138	protein_coding	PDXP	contractile ring	GO:0070938	rs110562460	109994162	109994162	110019162	109969162
5	ENSBTAG00000015089	1	110014543	110017878	protein_coding	LGALS1	extracellular region	GO:0005576	rs110562460	109994162	109994162	110019162	109969162
5	ENSBTAG00000015089	1	110014543	110017878	protein_coding	LGALS1	carbohydrate binding	GO:0030246	rs110562460	109994162	109994162	110019162	109969162
5	ENSBTAG00000015089	1	110014543	110017878	protein_coding	LGALS1	apoptotic process	GO:0006915	rs110562460	109994162	109994162	110019162	109969162
5	ENSBTAG00000015089	1	110014543	110017878	protein_coding	LGALS1	plasma cell differentiation	GO:0002317	rs110562460	109994162	109994162	110019162	109969162
5	ENSBTAG00000015089	1	110014543	110017878	protein_coding	LGALS1	5	GO:0031295	rs110562460	109994162	109994162	110019162	109969162
5	ENSBTAG00000015089	1	110014543	110017878	protein_coding	LGALS1	myoblast differentiation	GO:0045445	rs110562460	109994162	109994162	110019162	109969162
5	ENSBTAG00000015089	1	110014543	110017878	protein_coding	LGALS1	positive regulation of viral entry into host cell	GO:0046598	rs110562460	109994162	109994162	110019162	109969162
5	ENSBTAG00000015089	1	110014543	110017878	protein_coding	LGALS1	extracellular space	GO:0005615	rs110562460	109994162	109994162	110019162	109969162
5	ENSBTAG00000015089	1	110014543	110017878	protein_coding	LGALS1	intracellular	GO:0005622	rs110562460	109994162	109994162	110019162	109969162
5	ENSBTAG00000006464	1	109960753	109979896	protein_coding	GGA1	intracellular	GO:0005622	rs110562460	109994162	109994162	110019162	109969162
5	ENSBTAG00000006464	1	109960753	109979896	protein_coding	GGA1	intracellular protein transport	GO:0006886	rs110562460	109994162	109994162	110019162	109969162
5	ENSBTAG00000006464	1	109960753	109979896	protein_coding	GGA1	vesicle-mediated transport	GO:0016192	rs110562460	109994162	109994162	110019162	109969162
5	ENSBTAG00000006464	1	109960753	109979896	protein_coding	GGA1	clathrin adaptor complex	GO:0030131	rs110562460	109994162	109994162	110019162	109969162
5	ENSBTAG00000006464	1	109960753	109979896	protein_coding	GGA1	ADP-ribosylation factor binding	GO:0030306	rs110562460	109994162	109994162	110019162	109969162
5	ENSBTAG00000006464	1	109960753	109979896	protein_coding	GGA1	protein heterodimerization activity	GO:0046982	rs110562460	109994162	109994162	110019162	109969162
5	ENSBTAG00000006464	1	109960753	109979896	protein_coding	GGA1	positive regulation of protein catabolic process	GO:0045732	rs110562460	109994162	109994162	110019162	109969162
5	ENSBTAG00000006464	1	109960753	109979896	protein_coding	GGA1	toxin transport	GO:1901998	rs110562460	109994162	109994162	110019162	109969162
5	ENSBTAG00000006464	1	109960753	109979896	protein_coding	GGA1	nucleoplasm	GO:0005654	rs110562460	109994162	109994162	110019162	109969162
5	ENSBTAG00000006464	1	109960753	109979896	protein_coding	GGA1	protein-containing complex	GO:0032991	rs110562460	109994162	109994162	110019162	109969162
5	ENSBTAG00000006464	1	109960753	109979896	protein_coding	GGA1	intracellular membrane-bounded organelle	GO:0043231	rs110562460	109994162	109994162	110019162	109969162
5	ENSBTAG00000030257	1	109985808	109998234	protein_coding	SH3BP1	signal transduction	GO:0007165	rs110562460	109994162	109994162	110019162	109969162
5	ENSBTAG00000030257	1	109985808	109998234	protein_coding	SH3BP1	cytoplasm	GO:0005737	rs110562460	109994162	109994162	110019162	109969162
5	ENSBTAG00000030257	1	109985808	109998234	protein_coding	SH3BP1	GTPase activator activity	GO:0005096	rs110562460	109994162	109994162	110019162	109969162
5	ENSBTAG00000030257	1	109985808	109998234	protein_coding	SH3BP1	intracellular	GO:0005622	rs110562460	109994162	109994162	110019162	109969162
5	ENSBTAG00000030257	1	109985808	109998234	protein_coding	SH3BP1	positive regulation of GTPase activity	GO:0043547	rs110562460	109994162	109994162	110019162	109969162
5	ENSBTAG00000030257	1	109985808	109998234	protein_coding	SH3BP1	regulation of actin cytoskeleton organization	GO:0032956	rs110562460	109994162	109994162	110019162	109969162
5	ENSBTAG00000030257	1	109985808	109998234	protein_coding	SH3BP1	Rac GTPase binding	GO:0048365	rs110562460	109994162	109994162	110019162	109969162
5	ENSBTAG00000030255	1	110000368	110006138	protein_coding	PDXP	hydrolase activity	GO:0016787	rs110562460	109994162	109994162	110019162	109969162
5	ENSBTAG00000030255	1	110000368	110006138	protein_coding	PDXP	cytosol	GO:0005829	rs110562460	109994162	109994162	110019162	109969162
5	ENSBTAG00000030255	1	110000368	110006138	protein_coding	PDXP	phosphatase activity	GO:0016791	rs110562460	109994162	109994162	110019162	109969162
5	ENSBTAG00000030255	1	110000368	110006138	protein_coding	PDXP	protein dephosphorylation	GO:0006470	rs110562460	109994162	109994162	110019162	109969162
5	ENSBTAG00000030255	1	110000368	110006138	protein_coding	PDXP	phosphoprotein phosphatase activity	GO:0004721	rs110562460	109994162	109994162	110019162	109969162
5	ENSBTAG00000030255	1	110000368	110006138	protein_coding	PDXP	dephosphorylation	GO:0016311	rs110562460	109994162	109994162	110019162	109969162
5	ENSBTAG00000030255	1	110000368	110006138	protein_coding	PDXP	magnesium ion binding	GO:0000287	rs110562460	109994162	109994162	110019162	109969162
5	ENSBTAG00000030255	1	110000368	110006138	protein_coding	PDXP	heat shock protein binding	GO:0031072	rs110562460	109994162	109994162	110019162	109969162
5	ENSBTAG00000030255	1	110000368	110006138	protein_coding	PDXP	pyridoxal phosphatase activity	GO:0033883	rs110562460	109994162	109994162	110019162	109969162
5	ENSBTAG00000030255	1	110000368	110006138	protein_coding	PDXP	protein homodimerization activity	GO:0042803	rs110562460	109994162	109994162	110019162	109969162
5	ENSBTAG00000030255	1	110000368	110006138	protein_coding	PDXP	regulation of mitotic nuclear division	GO:0007088	rs110562460	109994162	109994162	110019162	109969162
5	ENSBTAG00000030255	1	110000368	110006138	protein_coding	PDXP	positive regulation of actin filament depolymerization	GO:0030836	rs110562460	109994162	109994162	110019162	109969162
5	ENSBTAG00000030255	1	110000368	110006138	protein_coding	PDXP	actin rod assembly	GO:0031247	rs110562460	109994162	109994162	110019162	109969162
5	ENSBTAG00000030255	1	110000368	110006138	protein_coding	PDXP	pyridoxal phosphate catabolic process	GO:0032361	rs110562460	109994162	109994162	110019162	109969162
5	ENSBTAG00000030255	1	110000368	110006138	protein_coding	PDXP	regulation of cytokinesis	GO:0032465	rs110562460	109994162	109994162	110019162	109969162
5	ENSBTAG00000030255	1	110000368	110006138	protein_coding	PDXP	cellular response to ATP	GO:0071318	rs110562460	109994162	109994162	110019162	109969162
5	ENSBTAG00000030255	1	110000368	110006138	protein_coding	PDXP	plasma membrane	GO:0005886	rs110562460	109994162	109994162	110019162	109969162
5	ENSBTAG00000030255	1	110000368	110006138	protein_coding	PDXP	cell-cell junction	GO:0005911	rs110562460	109994162	109994162	110019162	109969162
5	ENSBTAG00000030255	1	110000368	110006138	protein_coding	PDXP	actin cytoskeleton	GO:0015629	rs110562460	109994162	109994162	110019162	109969162
5	ENSBTAG00000030255	1	110000368	110006138	protein_coding	PDXP	lamellipodium	GO:0030027	rs110562460	109994162	109994162	110019162	109969162
5	ENSBTAG00000030255	1	110000368	110006138	protein_coding	PDXP	midbody	GO:0030496	rs110562460	109994162	109994162	110019162	109969162
5	ENSBTAG00000030255	1	110000368	110006138	protein_coding	PDXP	cleavage furrow	GO:0032154	rs110562460	109994162	109994162	110019162	109969162
5	ENSBTAG00000030255	1	110000368	110006138	protein_coding	PDXP	ruffle membrane	GO:0032587	rs110562460	109994162	109994162	110019162	109969162
5	ENSBTAG00000030255	1	110000368	110006138	protein_coding	PDXP	contractile ring	GO:0070938	rs110562460	109994162	109994162	110019162	109969162
5	ENSBTAG00000015089	1	110014543	110017878	protein_coding	LGALS1	extracellular region	GO:0005576	rs110562460	109994162	109994162	110019162	109969162
5	ENSBTAG00000015089	1	110014543	110017878	protein_coding	LGALS1	carbohydrate binding	GO:0030246	rs110562460	109994162	109994162	110019162	109969162
5	ENSBTAG00000015089	1	110014543	110017878	protein_coding	LGALS1	apoptotic process	GO:0006915	rs110562460	109994162	109994162	110019162	109969162
5	ENSBTAG00000015089	1	110014543	110017878	protein_coding	LGALS1	plasma cell differentiation	GO:0002317	rs110562460	109994162	109994162	110019162	109969162
5	ENSBTAG00000015089	1	110014543	110017878	protein_coding	LGALS1	T cell costimulation	GO:0031295	rs110562460	109994162	109994162	110019162	109969162
5	ENSBTAG00000015089	1	110014543	110017878	protein_coding	LGALS1	myoblast differentiation	GO:0045445	rs110562460	109994162	109994162	110019162	109969162
5	ENSBTAG00000015089	1	110014543	110017878	protein_coding	LGALS1	positive regulation of viral entry into host cell	GO:0046598	rs110562460	109994162	109994162	110019162	109969162
5	ENSBTAG00000015089	1	110014543	110017878	protein_coding	LGALS1	extracellular space	GO:0005615	rs110562460	109994162	109994162	110019162	109969162
5	ENSBTAG00000015089	1	110014543	110017878	protein_coding	LGALS1	intracellular	GO:0005622	rs110562460	109994162	109994162	110019162	109969162
5	ENSBTAG00000006204	1	112636715	112678459	protein_coding	XPNPEP3	hydrolase activity	GO:0016787	rs109703528	112699732	112699732	112724732	112674732
5	ENSBTAG00000006204	1	112636715	112678459	protein_coding	XPNPEP3	metal ion binding	GO:0046872	rs109703528	112699732	112699732	112724732	112674732
5	ENSBTAG00000006204	1	112636715	112678459	protein_coding	XPNPEP3	aminopeptidase activity	GO:0004177	rs109703528	112699732	112699732	112724732	112674732
5	ENSBTAG00000006204	1	112636715	112678459	protein_coding	XPNPEP3	manganese ion binding	GO:0030145	rs109703528	112699732	112699732	112724732	112674732
5	ENSBTAG00000006204	1	112636715	112678459	protein_coding	XPNPEP3	protein homodimerization activity	GO:0042803	rs109703528	112699732	112699732	112724732	112674732
5	ENSBTAG00000006204	1	112636715	112678459	protein_coding	XPNPEP3	metalloaminopeptidase activity	GO:0070006	rs109703528	112699732	112699732	112724732	112674732
5	ENSBTAG00000006204	1	112636715	112678459	protein_coding	XPNPEP3	glomerular filtration	GO:0003094	rs109703528	112699732	112699732	112724732	112674732
5	ENSBTAG00000006204	1	112636715	112678459	protein_coding	XPNPEP3	proteolysis	GO:0006508	rs109703528	112699732	112699732	112724732	112674732
5	ENSBTAG00000006204	1	112636715	112678459	protein_coding	XPNPEP3	protein processing	GO:0016485	rs109703528	112699732	112699732	112724732	112674732
5	ENSBTAG00000006204	1	112636715	112678459	protein_coding	XPNPEP3	cytoplasm	GO:0005737	rs109703528	112699732	112699732	112724732	112674732
5	ENSBTAG00000006204	1	112636715	112678459	protein_coding	XPNPEP3	mitochondrion	GO:0005739	rs109703528	112699732	112699732	112724732	112674732
5	ENSBTAG00000030225	1	112685001	112697359	protein_coding	RBX1	zinc ion binding	GO:0008270	rs109703528	112699732	112699732	112724732	112674732
5	ENSBTAG00000030225	1	112685001	112697359	protein_coding	RBX1	nucleus	GO:0005634	rs109703528	112699732	112699732	112724732	112674732
5	ENSBTAG00000030225	1	112685001	112697359	protein_coding	RBX1	ubiquitin protein ligase activity	GO:0061630	rs109703528	112699732	112699732	112724732	112674732
5	ENSBTAG00000030225	1	112685001	112697359	protein_coding	RBX1	ubiquitin-dependent protein catabolic process	GO:0006511	rs109703528	112699732	112699732	112724732	112674732
5	ENSBTAG00000030225	1	112685001	112697359	protein_coding	RBX1	NEDD8 transferase activity	GO:0019788	rs109703528	112699732	112699732	112724732	112674732
5	ENSBTAG00000030225	1	112685001	112697359	protein_coding	RBX1	protein neddylation	GO:0045116	rs109703528	112699732	112699732	112724732	112674732
5	ENSBTAG00000030225	1	112685001	112697359	protein_coding	RBX1	cullin family protein binding	GO:0097602	rs109703528	112699732	112699732	112724732	112674732
5	ENSBTAG00000030225	1	112685001	112697359	protein_coding	RBX1	Cul3-RING ubiquitin ligase complex	GO:0031463	rs109703528	112699732	112699732	112724732	112674732
5	ENSBTAG00000030225	1	112685001	112697359	protein_coding	RBX1	SCF-dependent proteasomal ubiquitin-dependent protein catabolic process	GO:0031146	rs109703528	112699732	112699732	112724732	112674732
5	ENSBTAG00000030225	1	112685001	112697359	protein_coding	RBX1	Cul2-RING ubiquitin ligase complex	GO:0031462	rs109703528	112699732	112699732	112724732	112674732
5	ENSBTAG00000030225	1	112685001	112697359	protein_coding	RBX1	Cul4-RING E3 ubiquitin ligase complex	GO:0080008	rs109703528	112699732	112699732	112724732	112674732
5	ENSBTAG00000030225	1	112685001	112697359	protein_coding	RBX1	cullin-RING ubiquitin ligase complex	GO:0031461	rs109703528	112699732	112699732	112724732	112674732
5	ENSBTAG00000030225	1	112685001	112697359	protein_coding	RBX1	Cul7-RING ubiquitin ligase complex	GO:0031467	rs109703528	112699732	112699732	112724732	112674732
5	ENSBTAG00000030225	1	112685001	112697359	protein_coding	RBX1	nuclear SCF ubiquitin ligase complex	GO:0043224	rs109703528	112699732	112699732	112724732	112674732
5	ENSBTAG00000030225	1	112685001	112697359	protein_coding	RBX1	ubiquitin-protein transferase activity	GO:0004842	rs109703528	112699732	112699732	112724732	112674732
5	ENSBTAG00000030225	1	112685001	112697359	protein_coding	RBX1	transcription factor binding	GO:0008134	rs109703528	112699732	112699732	112724732	112674732
5	ENSBTAG00000030225	1	112685001	112697359	protein_coding	RBX1	ubiquitin protein ligase binding	GO:0031625	rs109703528	112699732	112699732	112724732	112674732
5	ENSBTAG00000030225	1	112685001	112697359	protein_coding	RBX1	ubiquitin-ubiquitin ligase activity	GO:0034450	rs109703528	112699732	112699732	112724732	112674732
5	ENSBTAG00000030225	1	112685001	112697359	protein_coding	RBX1	protein monoubiquitination	GO:0006513	rs109703528	112699732	112699732	112724732	112674732
5	ENSBTAG00000030225	1	112685001	112697359	protein_coding	RBX1	protein ubiquitination	GO:0016567	rs109703528	112699732	112699732	112724732	112674732
5	ENSBTAG00000030225	1	112685001	112697359	protein_coding	RBX1	protein catabolic process	GO:0030163	rs109703528	112699732	112699732	112724732	112674732
5	ENSBTAG00000030225	1	112685001	112697359	protein_coding	RBX1	positive regulation of proteasomal ubiquitin-dependent protein catabolic process	GO:0032436	rs109703528	112699732	112699732	112724732	112674732
5	ENSBTAG00000030225	1	112685001	112697359	protein_coding	RBX1	proteasome-mediated ubiquitin-dependent protein catabolic process	GO:0043161	rs109703528	112699732	112699732	112724732	112674732
5	ENSBTAG00000030225	1	112685001	112697359	protein_coding	RBX1	nucleoplasm	GO:0005654	rs109703528	112699732	112699732	112724732	112674732
5	ENSBTAG00000030225	1	112685001	112697359	protein_coding	RBX1	cytosol	GO:0005829	rs109703528	112699732	112699732	112724732	112674732
5	ENSBTAG00000030225	1	112685001	112697359	protein_coding	RBX1	SCF ubiquitin ligase complex	GO:0019005	rs109703528	112699732	112699732	112724732	112674732
5	ENSBTAG00000030225	1	112685001	112697359	protein_coding	RBX1	Cul4A-RING E3 ubiquitin ligase complex	GO:0031464	rs109703528	112699732	112699732	112724732	112674732
5	ENSBTAG00000030225	1	112685001	112697359	protein_coding	RBX1	Cul4B-RING E3 ubiquitin ligase complex	GO:0031465	rs109703528	112699732	112699732	112724732	112674732
5	ENSBTAG00000030225	1	112685001	112697359	protein_coding	RBX1	Cul5-RING ubiquitin ligase complex	GO:0031466	rs109703528	112699732	112699732	112724732	112674732
5	ENSBTAG00000047629	1	113266463	113269283	protein_coding	C22orf46			rs109630631	113289492	113289492	113314492	113264492
5	ENSBTAG00000046927	1	113271807	113272487	protein_coding				rs109630631	113289492	113289492	113314492	113264492
5	ENSBTAG00000004488	1	113277163	113333110	protein_coding	MEI1	cell	GO:0005623	rs109630631	113289492	113289492	113314492	113264492
5	ENSBTAG00000004488	1	113277163	113333110	protein_coding	MEI1	male meiosis I	GO:0007141	rs109630631	113289492	113289492	113314492	113264492
5	ENSBTAG00000004488	1	113277163	113333110	protein_coding	MEI1	gamete generation	GO:0007276	rs109630631	113289492	113289492	113314492	113264492
5	ENSBTAG00000004488	1	113277163	113333110	protein_coding	MEI1	spermatid development	GO:0007286	rs109630631	113289492	113289492	113314492	113264492
5	ENSBTAG00000004488	1	113277163	113333110	protein_coding	MEI1	meiotic telomere clustering	GO:0045141	rs109630631	113289492	113289492	113314492	113264492
5	ENSBTAG00000004488	1	113277163	113333110	protein_coding	MEI1	meiotic cell cycle	GO:0051321	rs109630631	113289492	113289492	113314492	113264492
6	ENSBTAG00000011973	-1	38754415	38754897	protein_coding	DCAF16	Cul4-RING E3 ubiquitin ligase complex	GO:0080008	rs109436638	38736441	38736441	38761441	38711441
6	ENSBTAG00000017028	1	92297159	92378158	protein_coding	USO1	membrane	GO:0016020	rs43478115	92398354	92398354	92423354	92373354
6	ENSBTAG00000017028	1	92297159	92378158	protein_coding	USO1	cytoplasm	GO:0005737	rs43478115	92398354	92398354	92423354	92373354
6	ENSBTAG00000017028	1	92297159	92378158	protein_coding	USO1	intracellular protein transport	GO:0006886	rs43478115	92398354	92398354	92423354	92373354
6	ENSBTAG00000017028	1	92297159	92378158	protein_coding	USO1	cytosol	GO:0005829	rs43478115	92398354	92398354	92423354	92373354
6	ENSBTAG00000017028	1	92297159	92378158	protein_coding	USO1	ER to Golgi vesicle-mediated transport	GO:0006888	rs43478115	92398354	92398354	92423354	92373354
6	ENSBTAG00000017028	1	92297159	92378158	protein_coding	USO1	protein transport	GO:0015031	rs43478115	92398354	92398354	92423354	92373354
6	ENSBTAG00000017028	1	92297159	92378158	protein_coding	USO1	vesicle-mediated transport	GO:0016192	rs43478115	92398354	92398354	92423354	92373354
6	ENSBTAG00000017028	1	92297159	92378158	protein_coding	USO1	Golgi membrane	GO:0000139	rs43478115	92398354	92398354	92423354	92373354
6	ENSBTAG00000017028	1	92297159	92378158	protein_coding	USO1	Golgi apparatus	GO:0005794	rs43478115	92398354	92398354	92423354	92373354
6	ENSBTAG00000017028	1	92297159	92378158	protein_coding	USO1	endoplasmic reticulum	GO:0005783	rs43478115	92398354	92398354	92423354	92373354
6	ENSBTAG00000017028	1	92297159	92378158	protein_coding	USO1	ER to Golgi transport vesicle membrane	GO:0012507	rs43478115	92398354	92398354	92423354	92373354
6	ENSBTAG00000017028	1	92297159	92378158	protein_coding	USO1	protein transporter activity	GO:0008565	rs43478115	92398354	92398354	92423354	92373354
6	ENSBTAG00000017028	1	92297159	92378158	protein_coding	USO1	identical protein binding	GO:0042802	rs43478115	92398354	92398354	92423354	92373354
6	ENSBTAG00000017028	1	92297159	92378158	protein_coding	USO1	perinuclear region of cytoplasm	GO:0048471	rs43478115	92398354	92398354	92423354	92373354
6	ENSBTAG00000017028	1	92297159	92378158	protein_coding	USO1	membrane fusion	GO:0061025	rs43478115	92398354	92398354	92423354	92373354
6	ENSBTAG00000017028	1	92297159	92378158	protein_coding	USO1	Golgi stack	GO:0005795	rs43478115	92398354	92398354	92423354	92373354
6	ENSBTAG00000017028	1	92297159	92378158	protein_coding	USO1	Golgi vesicle docking	GO:0048211	rs43478115	92398354	92398354	92423354	92373354
6	ENSBTAG00000017028	1	92297159	92378158	protein_coding	USO1	Golgi organization	GO:0007030	rs43478115	92398354	92398354	92423354	92373354
6	ENSBTAG00000017028	1	92297159	92378158	protein_coding	USO1	transcytosis	GO:0045056	rs43478115	92398354	92398354	92423354	92373354
6	ENSBTAG00000017028	1	92297159	92378158	protein_coding	USO1	inter-Golgi cisterna vesicle-mediated transport	GO:0048219	rs43478115	92398354	92398354	92423354	92373354
6	ENSBTAG00000017028	1	92297159	92378158	protein_coding	USO1	vesicle fusion with Golgi apparatus	GO:0048280	rs43478115	92398354	92398354	92423354	92373354
6	ENSBTAG00000017028	1	92297159	92378158	protein_coding	USO1	protein homooligomerization	GO:0051260	rs43478115	92398354	92398354	92423354	92373354
6	ENSBTAG00000017028	1	92297159	92378158	protein_coding	USO1	fibrillar center	GO:0001650	rs43478115	92398354	92398354	92423354	92373354
[truncated: 454 more rows]
