# Supplementary material for: Identification of Candidate Signature Genes and Key Regulators Associated With Trypanotolerance in the Sheko Breed
Source: Front Genet. 2019 Nov 14;10:1095. doi: 10.3389/fgene.2019.01095 (PMC6872528; doi:10.3389/fgene.2019.01095)
Supplement: Supplementary Table 3 — Functionally annotated gene list identified by CLR analysis. [file Table_3.xls]

## Sheet: Gene list
chr_name	ensembl_gene_id	strand	start_position	end_position	gene_biotype	external_gene_name	name_1006	go_id	refsnp_id	chrom_start	chrom_end	upper_bound	lower_bound
10	ENSBTAG00000003754	1	38111923	38135944	protein_coding		lipid binding	GO:0008289	rs137403547	38153346	38153346	38178346	38128346
10	ENSBTAG00000005751	-1	38138863	38151656	protein_coding	CDAN1	chromatin organization	GO:0006325	rs137403547	38153346	38153346	38178346	38128346
10	ENSBTAG00000005751	-1	38138863	38151656	protein_coding	CDAN1	protein localization	GO:0008104	rs137403547	38153346	38153346	38178346	38128346
10	ENSBTAG00000005751	-1	38138863	38151656	protein_coding	CDAN1	negative regulation of DNA replication	GO:0008156	rs137403547	38153346	38153346	38178346	38128346
10	ENSBTAG00000005751	-1	38138863	38151656	protein_coding	CDAN1	chromatin assembly	GO:0031497	rs137403547	38153346	38153346	38178346	38128346
10	ENSBTAG00000005751	-1	38138863	38151656	protein_coding	CDAN1	nucleus	GO:0005634	rs137403547	38153346	38153346	38178346	38128346
10	ENSBTAG00000005751	-1	38138863	38151656	protein_coding	CDAN1	cytoplasm	GO:0005737	rs137403547	38153346	38153346	38178346	38128346
10	ENSBTAG00000005751	-1	38138863	38151656	protein_coding	CDAN1	cytosol	GO:0005829	rs137403547	38153346	38153346	38178346	38128346
10	ENSBTAG00000005751	-1	38138863	38151656	protein_coding	CDAN1	plasma membrane	GO:0005886	rs137403547	38153346	38153346	38178346	38128346
10	ENSBTAG00000005751	-1	38138863	38151656	protein_coding	CDAN1	endomembrane system	GO:0012505	rs137403547	38153346	38153346	38178346	38128346
10	ENSBTAG00000005751	-1	38138863	38151656	protein_coding	CDAN1			rs137403547	38153346	38153346	38178346	38128346
10	ENSBTAG00000006470	-1	38159317	38248606	protein_coding	TTBK2	ATP binding	GO:0005524	rs137403547	38153346	38153346	38178346	38128346
10	ENSBTAG00000006470	-1	38159317	38248606	protein_coding	TTBK2	protein kinase activity	GO:0004672	rs137403547	38153346	38153346	38178346	38128346
10	ENSBTAG00000006470	-1	38159317	38248606	protein_coding	TTBK2	protein phosphorylation	GO:0006468	rs137403547	38153346	38153346	38178346	38128346
10	ENSBTAG00000006470	-1	38159317	38248606	protein_coding	TTBK2	peptidyl-serine phosphorylation	GO:0018105	rs137403547	38153346	38153346	38178346	38128346
10	ENSBTAG00000006470	-1	38159317	38248606	protein_coding	TTBK2	ciliary transition zone	GO:0035869	rs137403547	38153346	38153346	38178346	38128346
10	ENSBTAG00000006470	-1	38159317	38248606	protein_coding	TTBK2	cilium assembly	GO:0060271	rs137403547	38153346	38153346	38178346	38128346
10	ENSBTAG00000006470	-1	38159317	38248606	protein_coding	TTBK2	ciliary basal body	GO:0036064	rs137403547	38153346	38153346	38178346	38128346
10	ENSBTAG00000006470	-1	38159317	38248606	protein_coding	TTBK2	peptidyl-threonine phosphorylation	GO:0018107	rs137403547	38153346	38153346	38178346	38128346
10	ENSBTAG00000006470	-1	38159317	38248606	protein_coding	TTBK2	protein serine/threonine kinase activity	GO:0004674	rs137403547	38153346	38153346	38178346	38128346
10	ENSBTAG00000006470	-1	38159317	38248606	protein_coding	TTBK2	kinesin binding	GO:0019894	rs137403547	38153346	38153346	38178346	38128346
10	ENSBTAG00000006470	-1	38159317	38248606	protein_coding	TTBK2	microtubule cytoskeleton organization	GO:0000226	rs137403547	38153346	38153346	38178346	38128346
10	ENSBTAG00000006470	-1	38159317	38248606	protein_coding	TTBK2	negative regulation of microtubule depolymerization	GO:0007026	rs137403547	38153346	38153346	38178346	38128346
10	ENSBTAG00000006470	-1	38159317	38248606	protein_coding	TTBK2	regulation of cell migration	GO:0030334	rs137403547	38153346	38153346	38178346	38128346
10	ENSBTAG00000006470	-1	38159317	38248606	protein_coding	TTBK2	negative regulation of protein localization to microtubule	GO:1902817	rs137403547	38153346	38153346	38178346	38128346
10	ENSBTAG00000006470	-1	38159317	38248606	protein_coding	TTBK2	negative regulation of microtubule binding	GO:1904527	rs137403547	38153346	38153346	38178346	38128346
10	ENSBTAG00000006470	-1	38159317	38248606	protein_coding	TTBK2	nucleus	GO:0005634	rs137403547	38153346	38153346	38178346	38128346
10	ENSBTAG00000006470	-1	38159317	38248606	protein_coding	TTBK2	centriole	GO:0005814	rs137403547	38153346	38153346	38178346	38128346
10	ENSBTAG00000006470	-1	38159317	38248606	protein_coding	TTBK2	cytosol	GO:0005829	rs137403547	38153346	38153346	38178346	38128346
10	ENSBTAG00000003754	1	38111923	38135944	protein_coding		lipid binding	GO:0008289	rs110372305	38158319	38158319	38183319	38133319
10	ENSBTAG00000005751	-1	38138863	38151656	protein_coding	CDAN1	chromatin organization	GO:0006325	rs110372305	38158319	38158319	38183319	38133319
10	ENSBTAG00000005751	-1	38138863	38151656	protein_coding	CDAN1	protein localization	GO:0008104	rs110372305	38158319	38158319	38183319	38133319
10	ENSBTAG00000005751	-1	38138863	38151656	protein_coding	CDAN1	negative regulation of DNA replication	GO:0008156	rs110372305	38158319	38158319	38183319	38133319
10	ENSBTAG00000005751	-1	38138863	38151656	protein_coding	CDAN1	chromatin assembly	GO:0031497	rs110372305	38158319	38158319	38183319	38133319
10	ENSBTAG00000005751	-1	38138863	38151656	protein_coding	CDAN1	nucleus	GO:0005634	rs110372305	38158319	38158319	38183319	38133319
10	ENSBTAG00000005751	-1	38138863	38151656	protein_coding	CDAN1	cytoplasm	GO:0005737	rs110372305	38158319	38158319	38183319	38133319
10	ENSBTAG00000005751	-1	38138863	38151656	protein_coding	CDAN1	cytosol	GO:0005829	rs110372305	38158319	38158319	38183319	38133319
10	ENSBTAG00000005751	-1	38138863	38151656	protein_coding	CDAN1	plasma membrane	GO:0005886	rs110372305	38158319	38158319	38183319	38133319
10	ENSBTAG00000005751	-1	38138863	38151656	protein_coding	CDAN1	endomembrane system	GO:0012505	rs110372305	38158319	38158319	38183319	38133319
10	ENSBTAG00000005751	-1	38138863	38151656	protein_coding	CDAN1			rs110372305	38158319	38158319	38183319	38133319
10	ENSBTAG00000006470	-1	38159317	38248606	protein_coding	TTBK2	ATP binding	GO:0005524	rs110372305	38158319	38158319	38183319	38133319
10	ENSBTAG00000006470	-1	38159317	38248606	protein_coding	TTBK2	protein kinase activity	GO:0004672	rs110372305	38158319	38158319	38183319	38133319
10	ENSBTAG00000006470	-1	38159317	38248606	protein_coding	TTBK2	protein phosphorylation	GO:0006468	rs110372305	38158319	38158319	38183319	38133319
10	ENSBTAG00000006470	-1	38159317	38248606	protein_coding	TTBK2	peptidyl-serine phosphorylation	GO:0018105	rs110372305	38158319	38158319	38183319	38133319
10	ENSBTAG00000006470	-1	38159317	38248606	protein_coding	TTBK2	ciliary transition zone	GO:0035869	rs110372305	38158319	38158319	38183319	38133319
10	ENSBTAG00000006470	-1	38159317	38248606	protein_coding	TTBK2	cilium assembly	GO:0060271	rs110372305	38158319	38158319	38183319	38133319
10	ENSBTAG00000006470	-1	38159317	38248606	protein_coding	TTBK2	ciliary basal body	GO:0036064	rs110372305	38158319	38158319	38183319	38133319
10	ENSBTAG00000006470	-1	38159317	38248606	protein_coding	TTBK2	peptidyl-threonine phosphorylation	GO:0018107	rs110372305	38158319	38158319	38183319	38133319
10	ENSBTAG00000006470	-1	38159317	38248606	protein_coding	TTBK2	protein serine/threonine kinase activity	GO:0004674	rs110372305	38158319	38158319	38183319	38133319
10	ENSBTAG00000006470	-1	38159317	38248606	protein_coding	TTBK2	kinesin binding	GO:0019894	rs110372305	38158319	38158319	38183319	38133319
10	ENSBTAG00000006470	-1	38159317	38248606	protein_coding	TTBK2	microtubule cytoskeleton organization	GO:0000226	rs110372305	38158319	38158319	38183319	38133319
10	ENSBTAG00000006470	-1	38159317	38248606	protein_coding	TTBK2	negative regulation of microtubule depolymerization	GO:0007026	rs110372305	38158319	38158319	38183319	38133319
10	ENSBTAG00000006470	-1	38159317	38248606	protein_coding	TTBK2	regulation of cell migration	GO:0030334	rs110372305	38158319	38158319	38183319	38133319
10	ENSBTAG00000006470	-1	38159317	38248606	protein_coding	TTBK2	negative regulation of protein localization to microtubule	GO:1902817	rs110372305	38158319	38158319	38183319	38133319
10	ENSBTAG00000006470	-1	38159317	38248606	protein_coding	TTBK2	negative regulation of microtubule binding	GO:1904527	rs110372305	38158319	38158319	38183319	38133319
10	ENSBTAG00000006470	-1	38159317	38248606	protein_coding	TTBK2	nucleus	GO:0005634	rs110372305	38158319	38158319	38183319	38133319
10	ENSBTAG00000006470	-1	38159317	38248606	protein_coding	TTBK2	centriole	GO:0005814	rs110372305	38158319	38158319	38183319	38133319
10	ENSBTAG00000006470	-1	38159317	38248606	protein_coding	TTBK2	cytosol	GO:0005829	rs110372305	38158319	38158319	38183319	38133319
10	ENSBTAG00000003754	1	38111923	38135944	protein_coding		lipid binding	GO:0008289	rs109534180	38158782	38158782	38183782	38133782
10	ENSBTAG00000005751	-1	38138863	38151656	protein_coding	CDAN1	chromatin organization	GO:0006325	rs109534180	38158782	38158782	38183782	38133782
10	ENSBTAG00000005751	-1	38138863	38151656	protein_coding	CDAN1	protein localization	GO:0008104	rs109534180	38158782	38158782	38183782	38133782
10	ENSBTAG00000005751	-1	38138863	38151656	protein_coding	CDAN1	negative regulation of DNA replication	GO:0008156	rs109534180	38158782	38158782	38183782	38133782
10	ENSBTAG00000005751	-1	38138863	38151656	protein_coding	CDAN1	chromatin assembly	GO:0031497	rs109534180	38158782	38158782	38183782	38133782
10	ENSBTAG00000005751	-1	38138863	38151656	protein_coding	CDAN1	nucleus	GO:0005634	rs109534180	38158782	38158782	38183782	38133782
10	ENSBTAG00000005751	-1	38138863	38151656	protein_coding	CDAN1	cytoplasm	GO:0005737	rs109534180	38158782	38158782	38183782	38133782
10	ENSBTAG00000005751	-1	38138863	38151656	protein_coding	CDAN1	cytosol	GO:0005829	rs109534180	38158782	38158782	38183782	38133782
10	ENSBTAG00000005751	-1	38138863	38151656	protein_coding	CDAN1	plasma membrane	GO:0005886	rs109534180	38158782	38158782	38183782	38133782
10	ENSBTAG00000005751	-1	38138863	38151656	protein_coding	CDAN1	endomembrane system	GO:0012505	rs109534180	38158782	38158782	38183782	38133782
10	ENSBTAG00000005751	-1	38138863	38151656	protein_coding	CDAN1			rs109534180	38158782	38158782	38183782	38133782
10	ENSBTAG00000006470	-1	38159317	38248606	protein_coding	TTBK2	ATP binding	GO:0005524	rs109534180	38158782	38158782	38183782	38133782
10	ENSBTAG00000006470	-1	38159317	38248606	protein_coding	TTBK2	protein kinase activity	GO:0004672	rs109534180	38158782	38158782	38183782	38133782
10	ENSBTAG00000006470	-1	38159317	38248606	protein_coding	TTBK2	protein phosphorylation	GO:0006468	rs109534180	38158782	38158782	38183782	38133782
10	ENSBTAG00000006470	-1	38159317	38248606	protein_coding	TTBK2	peptidyl-serine phosphorylation	GO:0018105	rs109534180	38158782	38158782	38183782	38133782
10	ENSBTAG00000006470	-1	38159317	38248606	protein_coding	TTBK2	ciliary transition zone	GO:0035869	rs109534180	38158782	38158782	38183782	38133782
10	ENSBTAG00000006470	-1	38159317	38248606	protein_coding	TTBK2	cilium assembly	GO:0060271	rs109534180	38158782	38158782	38183782	38133782
10	ENSBTAG00000006470	-1	38159317	38248606	protein_coding	TTBK2	ciliary basal body	GO:0036064	rs109534180	38158782	38158782	38183782	38133782
10	ENSBTAG00000006470	-1	38159317	38248606	protein_coding	TTBK2	peptidyl-threonine phosphorylation	GO:0018107	rs109534180	38158782	38158782	38183782	38133782
10	ENSBTAG00000006470	-1	38159317	38248606	protein_coding	TTBK2	protein serine/threonine kinase activity	GO:0004674	rs109534180	38158782	38158782	38183782	38133782
10	ENSBTAG00000006470	-1	38159317	38248606	protein_coding	TTBK2	kinesin binding	GO:0019894	rs109534180	38158782	38158782	38183782	38133782
10	ENSBTAG00000006470	-1	38159317	38248606	protein_coding	TTBK2	microtubule cytoskeleton organization	GO:0000226	rs109534180	38158782	38158782	38183782	38133782
10	ENSBTAG00000006470	-1	38159317	38248606	protein_coding	TTBK2	negative regulation of microtubule depolymerization	GO:0007026	rs109534180	38158782	38158782	38183782	38133782
10	ENSBTAG00000006470	-1	38159317	38248606	protein_coding	TTBK2	regulation of cell migration	GO:0030334	rs109534180	38158782	38158782	38183782	38133782
10	ENSBTAG00000006470	-1	38159317	38248606	protein_coding	TTBK2	negative regulation of protein localization to microtubule	GO:1902817	rs109534180	38158782	38158782	38183782	38133782
10	ENSBTAG00000006470	-1	38159317	38248606	protein_coding	TTBK2	negative regulation of microtubule binding	GO:1904527	rs109534180	38158782	38158782	38183782	38133782
10	ENSBTAG00000006470	-1	38159317	38248606	protein_coding	TTBK2	nucleus	GO:0005634	rs109534180	38158782	38158782	38183782	38133782
10	ENSBTAG00000006470	-1	38159317	38248606	protein_coding	TTBK2	centriole	GO:0005814	rs109534180	38158782	38158782	38183782	38133782
10	ENSBTAG00000006470	-1	38159317	38248606	protein_coding	TTBK2	cytosol	GO:0005829	rs109534180	38158782	38158782	38183782	38133782
10	ENSBTAG00000003754	1	38111923	38135944	protein_coding		lipid binding	GO:0008289	rs135300132	38160294	38160294	38185294	38135294
10	ENSBTAG00000005751	-1	38138863	38151656	protein_coding	CDAN1	chromatin organization	GO:0006325	rs135300132	38160294	38160294	38185294	38135294
10	ENSBTAG00000005751	-1	38138863	38151656	protein_coding	CDAN1	protein localization	GO:0008104	rs135300132	38160294	38160294	38185294	38135294
10	ENSBTAG00000005751	-1	38138863	38151656	protein_coding	CDAN1	negative regulation of DNA replication	GO:0008156	rs135300132	38160294	38160294	38185294	38135294
10	ENSBTAG00000005751	-1	38138863	38151656	protein_coding	CDAN1	chromatin assembly	GO:0031497	rs135300132	38160294	38160294	38185294	38135294
10	ENSBTAG00000005751	-1	38138863	38151656	protein_coding	CDAN1	nucleus	GO:0005634	rs135300132	38160294	38160294	38185294	38135294
10	ENSBTAG00000005751	-1	38138863	38151656	protein_coding	CDAN1	cytoplasm	GO:0005737	rs135300132	38160294	38160294	38185294	38135294
10	ENSBTAG00000005751	-1	38138863	38151656	protein_coding	CDAN1	cytosol	GO:0005829	rs135300132	38160294	38160294	38185294	38135294
10	ENSBTAG00000005751	-1	38138863	38151656	protein_coding	CDAN1	plasma membrane	GO:0005886	rs135300132	38160294	38160294	38185294	38135294
10	ENSBTAG00000005751	-1	38138863	38151656	protein_coding	CDAN1	endomembrane system	GO:0012505	rs135300132	38160294	38160294	38185294	38135294
10	ENSBTAG00000005751	-1	38138863	38151656	protein_coding	CDAN1			rs135300132	38160294	38160294	38185294	38135294
10	ENSBTAG00000006470	-1	38159317	38248606	protein_coding	TTBK2	ATP binding	GO:0005524	rs135300132	38160294	38160294	38185294	38135294
10	ENSBTAG00000006470	-1	38159317	38248606	protein_coding	TTBK2	protein kinase activity	GO:0004672	rs135300132	38160294	38160294	38185294	38135294
10	ENSBTAG00000006470	-1	38159317	38248606	protein_coding	TTBK2	protein phosphorylation	GO:0006468	rs135300132	38160294	38160294	38185294	38135294
10	ENSBTAG00000006470	-1	38159317	38248606	protein_coding	TTBK2	peptidyl-serine phosphorylation	GO:0018105	rs135300132	38160294	38160294	38185294	38135294
10	ENSBTAG00000006470	-1	38159317	38248606	protein_coding	TTBK2	ciliary transition zone	GO:0035869	rs135300132	38160294	38160294	38185294	38135294
10	ENSBTAG00000006470	-1	38159317	38248606	protein_coding	TTBK2	cilium assembly	GO:0060271	rs135300132	38160294	38160294	38185294	38135294
10	ENSBTAG00000006470	-1	38159317	38248606	protein_coding	TTBK2	ciliary basal body	GO:0036064	rs135300132	38160294	38160294	38185294	38135294
10	ENSBTAG00000006470	-1	38159317	38248606	protein_coding	TTBK2	peptidyl-threonine phosphorylation	GO:0018107	rs135300132	38160294	38160294	38185294	38135294
10	ENSBTAG00000006470	-1	38159317	38248606	protein_coding	TTBK2	protein serine/threonine kinase activity	GO:0004674	rs135300132	38160294	38160294	38185294	38135294
10	ENSBTAG00000006470	-1	38159317	38248606	protein_coding	TTBK2	kinesin binding	GO:0019894	rs135300132	38160294	38160294	38185294	38135294
10	ENSBTAG00000006470	-1	38159317	38248606	protein_coding	TTBK2	microtubule cytoskeleton organization	GO:0000226	rs135300132	38160294	38160294	38185294	38135294
10	ENSBTAG00000006470	-1	38159317	38248606	protein_coding	TTBK2	negative regulation of microtubule depolymerization	GO:0007026	rs135300132	38160294	38160294	38185294	38135294
10	ENSBTAG00000006470	-1	38159317	38248606	protein_coding	TTBK2	regulation of cell migration	GO:0030334	rs135300132	38160294	38160294	38185294	38135294
10	ENSBTAG00000006470	-1	38159317	38248606	protein_coding	TTBK2	negative regulation of protein localization to microtubule	GO:1902817	rs135300132	38160294	38160294	38185294	38135294
10	ENSBTAG00000006470	-1	38159317	38248606	protein_coding	TTBK2	negative regulation of microtubule binding	GO:1904527	rs135300132	38160294	38160294	38185294	38135294
10	ENSBTAG00000006470	-1	38159317	38248606	protein_coding	TTBK2	nucleus	GO:0005634	rs135300132	38160294	38160294	38185294	38135294
10	ENSBTAG00000006470	-1	38159317	38248606	protein_coding	TTBK2	centriole	GO:0005814	rs135300132	38160294	38160294	38185294	38135294
10	ENSBTAG00000006470	-1	38159317	38248606	protein_coding	TTBK2	cytosol	GO:0005829	rs135300132	38160294	38160294	38185294	38135294
10	ENSBTAG00000005751	-1	38138863	38151656	protein_coding	CDAN1	chromatin organization	GO:0006325	rs132910926	38161435	38161435	38186435	38136435
10	ENSBTAG00000005751	-1	38138863	38151656	protein_coding	CDAN1	protein localization	GO:0008104	rs132910926	38161435	38161435	38186435	38136435
10	ENSBTAG00000005751	-1	38138863	38151656	protein_coding	CDAN1	negative regulation of DNA replication	GO:0008156	rs132910926	38161435	38161435	38186435	38136435
10	ENSBTAG00000005751	-1	38138863	38151656	protein_coding	CDAN1	chromatin assembly	GO:0031497	rs132910926	38161435	38161435	38186435	38136435
10	ENSBTAG00000005751	-1	38138863	38151656	protein_coding	CDAN1	nucleus	GO:0005634	rs132910926	38161435	38161435	38186435	38136435
10	ENSBTAG00000005751	-1	38138863	38151656	protein_coding	CDAN1	cytoplasm	GO:0005737	rs132910926	38161435	38161435	38186435	38136435
10	ENSBTAG00000005751	-1	38138863	38151656	protein_coding	CDAN1	cytosol	GO:0005829	rs132910926	38161435	38161435	38186435	38136435
10	ENSBTAG00000005751	-1	38138863	38151656	protein_coding	CDAN1	plasma membrane	GO:0005886	rs132910926	38161435	38161435	38186435	38136435
10	ENSBTAG00000005751	-1	38138863	38151656	protein_coding	CDAN1	endomembrane system	GO:0012505	rs132910926	38161435	38161435	38186435	38136435
10	ENSBTAG00000005751	-1	38138863	38151656	protein_coding	CDAN1			rs132910926	38161435	38161435	38186435	38136435
10	ENSBTAG00000006470	-1	38159317	38248606	protein_coding	TTBK2	ATP binding	GO:0005524	rs132910926	38161435	38161435	38186435	38136435
10	ENSBTAG00000006470	-1	38159317	38248606	protein_coding	TTBK2	protein kinase activity	GO:0004672	rs132910926	38161435	38161435	38186435	38136435
10	ENSBTAG00000006470	-1	38159317	38248606	protein_coding	TTBK2	protein phosphorylation	GO:0006468	rs132910926	38161435	38161435	38186435	38136435
10	ENSBTAG00000006470	-1	38159317	38248606	protein_coding	TTBK2	peptidyl-serine phosphorylation	GO:0018105	rs132910926	38161435	38161435	38186435	38136435
10	ENSBTAG00000006470	-1	38159317	38248606	protein_coding	TTBK2	ciliary transition zone	GO:0035869	rs132910926	38161435	38161435	38186435	38136435
10	ENSBTAG00000006470	-1	38159317	38248606	protein_coding	TTBK2	cilium assembly	GO:0060271	rs132910926	38161435	38161435	38186435	38136435
10	ENSBTAG00000006470	-1	38159317	38248606	protein_coding	TTBK2	ciliary basal body	GO:0036064	rs132910926	38161435	38161435	38186435	38136435
10	ENSBTAG00000006470	-1	38159317	38248606	protein_coding	TTBK2	peptidyl-threonine phosphorylation	GO:0018107	rs132910926	38161435	38161435	38186435	38136435
10	ENSBTAG00000006470	-1	38159317	38248606	protein_coding	TTBK2	protein serine/threonine kinase activity	GO:0004674	rs132910926	38161435	38161435	38186435	38136435
10	ENSBTAG00000006470	-1	38159317	38248606	protein_coding	TTBK2	kinesin binding	GO:0019894	rs132910926	38161435	38161435	38186435	38136435
10	ENSBTAG00000006470	-1	38159317	38248606	protein_coding	TTBK2	microtubule cytoskeleton organization	GO:0000226	rs132910926	38161435	38161435	38186435	38136435
10	ENSBTAG00000006470	-1	38159317	38248606	protein_coding	TTBK2	negative regulation of microtubule depolymerization	GO:0007026	rs132910926	38161435	38161435	38186435	38136435
10	ENSBTAG00000006470	-1	38159317	38248606	protein_coding	TTBK2	regulation of cell migration	GO:0030334	rs132910926	38161435	38161435	38186435	38136435
10	ENSBTAG00000006470	-1	38159317	38248606	protein_coding	TTBK2	negative regulation of protein localization to microtubule	GO:1902817	rs132910926	38161435	38161435	38186435	38136435
10	ENSBTAG00000006470	-1	38159317	38248606	protein_coding	TTBK2	negative regulation of microtubule binding	GO:1904527	rs132910926	38161435	38161435	38186435	38136435
10	ENSBTAG00000006470	-1	38159317	38248606	protein_coding	TTBK2	nucleus	GO:0005634	rs132910926	38161435	38161435	38186435	38136435
10	ENSBTAG00000006470	-1	38159317	38248606	protein_coding	TTBK2	centriole	GO:0005814	rs132910926	38161435	38161435	38186435	38136435
10	ENSBTAG00000006470	-1	38159317	38248606	protein_coding	TTBK2	cytosol	GO:0005829	rs132910926	38161435	38161435	38186435	38136435
10	ENSBTAG00000005751	-1	38138863	38151656	protein_coding	CDAN1	chromatin organization	GO:0006325	rs133282233	38164657	38164657	38189657	38139657
10	ENSBTAG00000005751	-1	38138863	38151656	protein_coding	CDAN1	protein localization	GO:0008104	rs133282233	38164657	38164657	38189657	38139657
10	ENSBTAG00000005751	-1	38138863	38151656	protein_coding	CDAN1	negative regulation of DNA replication	GO:0008156	rs133282233	38164657	38164657	38189657	38139657
10	ENSBTAG00000005751	-1	38138863	38151656	protein_coding	CDAN1	chromatin assembly	GO:0031497	rs133282233	38164657	38164657	38189657	38139657
10	ENSBTAG00000005751	-1	38138863	38151656	protein_coding	CDAN1	nucleus	GO:0005634	rs133282233	38164657	38164657	38189657	38139657
10	ENSBTAG00000005751	-1	38138863	38151656	protein_coding	CDAN1	cytoplasm	GO:0005737	rs133282233	38164657	38164657	38189657	38139657
10	ENSBTAG00000005751	-1	38138863	38151656	protein_coding	CDAN1	cytosol	GO:0005829	rs133282233	38164657	38164657	38189657	38139657
10	ENSBTAG00000005751	-1	38138863	38151656	protein_coding	CDAN1	plasma membrane	GO:0005886	rs133282233	38164657	38164657	38189657	38139657
10	ENSBTAG00000005751	-1	38138863	38151656	protein_coding	CDAN1	endomembrane system	GO:0012505	rs133282233	38164657	38164657	38189657	38139657
10	ENSBTAG00000005751	-1	38138863	38151656	protein_coding	CDAN1			rs133282233	38164657	38164657	38189657	38139657
10	ENSBTAG00000006470	-1	38159317	38248606	protein_coding	TTBK2	ATP binding	GO:0005524	rs133282233	38164657	38164657	38189657	38139657
10	ENSBTAG00000006470	-1	38159317	38248606	protein_coding	TTBK2	protein kinase activity	GO:0004672	rs133282233	38164657	38164657	38189657	38139657
10	ENSBTAG00000006470	-1	38159317	38248606	protein_coding	TTBK2	protein phosphorylation	GO:0006468	rs133282233	38164657	38164657	38189657	38139657
10	ENSBTAG00000006470	-1	38159317	38248606	protein_coding	TTBK2	peptidyl-serine phosphorylation	GO:0018105	rs133282233	38164657	38164657	38189657	38139657
10	ENSBTAG00000006470	-1	38159317	38248606	protein_coding	TTBK2	ciliary transition zone	GO:0035869	rs133282233	38164657	38164657	38189657	38139657
10	ENSBTAG00000006470	-1	38159317	38248606	protein_coding	TTBK2	cilium assembly	GO:0060271	rs133282233	38164657	38164657	38189657	38139657
10	ENSBTAG00000006470	-1	38159317	38248606	protein_coding	TTBK2	ciliary basal body	GO:0036064	rs133282233	38164657	38164657	38189657	38139657
10	ENSBTAG00000006470	-1	38159317	38248606	protein_coding	TTBK2	peptidyl-threonine phosphorylation	GO:0018107	rs133282233	38164657	38164657	38189657	38139657
10	ENSBTAG00000006470	-1	38159317	38248606	protein_coding	TTBK2	protein serine/threonine kinase activity	GO:0004674	rs133282233	38164657	38164657	38189657	38139657
10	ENSBTAG00000006470	-1	38159317	38248606	protein_coding	TTBK2	kinesin binding	GO:0019894	rs133282233	38164657	38164657	38189657	38139657
10	ENSBTAG00000006470	-1	38159317	38248606	protein_coding	TTBK2	microtubule cytoskeleton organization	GO:0000226	rs133282233	38164657	38164657	38189657	38139657
10	ENSBTAG00000006470	-1	38159317	38248606	protein_coding	TTBK2	negative regulation of microtubule depolymerization	GO:0007026	rs133282233	38164657	38164657	38189657	38139657
10	ENSBTAG00000006470	-1	38159317	38248606	protein_coding	TTBK2	regulation of cell migration	GO:0030334	rs133282233	38164657	38164657	38189657	38139657
10	ENSBTAG00000006470	-1	38159317	38248606	protein_coding	TTBK2	negative regulation of protein localization to microtubule	GO:1902817	rs133282233	38164657	38164657	38189657	38139657
10	ENSBTAG00000006470	-1	38159317	38248606	protein_coding	TTBK2	negative regulation of microtubule binding	GO:1904527	rs133282233	38164657	38164657	38189657	38139657
10	ENSBTAG00000006470	-1	38159317	38248606	protein_coding	TTBK2	nucleus	GO:0005634	rs133282233	38164657	38164657	38189657	38139657
10	ENSBTAG00000006470	-1	38159317	38248606	protein_coding	TTBK2	centriole	GO:0005814	rs133282233	38164657	38164657	38189657	38139657
10	ENSBTAG00000006470	-1	38159317	38248606	protein_coding	TTBK2	cytosol	GO:0005829	rs133282233	38164657	38164657	38189657	38139657
10	ENSBTAG00000005751	-1	38138863	38151656	protein_coding	CDAN1	chromatin organization	GO:0006325	rs134141970	38168182	38168182	38193182	38143182
10	ENSBTAG00000005751	-1	38138863	38151656	protein_coding	CDAN1	protein localization	GO:0008104	rs134141970	38168182	38168182	38193182	38143182
10	ENSBTAG00000005751	-1	38138863	38151656	protein_coding	CDAN1	negative regulation of DNA replication	GO:0008156	rs134141970	38168182	38168182	38193182	38143182
10	ENSBTAG00000005751	-1	38138863	38151656	protein_coding	CDAN1	chromatin assembly	GO:0031497	rs134141970	38168182	38168182	38193182	38143182
10	ENSBTAG00000005751	-1	38138863	38151656	protein_coding	CDAN1	nucleus	GO:0005634	rs134141970	38168182	38168182	38193182	38143182
10	ENSBTAG00000005751	-1	38138863	38151656	protein_coding	CDAN1	cytoplasm	GO:0005737	rs134141970	38168182	38168182	38193182	38143182
10	ENSBTAG00000005751	-1	38138863	38151656	protein_coding	CDAN1	cytosol	GO:0005829	rs134141970	38168182	38168182	38193182	38143182
10	ENSBTAG00000005751	-1	38138863	38151656	protein_coding	CDAN1	plasma membrane	GO:0005886	rs134141970	38168182	38168182	38193182	38143182
10	ENSBTAG00000005751	-1	38138863	38151656	protein_coding	CDAN1	endomembrane system	GO:0012505	rs134141970	38168182	38168182	38193182	38143182
10	ENSBTAG00000005751	-1	38138863	38151656	protein_coding	CDAN1			rs134141970	38168182	38168182	38193182	38143182
10	ENSBTAG00000006470	-1	38159317	38248606	protein_coding	TTBK2	ATP binding	GO:0005524	rs134141970	38168182	38168182	38193182	38143182
10	ENSBTAG00000006470	-1	38159317	38248606	protein_coding	TTBK2	protein kinase activity	GO:0004672	rs134141970	38168182	38168182	38193182	38143182
10	ENSBTAG00000006470	-1	38159317	38248606	protein_coding	TTBK2	protein phosphorylation	GO:0006468	rs134141970	38168182	38168182	38193182	38143182
10	ENSBTAG00000006470	-1	38159317	38248606	protein_coding	TTBK2	peptidyl-serine phosphorylation	GO:0018105	rs134141970	38168182	38168182	38193182	38143182
10	ENSBTAG00000006470	-1	38159317	38248606	protein_coding	TTBK2	ciliary transition zone	GO:0035869	rs134141970	38168182	38168182	38193182	38143182
10	ENSBTAG00000006470	-1	38159317	38248606	protein_coding	TTBK2	cilium assembly	GO:0060271	rs134141970	38168182	38168182	38193182	38143182
10	ENSBTAG00000006470	-1	38159317	38248606	protein_coding	TTBK2	ciliary basal body	GO:0036064	rs134141970	38168182	38168182	38193182	38143182
10	ENSBTAG00000006470	-1	38159317	38248606	protein_coding	TTBK2	peptidyl-threonine phosphorylation	GO:0018107	rs134141970	38168182	38168182	38193182	38143182
10	ENSBTAG00000006470	-1	38159317	38248606	protein_coding	TTBK2	protein serine/threonine kinase activity	GO:0004674	rs134141970	38168182	38168182	38193182	38143182
10	ENSBTAG00000006470	-1	38159317	38248606	protein_coding	TTBK2	kinesin binding	GO:0019894	rs134141970	38168182	38168182	38193182	38143182
10	ENSBTAG00000006470	-1	38159317	38248606	protein_coding	TTBK2	microtubule cytoskeleton organization	GO:0000226	rs134141970	38168182	38168182	38193182	38143182
10	ENSBTAG00000006470	-1	38159317	38248606	protein_coding	TTBK2	negative regulation of microtubule depolymerization	GO:0007026	rs134141970	38168182	38168182	38193182	38143182
10	ENSBTAG00000006470	-1	38159317	38248606	protein_coding	TTBK2	regulation of cell migration	GO:0030334	rs134141970	38168182	38168182	38193182	38143182
10	ENSBTAG00000006470	-1	38159317	38248606	protein_coding	TTBK2	negative regulation of protein localization to microtubule	GO:1902817	rs134141970	38168182	38168182	38193182	38143182
10	ENSBTAG00000006470	-1	38159317	38248606	protein_coding	TTBK2	negative regulation of microtubule binding	GO:1904527	rs134141970	38168182	38168182	38193182	38143182
10	ENSBTAG00000006470	-1	38159317	38248606	protein_coding	TTBK2	nucleus	GO:0005634	rs134141970	38168182	38168182	38193182	38143182
10	ENSBTAG00000006470	-1	38159317	38248606	protein_coding	TTBK2	centriole	GO:0005814	rs134141970	38168182	38168182	38193182	38143182
10	ENSBTAG00000006470	-1	38159317	38248606	protein_coding	TTBK2	cytosol	GO:0005829	rs134141970	38168182	38168182	38193182	38143182
10	ENSBTAG00000005751	-1	38138863	38151656	protein_coding	CDAN1	chromatin organization	GO:0006325	rs110427149	38172673	38172673	38197673	38147673
10	ENSBTAG00000005751	-1	38138863	38151656	protein_coding	CDAN1	protein localization	GO:0008104	rs110427149	38172673	38172673	38197673	38147673
10	ENSBTAG00000005751	-1	38138863	38151656	protein_coding	CDAN1	negative regulation of DNA replication	GO:0008156	rs110427149	38172673	38172673	38197673	38147673
10	ENSBTAG00000005751	-1	38138863	38151656	protein_coding	CDAN1	chromatin assembly	GO:0031497	rs110427149	38172673	38172673	38197673	38147673
10	ENSBTAG00000005751	-1	38138863	38151656	protein_coding	CDAN1	nucleus	GO:0005634	rs110427149	38172673	38172673	38197673	38147673
10	ENSBTAG00000005751	-1	38138863	38151656	protein_coding	CDAN1	cytoplasm	GO:0005737	rs110427149	38172673	38172673	38197673	38147673
10	ENSBTAG00000005751	-1	38138863	38151656	protein_coding	CDAN1	cytosol	GO:0005829	rs110427149	38172673	38172673	38197673	38147673
10	ENSBTAG00000005751	-1	38138863	38151656	protein_coding	CDAN1	plasma membrane	GO:0005886	rs110427149	38172673	38172673	38197673	38147673
10	ENSBTAG00000005751	-1	38138863	38151656	protein_coding	CDAN1	endomembrane system	GO:0012505	rs110427149	38172673	38172673	38197673	38147673
10	ENSBTAG00000005751	-1	38138863	38151656	protein_coding	CDAN1			rs110427149	38172673	38172673	38197673	38147673
10	ENSBTAG00000006470	-1	38159317	38248606	protein_coding	TTBK2	ATP binding	GO:0005524	rs110427149	38172673	38172673	38197673	38147673
10	ENSBTAG00000006470	-1	38159317	38248606	protein_coding	TTBK2	protein kinase activity	GO:0004672	rs110427149	38172673	38172673	38197673	38147673
10	ENSBTAG00000006470	-1	38159317	38248606	protein_coding	TTBK2	protein phosphorylation	GO:0006468	rs110427149	38172673	38172673	38197673	38147673
10	ENSBTAG00000006470	-1	38159317	38248606	protein_coding	TTBK2	peptidyl-serine phosphorylation	GO:0018105	rs110427149	38172673	38172673	38197673	38147673
10	ENSBTAG00000006470	-1	38159317	38248606	protein_coding	TTBK2	ciliary transition zone	GO:0035869	rs110427149	38172673	38172673	38197673	38147673
10	ENSBTAG00000006470	-1	38159317	38248606	protein_coding	TTBK2	cilium assembly	GO:0060271	rs110427149	38172673	38172673	38197673	38147673
10	ENSBTAG00000006470	-1	38159317	38248606	protein_coding	TTBK2	ciliary basal body	GO:0036064	rs110427149	38172673	38172673	38197673	38147673
10	ENSBTAG00000006470	-1	38159317	38248606	protein_coding	TTBK2	peptidyl-threonine phosphorylation	GO:0018107	rs110427149	38172673	38172673	38197673	38147673
10	ENSBTAG00000006470	-1	38159317	38248606	protein_coding	TTBK2	protein serine/threonine kinase activity	GO:0004674	rs110427149	38172673	38172673	38197673	38147673
10	ENSBTAG00000006470	-1	38159317	38248606	protein_coding	TTBK2	kinesin binding	GO:0019894	rs110427149	38172673	38172673	38197673	38147673
10	ENSBTAG00000006470	-1	38159317	38248606	protein_coding	TTBK2	microtubule cytoskeleton organization	GO:0000226	rs110427149	38172673	38172673	38197673	38147673
10	ENSBTAG00000006470	-1	38159317	38248606	protein_coding	TTBK2	negative regulation of microtubule depolymerization	GO:0007026	rs110427149	38172673	38172673	38197673	38147673
10	ENSBTAG00000006470	-1	38159317	38248606	protein_coding	TTBK2	regulation of cell migration	GO:0030334	rs110427149	38172673	38172673	38197673	38147673
10	ENSBTAG00000006470	-1	38159317	38248606	protein_coding	TTBK2	negative regulation of protein localization to microtubule	GO:1902817	rs110427149	38172673	38172673	38197673	38147673
10	ENSBTAG00000006470	-1	38159317	38248606	protein_coding	TTBK2	negative regulation of microtubule binding	GO:1904527	rs110427149	38172673	38172673	38197673	38147673
10	ENSBTAG00000006470	-1	38159317	38248606	protein_coding	TTBK2	nucleus	GO:0005634	rs110427149	38172673	38172673	38197673	38147673
10	ENSBTAG00000006470	-1	38159317	38248606	protein_coding	TTBK2	centriole	GO:0005814	rs110427149	38172673	38172673	38197673	38147673
10	ENSBTAG00000006470	-1	38159317	38248606	protein_coding	TTBK2	cytosol	GO:0005829	rs110427149	38172673	38172673	38197673	38147673
10	ENSBTAG00000006470	-1	38159317	38248606	protein_coding	TTBK2	ATP binding	GO:0005524	rs136835694	38177513	38177513	38202513	38152513
10	ENSBTAG00000006470	-1	38159317	38248606	protein_coding	TTBK2	protein kinase activity	GO:0004672	rs136835694	38177513	38177513	38202513	38152513
10	ENSBTAG00000006470	-1	38159317	38248606	protein_coding	TTBK2	protein phosphorylation	GO:0006468	rs136835694	38177513	38177513	38202513	38152513
10	ENSBTAG00000006470	-1	38159317	38248606	protein_coding	TTBK2	peptidyl-serine phosphorylation	GO:0018105	rs136835694	38177513	38177513	38202513	38152513
10	ENSBTAG00000006470	-1	38159317	38248606	protein_coding	TTBK2	ciliary transition zone	GO:0035869	rs136835694	38177513	38177513	38202513	38152513
10	ENSBTAG00000006470	-1	38159317	38248606	protein_coding	TTBK2	cilium assembly	GO:0060271	rs136835694	38177513	38177513	38202513	38152513
10	ENSBTAG00000006470	-1	38159317	38248606	protein_coding	TTBK2	ciliary basal body	GO:0036064	rs136835694	38177513	38177513	38202513	38152513
10	ENSBTAG00000006470	-1	38159317	38248606	protein_coding	TTBK2	peptidyl-threonine phosphorylation	GO:0018107	rs136835694	38177513	38177513	38202513	38152513
10	ENSBTAG00000006470	-1	38159317	38248606	protein_coding	TTBK2	protein serine/threonine kinase activity	GO:0004674	rs136835694	38177513	38177513	38202513	38152513
10	ENSBTAG00000006470	-1	38159317	38248606	protein_coding	TTBK2	kinesin binding	GO:0019894	rs136835694	38177513	38177513	38202513	38152513
10	ENSBTAG00000006470	-1	38159317	38248606	protein_coding	TTBK2	microtubule cytoskeleton organization	GO:0000226	rs136835694	38177513	38177513	38202513	38152513
10	ENSBTAG00000006470	-1	38159317	38248606	protein_coding	TTBK2	negative regulation of microtubule depolymerization	GO:0007026	rs136835694	38177513	38177513	38202513	38152513
10	ENSBTAG00000006470	-1	38159317	38248606	protein_coding	TTBK2	regulation of cell migration	GO:0030334	rs136835694	38177513	38177513	38202513	38152513
10	ENSBTAG00000006470	-1	38159317	38248606	protein_coding	TTBK2	negative regulation of protein localization to microtubule	GO:1902817	rs136835694	38177513	38177513	38202513	38152513
10	ENSBTAG00000006470	-1	38159317	38248606	protein_coding	TTBK2	negative regulation of microtubule binding	GO:1904527	rs136835694	38177513	38177513	38202513	38152513
10	ENSBTAG00000006470	-1	38159317	38248606	protein_coding	TTBK2	nucleus	GO:0005634	rs136835694	38177513	38177513	38202513	38152513
10	ENSBTAG00000006470	-1	38159317	38248606	protein_coding	TTBK2	centriole	GO:0005814	rs136835694	38177513	38177513	38202513	38152513
10	ENSBTAG00000006470	-1	38159317	38248606	protein_coding	TTBK2	cytosol	GO:0005829	rs136835694	38177513	38177513	38202513	38152513
10	ENSBTAG00000006470	-1	38159317	38248606	protein_coding	TTBK2	ATP binding	GO:0005524	rs135130683	38180557	38180557	38205557	38155557
10	ENSBTAG00000006470	-1	38159317	38248606	protein_coding	TTBK2	protein kinase activity	GO:0004672	rs135130683	38180557	38180557	38205557	38155557
10	ENSBTAG00000006470	-1	38159317	38248606	protein_coding	TTBK2	protein phosphorylation	GO:0006468	rs135130683	38180557	38180557	38205557	38155557
10	ENSBTAG00000006470	-1	38159317	38248606	protein_coding	TTBK2	peptidyl-serine phosphorylation	GO:0018105	rs135130683	38180557	38180557	38205557	38155557
10	ENSBTAG00000006470	-1	38159317	38248606	protein_coding	TTBK2	ciliary transition zone	GO:0035869	rs135130683	38180557	38180557	38205557	38155557
10	ENSBTAG00000006470	-1	38159317	38248606	protein_coding	TTBK2	cilium assembly	GO:0060271	rs135130683	38180557	38180557	38205557	38155557
10	ENSBTAG00000006470	-1	38159317	38248606	protein_coding	TTBK2	ciliary basal body	GO:0036064	rs135130683	38180557	38180557	38205557	38155557
10	ENSBTAG00000006470	-1	38159317	38248606	protein_coding	TTBK2	peptidyl-threonine phosphorylation	GO:0018107	rs135130683	38180557	38180557	38205557	38155557
10	ENSBTAG00000006470	-1	38159317	38248606	protein_coding	TTBK2	protein serine/threonine kinase activity	GO:0004674	rs135130683	38180557	38180557	38205557	38155557
10	ENSBTAG00000006470	-1	38159317	38248606	protein_coding	TTBK2	kinesin binding	GO:0019894	rs135130683	38180557	38180557	38205557	38155557
10	ENSBTAG00000006470	-1	38159317	38248606	protein_coding	TTBK2	microtubule cytoskeleton organization	GO:0000226	rs135130683	38180557	38180557	38205557	38155557
10	ENSBTAG00000006470	-1	38159317	38248606	protein_coding	TTBK2	negative regulation of microtubule depolymerization	GO:0007026	rs135130683	38180557	38180557	38205557	38155557
10	ENSBTAG00000006470	-1	38159317	38248606	protein_coding	TTBK2	regulation of cell migration	GO:0030334	rs135130683	38180557	38180557	38205557	38155557
10	ENSBTAG00000006470	-1	38159317	38248606	protein_coding	TTBK2	negative regulation of protein localization to microtubule	GO:1902817	rs135130683	38180557	38180557	38205557	38155557
10	ENSBTAG00000006470	-1	38159317	38248606	protein_coding	TTBK2	negative regulation of microtubule binding	GO:1904527	rs135130683	38180557	38180557	38205557	38155557
10	ENSBTAG00000006470	-1	38159317	38248606	protein_coding	TTBK2	nucleus	GO:0005634	rs135130683	38180557	38180557	38205557	38155557
10	ENSBTAG00000006470	-1	38159317	38248606	protein_coding	TTBK2	centriole	GO:0005814	rs135130683	38180557	38180557	38205557	38155557
10	ENSBTAG00000006470	-1	38159317	38248606	protein_coding	TTBK2	cytosol	GO:0005829	rs135130683	38180557	38180557	38205557	38155557
10	ENSBTAG00000006470	-1	38159317	38248606	protein_coding	TTBK2	ATP binding	GO:0005524	rs109217301	38190382	38190382	38215382	38165382
10	ENSBTAG00000006470	-1	38159317	38248606	protein_coding	TTBK2	protein kinase activity	GO:0004672	rs109217301	38190382	38190382	38215382	38165382
10	ENSBTAG00000006470	-1	38159317	38248606	protein_coding	TTBK2	protein phosphorylation	GO:0006468	rs109217301	38190382	38190382	38215382	38165382
10	ENSBTAG00000006470	-1	38159317	38248606	protein_coding	TTBK2	peptidyl-serine phosphorylation	GO:0018105	rs109217301	38190382	38190382	38215382	38165382
10	ENSBTAG00000006470	-1	38159317	38248606	protein_coding	TTBK2	ciliary transition zone	GO:0035869	rs109217301	38190382	38190382	38215382	38165382
10	ENSBTAG00000006470	-1	38159317	38248606	protein_coding	TTBK2	cilium assembly	GO:0060271	rs109217301	38190382	38190382	38215382	38165382
10	ENSBTAG00000006470	-1	38159317	38248606	protein_coding	TTBK2	ciliary basal body	GO:0036064	rs109217301	38190382	38190382	38215382	38165382
10	ENSBTAG00000006470	-1	38159317	38248606	protein_coding	TTBK2	peptidyl-threonine phosphorylation	GO:0018107	rs109217301	38190382	38190382	38215382	38165382
10	ENSBTAG00000006470	-1	38159317	38248606	protein_coding	TTBK2	protein serine/threonine kinase activity	GO:0004674	rs109217301	38190382	38190382	38215382	38165382
10	ENSBTAG00000006470	-1	38159317	38248606	protein_coding	TTBK2	kinesin binding	GO:0019894	rs109217301	38190382	38190382	38215382	38165382
10	ENSBTAG00000006470	-1	38159317	38248606	protein_coding	TTBK2	microtubule cytoskeleton organization	GO:0000226	rs109217301	38190382	38190382	38215382	38165382
10	ENSBTAG00000006470	-1	38159317	38248606	protein_coding	TTBK2	negative regulation of microtubule depolymerization	GO:0007026	rs109217301	38190382	38190382	38215382	38165382
10	ENSBTAG00000006470	-1	38159317	38248606	protein_coding	TTBK2	regulation of cell migration	GO:0030334	rs109217301	38190382	38190382	38215382	38165382
10	ENSBTAG00000006470	-1	38159317	38248606	protein_coding	TTBK2	negative regulation of protein localization to microtubule	GO:1902817	rs109217301	38190382	38190382	38215382	38165382
10	ENSBTAG00000006470	-1	38159317	38248606	protein_coding	TTBK2	negative regulation of microtubule binding	GO:1904527	rs109217301	38190382	38190382	38215382	38165382
10	ENSBTAG00000006470	-1	38159317	38248606	protein_coding	TTBK2	nucleus	GO:0005634	rs109217301	38190382	38190382	38215382	38165382
10	ENSBTAG00000006470	-1	38159317	38248606	protein_coding	TTBK2	centriole	GO:0005814	rs109217301	38190382	38190382	38215382	38165382
10	ENSBTAG00000006470	-1	38159317	38248606	protein_coding	TTBK2	cytosol	GO:0005829	rs109217301	38190382	38190382	38215382	38165382
10	ENSBTAG00000006470	-1	38159317	38248606	protein_coding	TTBK2	ATP binding	GO:0005524	rs110696373	38191532	38191532	38216532	38166532
10	ENSBTAG00000006470	-1	38159317	38248606	protein_coding	TTBK2	protein kinase activity	GO:0004672	rs110696373	38191532	38191532	38216532	38166532
10	ENSBTAG00000006470	-1	38159317	38248606	protein_coding	TTBK2	protein phosphorylation	GO:0006468	rs110696373	38191532	38191532	38216532	38166532
10	ENSBTAG00000006470	-1	38159317	38248606	protein_coding	TTBK2	peptidyl-serine phosphorylation	GO:0018105	rs110696373	38191532	38191532	38216532	38166532
10	ENSBTAG00000006470	-1	38159317	38248606	protein_coding	TTBK2	ciliary transition zone	GO:0035869	rs110696373	38191532	38191532	38216532	38166532
10	ENSBTAG00000006470	-1	38159317	38248606	protein_coding	TTBK2	cilium assembly	GO:0060271	rs110696373	38191532	38191532	38216532	38166532
10	ENSBTAG00000006470	-1	38159317	38248606	protein_coding	TTBK2	ciliary basal body	GO:0036064	rs110696373	38191532	38191532	38216532	38166532
10	ENSBTAG00000006470	-1	38159317	38248606	protein_coding	TTBK2	peptidyl-threonine phosphorylation	GO:0018107	rs110696373	38191532	38191532	38216532	38166532
10	ENSBTAG00000006470	-1	38159317	38248606	protein_coding	TTBK2	protein serine/threonine kinase activity	GO:0004674	rs110696373	38191532	38191532	38216532	38166532
10	ENSBTAG00000006470	-1	38159317	38248606	protein_coding	TTBK2	kinesin binding	GO:0019894	rs110696373	38191532	38191532	38216532	38166532
10	ENSBTAG00000006470	-1	38159317	38248606	protein_coding	TTBK2	microtubule cytoskeleton organization	GO:0000226	rs110696373	38191532	38191532	38216532	38166532
10	ENSBTAG00000006470	-1	38159317	38248606	protein_coding	TTBK2	negative regulation of microtubule depolymerization	GO:0007026	rs110696373	38191532	38191532	38216532	38166532
10	ENSBTAG00000006470	-1	38159317	38248606	protein_coding	TTBK2	regulation of cell migration	GO:0030334	rs110696373	38191532	38191532	38216532	38166532
10	ENSBTAG00000006470	-1	38159317	38248606	protein_coding	TTBK2	negative regulation of protein localization to microtubule	GO:1902817	rs110696373	38191532	38191532	38216532	38166532
10	ENSBTAG00000006470	-1	38159317	38248606	protein_coding	TTBK2	negative regulation of microtubule binding	GO:1904527	rs110696373	38191532	38191532	38216532	38166532
10	ENSBTAG00000006470	-1	38159317	38248606	protein_coding	TTBK2	nucleus	GO:0005634	rs110696373	38191532	38191532	38216532	38166532
10	ENSBTAG00000006470	-1	38159317	38248606	protein_coding	TTBK2	centriole	GO:0005814	rs110696373	38191532	38191532	38216532	38166532
10	ENSBTAG00000006470	-1	38159317	38248606	protein_coding	TTBK2	cytosol	GO:0005829	rs110696373	38191532	38191532	38216532	38166532
10	ENSBTAG00000006470	-1	38159317	38248606	protein_coding	TTBK2	ATP binding	GO:0005524	rs109500756	38195836	38195836	38220836	38170836
10	ENSBTAG00000006470	-1	38159317	38248606	protein_coding	TTBK2	protein kinase activity	GO:0004672	rs109500756	38195836	38195836	38220836	38170836
10	ENSBTAG00000006470	-1	38159317	38248606	protein_coding	TTBK2	protein phosphorylation	GO:0006468	rs109500756	38195836	38195836	38220836	38170836
10	ENSBTAG00000006470	-1	38159317	38248606	protein_coding	TTBK2	peptidyl-serine phosphorylation	GO:0018105	rs109500756	38195836	38195836	38220836	38170836
10	ENSBTAG00000006470	-1	38159317	38248606	protein_coding	TTBK2	ciliary transition zone	GO:0035869	rs109500756	38195836	38195836	38220836	38170836
10	ENSBTAG00000006470	-1	38159317	38248606	protein_coding	TTBK2	cilium assembly	GO:0060271	rs109500756	38195836	38195836	38220836	38170836
10	ENSBTAG00000006470	-1	38159317	38248606	protein_coding	TTBK2	ciliary basal body	GO:0036064	rs109500756	38195836	38195836	38220836	38170836
10	ENSBTAG00000006470	-1	38159317	38248606	protein_coding	TTBK2	peptidyl-threonine phosphorylation	GO:0018107	rs109500756	38195836	38195836	38220836	38170836
10	ENSBTAG00000006470	-1	38159317	38248606	protein_coding	TTBK2	protein serine/threonine kinase activity	GO:0004674	rs109500756	38195836	38195836	38220836	38170836
10	ENSBTAG00000006470	-1	38159317	38248606	protein_coding	TTBK2	kinesin binding	GO:0019894	rs109500756	38195836	38195836	38220836	38170836
10	ENSBTAG00000006470	-1	38159317	38248606	protein_coding	TTBK2	microtubule cytoskeleton organization	GO:0000226	rs109500756	38195836	38195836	38220836	38170836
10	ENSBTAG00000006470	-1	38159317	38248606	protein_coding	TTBK2	negative regulation of microtubule depolymerization	GO:0007026	rs109500756	38195836	38195836	38220836	38170836
10	ENSBTAG00000006470	-1	38159317	38248606	protein_coding	TTBK2	regulation of cell migration	GO:0030334	rs109500756	38195836	38195836	38220836	38170836
10	ENSBTAG00000006470	-1	38159317	38248606	protein_coding	TTBK2	negative regulation of protein localization to microtubule	GO:1902817	rs109500756	38195836	38195836	38220836	38170836
10	ENSBTAG00000006470	-1	38159317	38248606	protein_coding	TTBK2	negative regulation of microtubule binding	GO:1904527	rs109500756	38195836	38195836	38220836	38170836
10	ENSBTAG00000006470	-1	38159317	38248606	protein_coding	TTBK2	nucleus	GO:0005634	rs109500756	38195836	38195836	38220836	38170836
10	ENSBTAG00000006470	-1	38159317	38248606	protein_coding	TTBK2	centriole	GO:0005814	rs109500756	38195836	38195836	38220836	38170836
10	ENSBTAG00000006470	-1	38159317	38248606	protein_coding	TTBK2	cytosol	GO:0005829	rs109500756	38195836	38195836	38220836	38170836
10	ENSBTAG00000006470	-1	38159317	38248606	protein_coding	TTBK2	ATP binding	GO:0005524	rs109584795	38202692	38202692	38227692	38177692
10	ENSBTAG00000006470	-1	38159317	38248606	protein_coding	TTBK2	protein kinase activity	GO:0004672	rs109584795	38202692	38202692	38227692	38177692
10	ENSBTAG00000006470	-1	38159317	38248606	protein_coding	TTBK2	protein phosphorylation	GO:0006468	rs109584795	38202692	38202692	38227692	38177692
10	ENSBTAG00000006470	-1	38159317	38248606	protein_coding	TTBK2	peptidyl-serine phosphorylation	GO:0018105	rs109584795	38202692	38202692	38227692	38177692
10	ENSBTAG00000006470	-1	38159317	38248606	protein_coding	TTBK2	ciliary transition zone	GO:0035869	rs109584795	38202692	38202692	38227692	38177692
10	ENSBTAG00000006470	-1	38159317	38248606	protein_coding	TTBK2	cilium assembly	GO:0060271	rs109584795	38202692	38202692	38227692	38177692
10	ENSBTAG00000006470	-1	38159317	38248606	protein_coding	TTBK2	ciliary basal body	GO:0036064	rs109584795	38202692	38202692	38227692	38177692
10	ENSBTAG00000006470	-1	38159317	38248606	protein_coding	TTBK2	peptidyl-threonine phosphorylation	GO:0018107	rs109584795	38202692	38202692	38227692	38177692
10	ENSBTAG00000006470	-1	38159317	38248606	protein_coding	TTBK2	protein serine/threonine kinase activity	GO:0004674	rs109584795	38202692	38202692	38227692	38177692
10	ENSBTAG00000006470	-1	38159317	38248606	protein_coding	TTBK2	kinesin binding	GO:0019894	rs109584795	38202692	38202692	38227692	38177692
10	ENSBTAG00000006470	-1	38159317	38248606	protein_coding	TTBK2	microtubule cytoskeleton organization	GO:0000226	rs109584795	38202692	38202692	38227692	38177692
10	ENSBTAG00000006470	-1	38159317	38248606	protein_coding	TTBK2	negative regulation of microtubule depolymerization	GO:0007026	rs109584795	38202692	38202692	38227692	38177692
10	ENSBTAG00000006470	-1	38159317	38248606	protein_coding	TTBK2	regulation of cell migration	GO:0030334	rs109584795	38202692	38202692	38227692	38177692
10	ENSBTAG00000006470	-1	38159317	38248606	protein_coding	TTBK2	negative regulation of protein localization to microtubule	GO:1902817	rs109584795	38202692	38202692	38227692	38177692
10	ENSBTAG00000006470	-1	38159317	38248606	protein_coding	TTBK2	negative regulation of microtubule binding	GO:1904527	rs109584795	38202692	38202692	38227692	38177692
10	ENSBTAG00000006470	-1	38159317	38248606	protein_coding	TTBK2	nucleus	GO:0005634	rs109584795	38202692	38202692	38227692	38177692
10	ENSBTAG00000006470	-1	38159317	38248606	protein_coding	TTBK2	centriole	GO:0005814	rs109584795	38202692	38202692	38227692	38177692
10	ENSBTAG00000006470	-1	38159317	38248606	protein_coding	TTBK2	cytosol	GO:0005829	rs109584795	38202692	38202692	38227692	38177692
10	ENSBTAG00000006470	-1	38159317	38248606	protein_coding	TTBK2	ATP binding	GO:0005524	rs133503232	38209137	38209137	38234137	38184137
10	ENSBTAG00000006470	-1	38159317	38248606	protein_coding	TTBK2	protein kinase activity	GO:0004672	rs133503232	38209137	38209137	38234137	38184137
10	ENSBTAG00000006470	-1	38159317	38248606	protein_coding	TTBK2	protein phosphorylation	GO:0006468	rs133503232	38209137	38209137	38234137	38184137
10	ENSBTAG00000006470	-1	38159317	38248606	protein_coding	TTBK2	peptidyl-serine phosphorylation	GO:0018105	rs133503232	38209137	38209137	38234137	38184137
10	ENSBTAG00000006470	-1	38159317	38248606	protein_coding	TTBK2	ciliary transition zone	GO:0035869	rs133503232	38209137	38209137	38234137	38184137
10	ENSBTAG00000006470	-1	38159317	38248606	protein_coding	TTBK2	cilium assembly	GO:0060271	rs133503232	38209137	38209137	38234137	38184137
10	ENSBTAG00000006470	-1	38159317	38248606	protein_coding	TTBK2	ciliary basal body	GO:0036064	rs133503232	38209137	38209137	38234137	38184137
10	ENSBTAG00000006470	-1	38159317	38248606	protein_coding	TTBK2	peptidyl-threonine phosphorylation	GO:0018107	rs133503232	38209137	38209137	38234137	38184137
10	ENSBTAG00000006470	-1	38159317	38248606	protein_coding	TTBK2	protein serine/threonine kinase activity	GO:0004674	rs133503232	38209137	38209137	38234137	38184137
10	ENSBTAG00000006470	-1	38159317	38248606	protein_coding	TTBK2	kinesin binding	GO:0019894	rs133503232	38209137	38209137	38234137	38184137
10	ENSBTAG00000006470	-1	38159317	38248606	protein_coding	TTBK2	microtubule cytoskeleton organization	GO:0000226	rs133503232	38209137	38209137	38234137	38184137
10	ENSBTAG00000006470	-1	38159317	38248606	protein_coding	TTBK2	negative regulation of microtubule depolymerization	GO:0007026	rs133503232	38209137	38209137	38234137	38184137
10	ENSBTAG00000006470	-1	38159317	38248606	protein_coding	TTBK2	regulation of cell migration	GO:0030334	rs133503232	38209137	38209137	38234137	38184137
10	ENSBTAG00000006470	-1	38159317	38248606	protein_coding	TTBK2	negative regulation of protein localization to microtubule	GO:1902817	rs133503232	38209137	38209137	38234137	38184137
10	ENSBTAG00000006470	-1	38159317	38248606	protein_coding	TTBK2	negative regulation of microtubule binding	GO:1904527	rs133503232	38209137	38209137	38234137	38184137
10	ENSBTAG00000006470	-1	38159317	38248606	protein_coding	TTBK2	nucleus	GO:0005634	rs133503232	38209137	38209137	38234137	38184137
10	ENSBTAG00000006470	-1	38159317	38248606	protein_coding	TTBK2	centriole	GO:0005814	rs133503232	38209137	38209137	38234137	38184137
10	ENSBTAG00000006470	-1	38159317	38248606	protein_coding	TTBK2	cytosol	GO:0005829	rs133503232	38209137	38209137	38234137	38184137
10	ENSBTAG00000006470	-1	38159317	38248606	protein_coding	TTBK2	ATP binding	GO:0005524	rs135068380	38217594	38217594	38242594	38192594
10	ENSBTAG00000006470	-1	38159317	38248606	protein_coding	TTBK2	protein kinase activity	GO:0004672	rs135068380	38217594	38217594	38242594	38192594
10	ENSBTAG00000006470	-1	38159317	38248606	protein_coding	TTBK2	protein phosphorylation	GO:0006468	rs135068380	38217594	38217594	38242594	38192594
10	ENSBTAG00000006470	-1	38159317	38248606	protein_coding	TTBK2	peptidyl-serine phosphorylation	GO:0018105	rs135068380	38217594	38217594	38242594	38192594
10	ENSBTAG00000006470	-1	38159317	38248606	protein_coding	TTBK2	ciliary transition zone	GO:0035869	rs135068380	38217594	38217594	38242594	38192594
10	ENSBTAG00000006470	-1	38159317	38248606	protein_coding	TTBK2	cilium assembly	GO:0060271	rs135068380	38217594	38217594	38242594	38192594
10	ENSBTAG00000006470	-1	38159317	38248606	protein_coding	TTBK2	ciliary basal body	GO:0036064	rs135068380	38217594	38217594	38242594	38192594
10	ENSBTAG00000006470	-1	38159317	38248606	protein_coding	TTBK2	peptidyl-threonine phosphorylation	GO:0018107	rs135068380	38217594	38217594	38242594	38192594
10	ENSBTAG00000006470	-1	38159317	38248606	protein_coding	TTBK2	protein serine/threonine kinase activity	GO:0004674	rs135068380	38217594	38217594	38242594	38192594
10	ENSBTAG00000006470	-1	38159317	38248606	protein_coding	TTBK2	kinesin binding	GO:0019894	rs135068380	38217594	38217594	38242594	38192594
10	ENSBTAG00000006470	-1	38159317	38248606	protein_coding	TTBK2	microtubule cytoskeleton organization	GO:0000226	rs135068380	38217594	38217594	38242594	38192594
10	ENSBTAG00000006470	-1	38159317	38248606	protein_coding	TTBK2	negative regulation of microtubule depolymerization	GO:0007026	rs135068380	38217594	38217594	38242594	38192594
10	ENSBTAG00000006470	-1	38159317	38248606	protein_coding	TTBK2	regulation of cell migration	GO:0030334	rs135068380	38217594	38217594	38242594	38192594
10	ENSBTAG00000006470	-1	38159317	38248606	protein_coding	TTBK2	negative regulation of protein localization to microtubule	GO:1902817	rs135068380	38217594	38217594	38242594	38192594
10	ENSBTAG00000006470	-1	38159317	38248606	protein_coding	TTBK2	negative regulation of microtubule binding	GO:1904527	rs135068380	38217594	38217594	38242594	38192594
10	ENSBTAG00000006470	-1	38159317	38248606	protein_coding	TTBK2	nucleus	GO:0005634	rs135068380	38217594	38217594	38242594	38192594
10	ENSBTAG00000006470	-1	38159317	38248606	protein_coding	TTBK2	centriole	GO:0005814	rs135068380	38217594	38217594	38242594	38192594
10	ENSBTAG00000006470	-1	38159317	38248606	protein_coding	TTBK2	cytosol	GO:0005829	rs135068380	38217594	38217594	38242594	38192594
10	ENSBTAG00000006470	-1	38159317	38248606	protein_coding	TTBK2	ATP binding	GO:0005524	rs136385684	38220230	38220230	38245230	38195230
10	ENSBTAG00000006470	-1	38159317	38248606	protein_coding	TTBK2	protein kinase activity	GO:0004672	rs136385684	38220230	38220230	38245230	38195230
10	ENSBTAG00000006470	-1	38159317	38248606	protein_coding	TTBK2	protein phosphorylation	GO:0006468	rs136385684	38220230	38220230	38245230	38195230
10	ENSBTAG00000006470	-1	38159317	38248606	protein_coding	TTBK2	peptidyl-serine phosphorylation	GO:0018105	rs136385684	38220230	38220230	38245230	38195230
10	ENSBTAG00000006470	-1	38159317	38248606	protein_coding	TTBK2	ciliary transition zone	GO:0035869	rs136385684	38220230	38220230	38245230	38195230
10	ENSBTAG00000006470	-1	38159317	38248606	protein_coding	TTBK2	cilium assembly	GO:0060271	rs136385684	38220230	38220230	38245230	38195230
10	ENSBTAG00000006470	-1	38159317	38248606	protein_coding	TTBK2	ciliary basal body	GO:0036064	rs136385684	38220230	38220230	38245230	38195230
10	ENSBTAG00000006470	-1	38159317	38248606	protein_coding	TTBK2	peptidyl-threonine phosphorylation	GO:0018107	rs136385684	38220230	38220230	38245230	38195230
10	ENSBTAG00000006470	-1	38159317	38248606	protein_coding	TTBK2	protein serine/threonine kinase activity	GO:0004674	rs136385684	38220230	38220230	38245230	38195230
10	ENSBTAG00000006470	-1	38159317	38248606	protein_coding	TTBK2	kinesin binding	GO:0019894	rs136385684	38220230	38220230	38245230	38195230
10	ENSBTAG00000006470	-1	38159317	38248606	protein_coding	TTBK2	microtubule cytoskeleton organization	GO:0000226	rs136385684	38220230	38220230	38245230	38195230
10	ENSBTAG00000006470	-1	38159317	38248606	protein_coding	TTBK2	negative regulation of microtubule depolymerization	GO:0007026	rs136385684	38220230	38220230	38245230	38195230
10	ENSBTAG00000006470	-1	38159317	38248606	protein_coding	TTBK2	regulation of cell migration	GO:0030334	rs136385684	38220230	38220230	38245230	38195230
10	ENSBTAG00000006470	-1	38159317	38248606	protein_coding	TTBK2	negative regulation of protein localization to microtubule	GO:1902817	rs136385684	38220230	38220230	38245230	38195230
10	ENSBTAG00000006470	-1	38159317	38248606	protein_coding	TTBK2	negative regulation of microtubule binding	GO:1904527	rs136385684	38220230	38220230	38245230	38195230
10	ENSBTAG00000006470	-1	38159317	38248606	protein_coding	TTBK2	nucleus	GO:0005634	rs136385684	38220230	38220230	38245230	38195230
10	ENSBTAG00000006470	-1	38159317	38248606	protein_coding	TTBK2	centriole	GO:0005814	rs136385684	38220230	38220230	38245230	38195230
10	ENSBTAG00000006470	-1	38159317	38248606	protein_coding	TTBK2	cytosol	GO:0005829	rs136385684	38220230	38220230	38245230	38195230
10	ENSBTAG00000006470	-1	38159317	38248606	protein_coding	TTBK2	ATP binding	GO:0005524	rs109529860	38234165	38234165	38259165	38209165
10	ENSBTAG00000006470	-1	38159317	38248606	protein_coding	TTBK2	protein kinase activity	GO:0004672	rs109529860	38234165	38234165	38259165	38209165
10	ENSBTAG00000006470	-1	38159317	38248606	protein_coding	TTBK2	protein phosphorylation	GO:0006468	rs109529860	38234165	38234165	38259165	38209165
10	ENSBTAG00000006470	-1	38159317	38248606	protein_coding	TTBK2	peptidyl-serine phosphorylation	GO:0018105	rs109529860	38234165	38234165	38259165	38209165
10	ENSBTAG00000006470	-1	38159317	38248606	protein_coding	TTBK2	ciliary transition zone	GO:0035869	rs109529860	38234165	38234165	38259165	38209165
10	ENSBTAG00000006470	-1	38159317	38248606	protein_coding	TTBK2	cilium assembly	GO:0060271	rs109529860	38234165	38234165	38259165	38209165
10	ENSBTAG00000006470	-1	38159317	38248606	protein_coding	TTBK2	ciliary basal body	GO:0036064	rs109529860	38234165	38234165	38259165	38209165
10	ENSBTAG00000006470	-1	38159317	38248606	protein_coding	TTBK2	peptidyl-threonine phosphorylation	GO:0018107	rs109529860	38234165	38234165	38259165	38209165
10	ENSBTAG00000006470	-1	38159317	38248606	protein_coding	TTBK2	protein serine/threonine kinase activity	GO:0004674	rs109529860	38234165	38234165	38259165	38209165
10	ENSBTAG00000006470	-1	38159317	38248606	protein_coding	TTBK2	kinesin binding	GO:0019894	rs109529860	38234165	38234165	38259165	38209165
10	ENSBTAG00000006470	-1	38159317	38248606	protein_coding	TTBK2	microtubule cytoskeleton organization	GO:0000226	rs109529860	38234165	38234165	38259165	38209165
10	ENSBTAG00000006470	-1	38159317	38248606	protein_coding	TTBK2	negative regulation of microtubule depolymerization	GO:0007026	rs109529860	38234165	38234165	38259165	38209165
10	ENSBTAG00000006470	-1	38159317	38248606	protein_coding	TTBK2	regulation of cell migration	GO:0030334	rs109529860	38234165	38234165	38259165	38209165
10	ENSBTAG00000006470	-1	38159317	38248606	protein_coding	TTBK2	negative regulation of protein localization to microtubule	GO:1902817	rs109529860	38234165	38234165	38259165	38209165
10	ENSBTAG00000006470	-1	38159317	38248606	protein_coding	TTBK2	negative regulation of microtubule binding	GO:1904527	rs109529860	38234165	38234165	38259165	38209165
10	ENSBTAG00000006470	-1	38159317	38248606	protein_coding	TTBK2	nucleus	GO:0005634	rs109529860	38234165	38234165	38259165	38209165
10	ENSBTAG00000006470	-1	38159317	38248606	protein_coding	TTBK2	centriole	GO:0005814	rs109529860	38234165	38234165	38259165	38209165
10	ENSBTAG00000006470	-1	38159317	38248606	protein_coding	TTBK2	cytosol	GO:0005829	rs109529860	38234165	38234165	38259165	38209165
10	ENSBTAG00000006470	-1	38159317	38248606	protein_coding	TTBK2	ATP binding	GO:0005524	rs134882309	38235731	38235731	38260731	38210731
10	ENSBTAG00000006470	-1	38159317	38248606	protein_coding	TTBK2	protein kinase activity	GO:0004672	rs134882309	38235731	38235731	38260731	38210731
10	ENSBTAG00000006470	-1	38159317	38248606	protein_coding	TTBK2	protein phosphorylation	GO:0006468	rs134882309	38235731	38235731	38260731	38210731
10	ENSBTAG00000006470	-1	38159317	38248606	protein_coding	TTBK2	peptidyl-serine phosphorylation	GO:0018105	rs134882309	38235731	38235731	38260731	38210731
10	ENSBTAG00000006470	-1	38159317	38248606	protein_coding	TTBK2	ciliary transition zone	GO:0035869	rs134882309	38235731	38235731	38260731	38210731
10	ENSBTAG00000006470	-1	38159317	38248606	protein_coding	TTBK2	cilium assembly	GO:0060271	rs134882309	38235731	38235731	38260731	38210731
10	ENSBTAG00000006470	-1	38159317	38248606	protein_coding	TTBK2	ciliary basal body	GO:0036064	rs134882309	38235731	38235731	38260731	38210731
10	ENSBTAG00000006470	-1	38159317	38248606	protein_coding	TTBK2	peptidyl-threonine phosphorylation	GO:0018107	rs134882309	38235731	38235731	38260731	38210731
10	ENSBTAG00000006470	-1	38159317	38248606	protein_coding	TTBK2	protein serine/threonine kinase activity	GO:0004674	rs134882309	38235731	38235731	38260731	38210731
10	ENSBTAG00000006470	-1	38159317	38248606	protein_coding	TTBK2	kinesin binding	GO:0019894	rs134882309	38235731	38235731	38260731	38210731
10	ENSBTAG00000006470	-1	38159317	38248606	protein_coding	TTBK2	microtubule cytoskeleton organization	GO:0000226	rs134882309	38235731	38235731	38260731	38210731
10	ENSBTAG00000006470	-1	38159317	38248606	protein_coding	TTBK2	negative regulation of microtubule depolymerization	GO:0007026	rs134882309	38235731	38235731	38260731	38210731
10	ENSBTAG00000006470	-1	38159317	38248606	protein_coding	TTBK2	regulation of cell migration	GO:0030334	rs134882309	38235731	38235731	38260731	38210731
10	ENSBTAG00000006470	-1	38159317	38248606	protein_coding	TTBK2	negative regulation of protein localization to microtubule	GO:1902817	rs134882309	38235731	38235731	38260731	38210731
10	ENSBTAG00000006470	-1	38159317	38248606	protein_coding	TTBK2	negative regulation of microtubule binding	GO:1904527	rs134882309	38235731	38235731	38260731	38210731
10	ENSBTAG00000006470	-1	38159317	38248606	protein_coding	TTBK2	nucleus	GO:0005634	rs134882309	38235731	38235731	38260731	38210731
10	ENSBTAG00000006470	-1	38159317	38248606	protein_coding	TTBK2	centriole	GO:0005814	rs134882309	38235731	38235731	38260731	38210731
10	ENSBTAG00000006470	-1	38159317	38248606	protein_coding	TTBK2	cytosol	GO:0005829	rs134882309	38235731	38235731	38260731	38210731
10	ENSBTAG00000006470	-1	38159317	38248606	protein_coding	TTBK2	ATP binding	GO:0005524	rs137798165	38238658	38238658	38263658	38213658
10	ENSBTAG00000006470	-1	38159317	38248606	protein_coding	TTBK2	protein kinase activity	GO:0004672	rs137798165	38238658	38238658	38263658	38213658
10	ENSBTAG00000006470	-1	38159317	38248606	protein_coding	TTBK2	protein phosphorylation	GO:0006468	rs137798165	38238658	38238658	38263658	38213658
10	ENSBTAG00000006470	-1	38159317	38248606	protein_coding	TTBK2	peptidyl-serine phosphorylation	GO:0018105	rs137798165	38238658	38238658	38263658	38213658
10	ENSBTAG00000006470	-1	38159317	38248606	protein_coding	TTBK2	ciliary transition zone	GO:0035869	rs137798165	38238658	38238658	38263658	38213658
10	ENSBTAG00000006470	-1	38159317	38248606	protein_coding	TTBK2	cilium assembly	GO:0060271	rs137798165	38238658	38238658	38263658	38213658
10	ENSBTAG00000006470	-1	38159317	38248606	protein_coding	TTBK2	ciliary basal body	GO:0036064	rs137798165	38238658	38238658	38263658	38213658
10	ENSBTAG00000006470	-1	38159317	38248606	protein_coding	TTBK2	peptidyl-threonine phosphorylation	GO:0018107	rs137798165	38238658	38238658	38263658	38213658
10	ENSBTAG00000006470	-1	38159317	38248606	protein_coding	TTBK2	protein serine/threonine kinase activity	GO:0004674	rs137798165	38238658	38238658	38263658	38213658
10	ENSBTAG00000006470	-1	38159317	38248606	protein_coding	TTBK2	kinesin binding	GO:0019894	rs137798165	38238658	38238658	38263658	38213658
10	ENSBTAG00000006470	-1	38159317	38248606	protein_coding	TTBK2	microtubule cytoskeleton organization	GO:0000226	rs137798165	38238658	38238658	38263658	38213658
10	ENSBTAG00000006470	-1	38159317	38248606	protein_coding	TTBK2	negative regulation of microtubule depolymerization	GO:0007026	rs137798165	38238658	38238658	38263658	38213658
10	ENSBTAG00000006470	-1	38159317	38248606	protein_coding	TTBK2	regulation of cell migration	GO:0030334	rs137798165	38238658	38238658	38263658	38213658
10	ENSBTAG00000006470	-1	38159317	38248606	protein_coding	TTBK2	negative regulation of protein localization to microtubule	GO:1902817	rs137798165	38238658	38238658	38263658	38213658
10	ENSBTAG00000006470	-1	38159317	38248606	protein_coding	TTBK2	negative regulation of microtubule binding	GO:1904527	rs137798165	38238658	38238658	38263658	38213658
10	ENSBTAG00000006470	-1	38159317	38248606	protein_coding	TTBK2	nucleus	GO:0005634	rs137798165	38238658	38238658	38263658	38213658
10	ENSBTAG00000006470	-1	38159317	38248606	protein_coding	TTBK2	centriole	GO:0005814	rs137798165	38238658	38238658	38263658	38213658
10	ENSBTAG00000006470	-1	38159317	38248606	protein_coding	TTBK2	cytosol	GO:0005829	rs137798165	38238658	38238658	38263658	38213658
10	ENSBTAG00000006470	-1	38159317	38248606	protein_coding	TTBK2	ATP binding	GO:0005524	rs109781952	38241116	38241116	38266116	38216116
10	ENSBTAG00000006470	-1	38159317	38248606	protein_coding	TTBK2	protein kinase activity	GO:0004672	rs109781952	38241116	38241116	38266116	38216116
10	ENSBTAG00000006470	-1	38159317	38248606	protein_coding	TTBK2	protein phosphorylation	GO:0006468	rs109781952	38241116	38241116	38266116	38216116
10	ENSBTAG00000006470	-1	38159317	38248606	protein_coding	TTBK2	peptidyl-serine phosphorylation	GO:0018105	rs109781952	38241116	38241116	38266116	38216116
10	ENSBTAG00000006470	-1	38159317	38248606	protein_coding	TTBK2	ciliary transition zone	GO:0035869	rs109781952	38241116	38241116	38266116	38216116
10	ENSBTAG00000006470	-1	38159317	38248606	protein_coding	TTBK2	cilium assembly	GO:0060271	rs109781952	38241116	38241116	38266116	38216116
10	ENSBTAG00000006470	-1	38159317	38248606	protein_coding	TTBK2	ciliary basal body	GO:0036064	rs109781952	38241116	38241116	38266116	38216116
10	ENSBTAG00000006470	-1	38159317	38248606	protein_coding	TTBK2	peptidyl-threonine phosphorylation	GO:0018107	rs109781952	38241116	38241116	38266116	38216116
10	ENSBTAG00000006470	-1	38159317	38248606	protein_coding	TTBK2	protein serine/threonine kinase activity	GO:0004674	rs109781952	38241116	38241116	38266116	38216116
10	ENSBTAG00000006470	-1	38159317	38248606	protein_coding	TTBK2	kinesin binding	GO:0019894	rs109781952	38241116	38241116	38266116	38216116
10	ENSBTAG00000006470	-1	38159317	38248606	protein_coding	TTBK2	microtubule cytoskeleton organization	GO:0000226	rs109781952	38241116	38241116	38266116	38216116
10	ENSBTAG00000006470	-1	38159317	38248606	protein_coding	TTBK2	negative regulation of microtubule depolymerization	GO:0007026	rs109781952	38241116	38241116	38266116	38216116
10	ENSBTAG00000006470	-1	38159317	38248606	protein_coding	TTBK2	regulation of cell migration	GO:0030334	rs109781952	38241116	38241116	38266116	38216116
10	ENSBTAG00000006470	-1	38159317	38248606	protein_coding	TTBK2	negative regulation of protein localization to microtubule	GO:1902817	rs109781952	38241116	38241116	38266116	38216116
10	ENSBTAG00000006470	-1	38159317	38248606	protein_coding	TTBK2	negative regulation of microtubule binding	GO:1904527	rs109781952	38241116	38241116	38266116	38216116
10	ENSBTAG00000006470	-1	38159317	38248606	protein_coding	TTBK2	nucleus	GO:0005634	rs109781952	38241116	38241116	38266116	38216116
10	ENSBTAG00000006470	-1	38159317	38248606	protein_coding	TTBK2	centriole	GO:0005814	rs109781952	38241116	38241116	38266116	38216116
10	ENSBTAG00000006470	-1	38159317	38248606	protein_coding	TTBK2	cytosol	GO:0005829	rs109781952	38241116	38241116	38266116	38216116
10	ENSBTAG00000006470	-1	38159317	38248606	protein_coding	TTBK2	ATP binding	GO:0005524	rs134973101	38248805	38248805	38273805	38223805
10	ENSBTAG00000006470	-1	38159317	38248606	protein_coding	TTBK2	protein kinase activity	GO:0004672	rs134973101	38248805	38248805	38273805	38223805
10	ENSBTAG00000006470	-1	38159317	38248606	protein_coding	TTBK2	protein phosphorylation	GO:0006468	rs134973101	38248805	38248805	38273805	38223805
10	ENSBTAG00000006470	-1	38159317	38248606	protein_coding	TTBK2	peptidyl-serine phosphorylation	GO:0018105	rs134973101	38248805	38248805	38273805	38223805
10	ENSBTAG00000006470	-1	38159317	38248606	protein_coding	TTBK2	ciliary transition zone	GO:0035869	rs134973101	38248805	38248805	38273805	38223805
10	ENSBTAG00000006470	-1	38159317	38248606	protein_coding	TTBK2	cilium assembly	GO:0060271	rs134973101	38248805	38248805	38273805	38223805
10	ENSBTAG00000006470	-1	38159317	38248606	protein_coding	TTBK2	ciliary basal body	GO:0036064	rs134973101	38248805	38248805	38273805	38223805
10	ENSBTAG00000006470	-1	38159317	38248606	protein_coding	TTBK2	peptidyl-threonine phosphorylation	GO:0018107	rs134973101	38248805	38248805	38273805	38223805
10	ENSBTAG00000006470	-1	38159317	38248606	protein_coding	TTBK2	protein serine/threonine kinase activity	GO:0004674	rs134973101	38248805	38248805	38273805	38223805
10	ENSBTAG00000006470	-1	38159317	38248606	protein_coding	TTBK2	kinesin binding	GO:0019894	rs134973101	38248805	38248805	38273805	38223805
10	ENSBTAG00000006470	-1	38159317	38248606	protein_coding	TTBK2	microtubule cytoskeleton organization	GO:0000226	rs134973101	38248805	38248805	38273805	38223805
10	ENSBTAG00000006470	-1	38159317	38248606	protein_coding	TTBK2	negative regulation of microtubule depolymerization	GO:0007026	rs134973101	38248805	38248805	38273805	38223805
10	ENSBTAG00000006470	-1	38159317	38248606	protein_coding	TTBK2	regulation of cell migration	GO:0030334	rs134973101	38248805	38248805	38273805	38223805
10	ENSBTAG00000006470	-1	38159317	38248606	protein_coding	TTBK2	negative regulation of protein localization to microtubule	GO:1902817	rs134973101	38248805	38248805	38273805	38223805
10	ENSBTAG00000006470	-1	38159317	38248606	protein_coding	TTBK2	negative regulation of microtubule binding	GO:1904527	rs134973101	38248805	38248805	38273805	38223805
10	ENSBTAG00000006470	-1	38159317	38248606	protein_coding	TTBK2	nucleus	GO:0005634	rs134973101	38248805	38248805	38273805	38223805
10	ENSBTAG00000006470	-1	38159317	38248606	protein_coding	TTBK2	centriole	GO:0005814	rs134973101	38248805	38248805	38273805	38223805
10	ENSBTAG00000006470	-1	38159317	38248606	protein_coding	TTBK2	cytosol	GO:0005829	rs134973101	38248805	38248805	38273805	38223805
10	ENSBTAG00000006470	-1	38159317	38248606	protein_coding	TTBK2	ATP binding	GO:0005524	rs109593588	38254345	38254345	38279345	38229345
10	ENSBTAG00000006470	-1	38159317	38248606	protein_coding	TTBK2	protein kinase activity	GO:0004672	rs109593588	38254345	38254345	38279345	38229345
10	ENSBTAG00000006470	-1	38159317	38248606	protein_coding	TTBK2	protein phosphorylation	GO:0006468	rs109593588	38254345	38254345	38279345	38229345
10	ENSBTAG00000006470	-1	38159317	38248606	protein_coding	TTBK2	peptidyl-serine phosphorylation	GO:0018105	rs109593588	38254345	38254345	38279345	38229345
10	ENSBTAG00000006470	-1	38159317	38248606	protein_coding	TTBK2	ciliary transition zone	GO:0035869	rs109593588	38254345	38254345	38279345	38229345
10	ENSBTAG00000006470	-1	38159317	38248606	protein_coding	TTBK2	cilium assembly	GO:0060271	rs109593588	38254345	38254345	38279345	38229345
10	ENSBTAG00000006470	-1	38159317	38248606	protein_coding	TTBK2	ciliary basal body	GO:0036064	rs109593588	38254345	38254345	38279345	38229345
10	ENSBTAG00000006470	-1	38159317	38248606	protein_coding	TTBK2	peptidyl-threonine phosphorylation	GO:0018107	rs109593588	38254345	38254345	38279345	38229345
10	ENSBTAG00000006470	-1	38159317	38248606	protein_coding	TTBK2	protein serine/threonine kinase activity	GO:0004674	rs109593588	38254345	38254345	38279345	38229345
10	ENSBTAG00000006470	-1	38159317	38248606	protein_coding	TTBK2	kinesin binding	GO:0019894	rs109593588	38254345	38254345	38279345	38229345
10	ENSBTAG00000006470	-1	38159317	38248606	protein_coding	TTBK2	microtubule cytoskeleton organization	GO:0000226	rs109593588	38254345	38254345	38279345	38229345
10	ENSBTAG00000006470	-1	38159317	38248606	protein_coding	TTBK2	negative regulation of microtubule depolymerization	GO:0007026	rs109593588	38254345	38254345	38279345	38229345
10	ENSBTAG00000006470	-1	38159317	38248606	protein_coding	TTBK2	regulation of cell migration	GO:0030334	rs109593588	38254345	38254345	38279345	38229345
10	ENSBTAG00000006470	-1	38159317	38248606	protein_coding	TTBK2	negative regulation of protein localization to microtubule	GO:1902817	rs109593588	38254345	38254345	38279345	38229345
10	ENSBTAG00000006470	-1	38159317	38248606	protein_coding	TTBK2	negative regulation of microtubule binding	GO:1904527	rs109593588	38254345	38254345	38279345	38229345
10	ENSBTAG00000006470	-1	38159317	38248606	protein_coding	TTBK2	nucleus	GO:0005634	rs109593588	38254345	38254345	38279345	38229345
10	ENSBTAG00000006470	-1	38159317	38248606	protein_coding	TTBK2	centriole	GO:0005814	rs109593588	38254345	38254345	38279345	38229345
10	ENSBTAG00000006470	-1	38159317	38248606	protein_coding	TTBK2	cytosol	GO:0005829	rs109593588	38254345	38254345	38279345	38229345
10	ENSBTAG00000006470	-1	38159317	38248606	protein_coding	TTBK2	ATP binding	GO:0005524	rs133754939	38255901	38255901	38280901	38230901
10	ENSBTAG00000006470	-1	38159317	38248606	protein_coding	TTBK2	protein kinase activity	GO:0004672	rs133754939	38255901	38255901	38280901	38230901
10	ENSBTAG00000006470	-1	38159317	38248606	protein_coding	TTBK2	protein phosphorylation	GO:0006468	rs133754939	38255901	38255901	38280901	38230901
10	ENSBTAG00000006470	-1	38159317	38248606	protein_coding	TTBK2	peptidyl-serine phosphorylation	GO:0018105	rs133754939	38255901	38255901	38280901	38230901
10	ENSBTAG00000006470	-1	38159317	38248606	protein_coding	TTBK2	ciliary transition zone	GO:0035869	rs133754939	38255901	38255901	38280901	38230901
10	ENSBTAG00000006470	-1	38159317	38248606	protein_coding	TTBK2	cilium assembly	GO:0060271	rs133754939	38255901	38255901	38280901	38230901
10	ENSBTAG00000006470	-1	38159317	38248606	protein_coding	TTBK2	ciliary basal body	GO:0036064	rs133754939	38255901	38255901	38280901	38230901
10	ENSBTAG00000006470	-1	38159317	38248606	protein_coding	TTBK2	peptidyl-threonine phosphorylation	GO:0018107	rs133754939	38255901	38255901	38280901	38230901
10	ENSBTAG00000006470	-1	38159317	38248606	protein_coding	TTBK2	protein serine/threonine kinase activity	GO:0004674	rs133754939	38255901	38255901	38280901	38230901
10	ENSBTAG00000006470	-1	38159317	38248606	protein_coding	TTBK2	kinesin binding	GO:0019894	rs133754939	38255901	38255901	38280901	38230901
10	ENSBTAG00000006470	-1	38159317	38248606	protein_coding	TTBK2	microtubule cytoskeleton organization	GO:0000226	rs133754939	38255901	38255901	38280901	38230901
10	ENSBTAG00000006470	-1	38159317	38248606	protein_coding	TTBK2	negative regulation of microtubule depolymerization	GO:0007026	rs133754939	38255901	38255901	38280901	38230901
10	ENSBTAG00000006470	-1	38159317	38248606	protein_coding	TTBK2	regulation of cell migration	GO:0030334	rs133754939	38255901	38255901	38280901	38230901
10	ENSBTAG00000006470	-1	38159317	38248606	protein_coding	TTBK2	negative regulation of protein localization to microtubule	GO:1902817	rs133754939	38255901	38255901	38280901	38230901
10	ENSBTAG00000006470	-1	38159317	38248606	protein_coding	TTBK2	negative regulation of microtubule binding	GO:1904527	rs133754939	38255901	38255901	38280901	38230901
10	ENSBTAG00000006470	-1	38159317	38248606	protein_coding	TTBK2	nucleus	GO:0005634	rs133754939	38255901	38255901	38280901	38230901
10	ENSBTAG00000006470	-1	38159317	38248606	protein_coding	TTBK2	centriole	GO:0005814	rs133754939	38255901	38255901	38280901	38230901
10	ENSBTAG00000006470	-1	38159317	38248606	protein_coding	TTBK2	cytosol	GO:0005829	rs133754939	38255901	38255901	38280901	38230901
10	ENSBTAG00000006470	-1	38159317	38248606	protein_coding	TTBK2	ATP binding	GO:0005524	rs135242328	38262598	38262598	38287598	38237598
10	ENSBTAG00000006470	-1	38159317	38248606	protein_coding	TTBK2	protein kinase activity	GO:0004672	rs135242328	38262598	38262598	38287598	38237598
10	ENSBTAG00000006470	-1	38159317	38248606	protein_coding	TTBK2	protein phosphorylation	GO:0006468	rs135242328	38262598	38262598	38287598	38237598
10	ENSBTAG00000006470	-1	38159317	38248606	protein_coding	TTBK2	peptidyl-serine phosphorylation	GO:0018105	rs135242328	38262598	38262598	38287598	38237598
10	ENSBTAG00000006470	-1	38159317	38248606	protein_coding	TTBK2	ciliary transition zone	GO:0035869	rs135242328	38262598	38262598	38287598	38237598
10	ENSBTAG00000006470	-1	38159317	38248606	protein_coding	TTBK2	cilium assembly	GO:0060271	rs135242328	38262598	38262598	38287598	38237598
10	ENSBTAG00000006470	-1	38159317	38248606	protein_coding	TTBK2	ciliary basal body	GO:0036064	rs135242328	38262598	38262598	38287598	38237598
10	ENSBTAG00000006470	-1	38159317	38248606	protein_coding	TTBK2	peptidyl-threonine phosphorylation	GO:0018107	rs135242328	38262598	38262598	38287598	38237598
10	ENSBTAG00000006470	-1	38159317	38248606	protein_coding	TTBK2	protein serine/threonine kinase activity	GO:0004674	rs135242328	38262598	38262598	38287598	38237598
10	ENSBTAG00000006470	-1	38159317	38248606	protein_coding	TTBK2	kinesin binding	GO:0019894	rs135242328	38262598	38262598	38287598	38237598
10	ENSBTAG00000006470	-1	38159317	38248606	protein_coding	TTBK2	microtubule cytoskeleton organization	GO:0000226	rs135242328	38262598	38262598	38287598	38237598
10	ENSBTAG00000006470	-1	38159317	38248606	protein_coding	TTBK2	negative regulation of microtubule depolymerization	GO:0007026	rs135242328	38262598	38262598	38287598	38237598
10	ENSBTAG00000006470	-1	38159317	38248606	protein_coding	TTBK2	regulation of cell migration	GO:0030334	rs135242328	38262598	38262598	38287598	38237598
10	ENSBTAG00000006470	-1	38159317	38248606	protein_coding	TTBK2	negative regulation of protein localization to microtubule	GO:1902817	rs135242328	38262598	38262598	38287598	38237598
10	ENSBTAG00000006470	-1	38159317	38248606	protein_coding	TTBK2	negative regulation of microtubule binding	GO:1904527	rs135242328	38262598	38262598	38287598	38237598
10	ENSBTAG00000006470	-1	38159317	38248606	protein_coding	TTBK2	nucleus	GO:0005634	rs135242328	38262598	38262598	38287598	38237598
10	ENSBTAG00000006470	-1	38159317	38248606	protein_coding	TTBK2	centriole	GO:0005814	rs135242328	38262598	38262598	38287598	38237598
10	ENSBTAG00000006470	-1	38159317	38248606	protein_coding	TTBK2	cytosol	GO:0005829	rs135242328	38262598	38262598	38287598	38237598
10	ENSBTAG00000006470	-1	38159317	38248606	protein_coding	TTBK2	ATP binding	GO:0005524	rs132846480	38266623	38266623	38291623	38241623
10	ENSBTAG00000006470	-1	38159317	38248606	protein_coding	TTBK2	protein kinase activity	GO:0004672	rs132846480	38266623	38266623	38291623	38241623
10	ENSBTAG00000006470	-1	38159317	38248606	protein_coding	TTBK2	protein phosphorylation	GO:0006468	rs132846480	38266623	38266623	38291623	38241623
10	ENSBTAG00000006470	-1	38159317	38248606	protein_coding	TTBK2	peptidyl-serine phosphorylation	GO:0018105	rs132846480	38266623	38266623	38291623	38241623
10	ENSBTAG00000006470	-1	38159317	38248606	protein_coding	TTBK2	ciliary transition zone	GO:0035869	rs132846480	38266623	38266623	38291623	38241623
10	ENSBTAG00000006470	-1	38159317	38248606	protein_coding	TTBK2	cilium assembly	GO:0060271	rs132846480	38266623	38266623	38291623	38241623
10	ENSBTAG00000006470	-1	38159317	38248606	protein_coding	TTBK2	ciliary basal body	GO:0036064	rs132846480	38266623	38266623	38291623	38241623
10	ENSBTAG00000006470	-1	38159317	38248606	protein_coding	TTBK2	peptidyl-threonine phosphorylation	GO:0018107	rs132846480	38266623	38266623	38291623	38241623
10	ENSBTAG00000006470	-1	38159317	38248606	protein_coding	TTBK2	protein serine/threonine kinase activity	GO:0004674	rs132846480	38266623	38266623	38291623	38241623
10	ENSBTAG00000006470	-1	38159317	38248606	protein_coding	TTBK2	kinesin binding	GO:0019894	rs132846480	38266623	38266623	38291623	38241623
10	ENSBTAG00000006470	-1	38159317	38248606	protein_coding	TTBK2	microtubule cytoskeleton organization	GO:0000226	rs132846480	38266623	38266623	38291623	38241623
10	ENSBTAG00000006470	-1	38159317	38248606	protein_coding	TTBK2	negative regulation of microtubule depolymerization	GO:0007026	rs132846480	38266623	38266623	38291623	38241623
10	ENSBTAG00000006470	-1	38159317	38248606	protein_coding	TTBK2	regulation of cell migration	GO:0030334	rs132846480	38266623	38266623	38291623	38241623
10	ENSBTAG00000006470	-1	38159317	38248606	protein_coding	TTBK2	negative regulation of protein localization to microtubule	GO:1902817	rs132846480	38266623	38266623	38291623	38241623
10	ENSBTAG00000006470	-1	38159317	38248606	protein_coding	TTBK2	negative regulation of microtubule binding	GO:1904527	rs132846480	38266623	38266623	38291623	38241623
10	ENSBTAG00000006470	-1	38159317	38248606	protein_coding	TTBK2	nucleus	GO:0005634	rs132846480	38266623	38266623	38291623	38241623
10	ENSBTAG00000006470	-1	38159317	38248606	protein_coding	TTBK2	centriole	GO:0005814	rs132846480	38266623	38266623	38291623	38241623
10	ENSBTAG00000006470	-1	38159317	38248606	protein_coding	TTBK2	cytosol	GO:0005829	rs132846480	38266623	38266623	38291623	38241623
10	ENSBTAG00000021087	-1	38301493	38447561	protein_coding	UBR1	cytoplasm	GO:0005737	rs137067175	38276824	38276824	38301824	38251824
10	ENSBTAG00000021087	-1	38301493	38447561	protein_coding	UBR1	zinc ion binding	GO:0008270	rs137067175	38276824	38276824	38301824	38251824
10	ENSBTAG00000021087	-1	38301493	38447561	protein_coding	UBR1	protein catabolic process	GO:0030163	rs137067175	38276824	38276824	38301824	38251824
10	ENSBTAG00000021087	-1	38301493	38447561	protein_coding	UBR1	ubiquitin protein ligase activity	GO:0061630	rs137067175	38276824	38276824	38301824	38251824
10	ENSBTAG00000021087	-1	38301493	38447561	protein_coding	UBR1	ubiquitin ligase complex	GO:0000151	rs137067175	38276824	38276824	38301824	38251824
10	ENSBTAG00000021087	-1	38301493	38447561	protein_coding	UBR1	protein ubiquitination	GO:0016567	rs137067175	38276824	38276824	38301824	38251824
10	ENSBTAG00000021087	-1	38301493	38447561	protein_coding	UBR1	ubiquitin-dependent protein catabolic process via the N-end rule pathway	GO:0071596	rs137067175	38276824	38276824	38301824	38251824
10	ENSBTAG00000021087	-1	38301493	38447561	protein_coding	UBR1	ubiquitin-protein transferase activity	GO:0004842	rs137067175	38276824	38276824	38301824	38251824
10	ENSBTAG00000021087	-1	38301493	38447561	protein_coding	UBR1	leucine binding	GO:0070728	rs137067175	38276824	38276824	38301824	38251824
10	ENSBTAG00000021087	-1	38301493	38447561	protein_coding	UBR1	ubiquitin-dependent protein catabolic process	GO:0006511	rs137067175	38276824	38276824	38301824	38251824
10	ENSBTAG00000021087	-1	38301493	38447561	protein_coding	UBR1	negative regulation of TOR signaling	GO:0032007	rs137067175	38276824	38276824	38301824	38251824
10	ENSBTAG00000021087	-1	38301493	38447561	protein_coding	UBR1	cellular response to leucine	GO:0071233	rs137067175	38276824	38276824	38301824	38251824
10	ENSBTAG00000021087	-1	38301493	38447561	protein_coding	UBR1	proteasome complex	GO:0000502	rs137067175	38276824	38276824	38301824	38251824
10	ENSBTAG00000021087	-1	38301493	38447561	protein_coding	UBR1	cytoplasm	GO:0005737	rs135918821	38277347	38277347	38302347	38252347
10	ENSBTAG00000021087	-1	38301493	38447561	protein_coding	UBR1	zinc ion binding	GO:0008270	rs135918821	38277347	38277347	38302347	38252347
10	ENSBTAG00000021087	-1	38301493	38447561	protein_coding	UBR1	protein catabolic process	GO:0030163	rs135918821	38277347	38277347	38302347	38252347
10	ENSBTAG00000021087	-1	38301493	38447561	protein_coding	UBR1	ubiquitin protein ligase activity	GO:0061630	rs135918821	38277347	38277347	38302347	38252347
10	ENSBTAG00000021087	-1	38301493	38447561	protein_coding	UBR1	ubiquitin ligase complex	GO:0000151	rs135918821	38277347	38277347	38302347	38252347
10	ENSBTAG00000021087	-1	38301493	38447561	protein_coding	UBR1	protein ubiquitination	GO:0016567	rs135918821	38277347	38277347	38302347	38252347
10	ENSBTAG00000021087	-1	38301493	38447561	protein_coding	UBR1	ubiquitin-dependent protein catabolic process via the N-end rule pathway	GO:0071596	rs135918821	38277347	38277347	38302347	38252347
10	ENSBTAG00000021087	-1	38301493	38447561	protein_coding	UBR1	ubiquitin-protein transferase activity	GO:0004842	rs135918821	38277347	38277347	38302347	38252347
10	ENSBTAG00000021087	-1	38301493	38447561	protein_coding	UBR1	leucine binding	GO:0070728	rs135918821	38277347	38277347	38302347	38252347
10	ENSBTAG00000021087	-1	38301493	38447561	protein_coding	UBR1	ubiquitin-dependent protein catabolic process	GO:0006511	rs135918821	38277347	38277347	38302347	38252347
10	ENSBTAG00000021087	-1	38301493	38447561	protein_coding	UBR1	negative regulation of TOR signaling	GO:0032007	rs135918821	38277347	38277347	38302347	38252347
10	ENSBTAG00000021087	-1	38301493	38447561	protein_coding	UBR1	cellular response to leucine	GO:0071233	rs135918821	38277347	38277347	38302347	38252347
10	ENSBTAG00000021087	-1	38301493	38447561	protein_coding	UBR1	proteasome complex	GO:0000502	rs135918821	38277347	38277347	38302347	38252347
10	ENSBTAG00000021087	-1	38301493	38447561	protein_coding	UBR1	cytoplasm	GO:0005737	rs110189671	38279020	38279020	38304020	38254020
10	ENSBTAG00000021087	-1	38301493	38447561	protein_coding	UBR1	zinc ion binding	GO:0008270	rs110189671	38279020	38279020	38304020	38254020
10	ENSBTAG00000021087	-1	38301493	38447561	protein_coding	UBR1	protein catabolic process	GO:0030163	rs110189671	38279020	38279020	38304020	38254020
10	ENSBTAG00000021087	-1	38301493	38447561	protein_coding	UBR1	ubiquitin protein ligase activity	GO:0061630	rs110189671	38279020	38279020	38304020	38254020
10	ENSBTAG00000021087	-1	38301493	38447561	protein_coding	UBR1	ubiquitin ligase complex	GO:0000151	rs110189671	38279020	38279020	38304020	38254020
10	ENSBTAG00000021087	-1	38301493	38447561	protein_coding	UBR1	protein ubiquitination	GO:0016567	rs110189671	38279020	38279020	38304020	38254020
10	ENSBTAG00000021087	-1	38301493	38447561	protein_coding	UBR1	ubiquitin-dependent protein catabolic process via the N-end rule pathway	GO:0071596	rs110189671	38279020	38279020	38304020	38254020
10	ENSBTAG00000021087	-1	38301493	38447561	protein_coding	UBR1	ubiquitin-protein transferase activity	GO:0004842	rs110189671	38279020	38279020	38304020	38254020
10	ENSBTAG00000021087	-1	38301493	38447561	protein_coding	UBR1	leucine binding	GO:0070728	rs110189671	38279020	38279020	38304020	38254020
10	ENSBTAG00000021087	-1	38301493	38447561	protein_coding	UBR1	ubiquitin-dependent protein catabolic process	GO:0006511	rs110189671	38279020	38279020	38304020	38254020
10	ENSBTAG00000021087	-1	38301493	38447561	protein_coding	UBR1	negative regulation of TOR signaling	GO:0032007	rs110189671	38279020	38279020	38304020	38254020
10	ENSBTAG00000021087	-1	38301493	38447561	protein_coding	UBR1	cellular response to leucine	GO:0071233	rs110189671	38279020	38279020	38304020	38254020
10	ENSBTAG00000021087	-1	38301493	38447561	protein_coding	UBR1	proteasome complex	GO:0000502	rs110189671	38279020	38279020	38304020	38254020
10	ENSBTAG00000021087	-1	38301493	38447561	protein_coding	UBR1	cytoplasm	GO:0005737	rs110836795	38280704	38280704	38305704	38255704
10	ENSBTAG00000021087	-1	38301493	38447561	protein_coding	UBR1	zinc ion binding	GO:0008270	rs110836795	38280704	38280704	38305704	38255704
10	ENSBTAG00000021087	-1	38301493	38447561	protein_coding	UBR1	protein catabolic process	GO:0030163	rs110836795	38280704	38280704	38305704	38255704
10	ENSBTAG00000021087	-1	38301493	38447561	protein_coding	UBR1	ubiquitin protein ligase activity	GO:0061630	rs110836795	38280704	38280704	38305704	38255704
10	ENSBTAG00000021087	-1	38301493	38447561	protein_coding	UBR1	ubiquitin ligase complex	GO:0000151	rs110836795	38280704	38280704	38305704	38255704
10	ENSBTAG00000021087	-1	38301493	38447561	protein_coding	UBR1	protein ubiquitination	GO:0016567	rs110836795	38280704	38280704	38305704	38255704
10	ENSBTAG00000021087	-1	38301493	38447561	protein_coding	UBR1	ubiquitin-dependent protein catabolic process via the N-end rule pathway	GO:0071596	rs110836795	38280704	38280704	38305704	38255704
10	ENSBTAG00000021087	-1	38301493	38447561	protein_coding	UBR1	ubiquitin-protein transferase activity	GO:0004842	rs110836795	38280704	38280704	38305704	38255704
10	ENSBTAG00000021087	-1	38301493	38447561	protein_coding	UBR1	leucine binding	GO:0070728	rs110836795	38280704	38280704	38305704	38255704
10	ENSBTAG00000021087	-1	38301493	38447561	protein_coding	UBR1	ubiquitin-dependent protein catabolic process	GO:0006511	rs110836795	38280704	38280704	38305704	38255704
10	ENSBTAG00000021087	-1	38301493	38447561	protein_coding	UBR1	negative regulation of TOR signaling	GO:0032007	rs110836795	38280704	38280704	38305704	38255704
10	ENSBTAG00000021087	-1	38301493	38447561	protein_coding	UBR1	cellular response to leucine	GO:0071233	rs110836795	38280704	38280704	38305704	38255704
10	ENSBTAG00000021087	-1	38301493	38447561	protein_coding	UBR1	proteasome complex	GO:0000502	rs110836795	38280704	38280704	38305704	38255704
10	ENSBTAG00000021087	-1	38301493	38447561	protein_coding	UBR1	cytoplasm	GO:0005737	rs136079963	38282914	38282914	38307914	38257914
10	ENSBTAG00000021087	-1	38301493	38447561	protein_coding	UBR1	zinc ion binding	GO:0008270	rs136079963	38282914	38282914	38307914	38257914
10	ENSBTAG00000021087	-1	38301493	38447561	protein_coding	UBR1	protein catabolic process	GO:0030163	rs136079963	38282914	38282914	38307914	38257914
10	ENSBTAG00000021087	-1	38301493	38447561	protein_coding	UBR1	ubiquitin protein ligase activity	GO:0061630	rs136079963	38282914	38282914	38307914	38257914
10	ENSBTAG00000021087	-1	38301493	38447561	protein_coding	UBR1	ubiquitin ligase complex	GO:0000151	rs136079963	38282914	38282914	38307914	38257914
10	ENSBTAG00000021087	-1	38301493	38447561	protein_coding	UBR1	protein ubiquitination	GO:0016567	rs136079963	38282914	38282914	38307914	38257914
10	ENSBTAG00000021087	-1	38301493	38447561	protein_coding	UBR1	ubiquitin-dependent protein catabolic process via the N-end rule pathway	GO:0071596	rs136079963	38282914	38282914	38307914	38257914
10	ENSBTAG00000021087	-1	38301493	38447561	protein_coding	UBR1	ubiquitin-protein transferase activity	GO:0004842	rs136079963	38282914	38282914	38307914	38257914
10	ENSBTAG00000021087	-1	38301493	38447561	protein_coding	UBR1	leucine binding	GO:0070728	rs136079963	38282914	38282914	38307914	38257914
10	ENSBTAG00000021087	-1	38301493	38447561	protein_coding	UBR1	ubiquitin-dependent protein catabolic process	GO:0006511	rs136079963	38282914	38282914	38307914	38257914
10	ENSBTAG00000021087	-1	38301493	38447561	protein_coding	UBR1	negative regulation of TOR signaling	GO:0032007	rs136079963	38282914	38282914	38307914	38257914
10	ENSBTAG00000021087	-1	38301493	38447561	protein_coding	UBR1	cellular response to leucine	GO:0071233	rs136079963	38282914	38282914	38307914	38257914
10	ENSBTAG00000021087	-1	38301493	38447561	protein_coding	UBR1	proteasome complex	GO:0000502	rs136079963	38282914	38282914	38307914	38257914
10	ENSBTAG00000021087	-1	38301493	38447561	protein_coding	UBR1	cytoplasm	GO:0005737	rs109489774	38284489	38284489	38309489	38259489
10	ENSBTAG00000021087	-1	38301493	38447561	protein_coding	UBR1	zinc ion binding	GO:0008270	rs109489774	38284489	38284489	38309489	38259489
10	ENSBTAG00000021087	-1	38301493	38447561	protein_coding	UBR1	protein catabolic process	GO:0030163	rs109489774	38284489	38284489	38309489	38259489
10	ENSBTAG00000021087	-1	38301493	38447561	protein_coding	UBR1	ubiquitin protein ligase activity	GO:0061630	rs109489774	38284489	38284489	38309489	38259489
10	ENSBTAG00000021087	-1	38301493	38447561	protein_coding	UBR1	ubiquitin ligase complex	GO:0000151	rs109489774	38284489	38284489	38309489	38259489
10	ENSBTAG00000021087	-1	38301493	38447561	protein_coding	UBR1	protein ubiquitination	GO:0016567	rs109489774	38284489	38284489	38309489	38259489
10	ENSBTAG00000021087	-1	38301493	38447561	protein_coding	UBR1	ubiquitin-dependent protein catabolic process via the N-end rule pathway	GO:0071596	rs109489774	38284489	38284489	38309489	38259489
10	ENSBTAG00000021087	-1	38301493	38447561	protein_coding	UBR1	ubiquitin-protein transferase activity	GO:0004842	rs109489774	38284489	38284489	38309489	38259489
10	ENSBTAG00000021087	-1	38301493	38447561	protein_coding	UBR1	leucine binding	GO:0070728	rs109489774	38284489	38284489	38309489	38259489
10	ENSBTAG00000021087	-1	38301493	38447561	protein_coding	UBR1	ubiquitin-dependent protein catabolic process	GO:0006511	rs109489774	38284489	38284489	38309489	38259489
10	ENSBTAG00000021087	-1	38301493	38447561	protein_coding	UBR1	negative regulation of TOR signaling	GO:0032007	rs109489774	38284489	38284489	38309489	38259489
10	ENSBTAG00000021087	-1	38301493	38447561	protein_coding	UBR1	cellular response to leucine	GO:0071233	rs109489774	38284489	38284489	38309489	38259489
10	ENSBTAG00000021087	-1	38301493	38447561	protein_coding	UBR1	proteasome complex	GO:0000502	rs109489774	38284489	38284489	38309489	38259489
10	ENSBTAG00000021087	-1	38301493	38447561	protein_coding	UBR1	cytoplasm	GO:0005737	rs110319702	38285386	38285386	38310386	38260386
10	ENSBTAG00000021087	-1	38301493	38447561	protein_coding	UBR1	zinc ion binding	GO:0008270	rs110319702	38285386	38285386	38310386	38260386
10	ENSBTAG00000021087	-1	38301493	38447561	protein_coding	UBR1	protein catabolic process	GO:0030163	rs110319702	38285386	38285386	38310386	38260386
10	ENSBTAG00000021087	-1	38301493	38447561	protein_coding	UBR1	ubiquitin protein ligase activity	GO:0061630	rs110319702	38285386	38285386	38310386	38260386
10	ENSBTAG00000021087	-1	38301493	38447561	protein_coding	UBR1	ubiquitin ligase complex	GO:0000151	rs110319702	38285386	38285386	38310386	38260386
10	ENSBTAG00000021087	-1	38301493	38447561	protein_coding	UBR1	protein ubiquitination	GO:0016567	rs110319702	38285386	38285386	38310386	38260386
10	ENSBTAG00000021087	-1	38301493	38447561	protein_coding	UBR1	ubiquitin-dependent protein catabolic process via the N-end rule pathway	GO:0071596	rs110319702	38285386	38285386	38310386	38260386
10	ENSBTAG00000021087	-1	38301493	38447561	protein_coding	UBR1	ubiquitin-protein transferase activity	GO:0004842	rs110319702	38285386	38285386	38310386	38260386
10	ENSBTAG00000021087	-1	38301493	38447561	protein_coding	UBR1	leucine binding	GO:0070728	rs110319702	38285386	38285386	38310386	38260386
10	ENSBTAG00000021087	-1	38301493	38447561	protein_coding	UBR1	ubiquitin-dependent protein catabolic process	GO:0006511	rs110319702	38285386	38285386	38310386	38260386
10	ENSBTAG00000021087	-1	38301493	38447561	protein_coding	UBR1	negative regulation of TOR signaling	GO:0032007	rs110319702	38285386	38285386	38310386	38260386
10	ENSBTAG00000021087	-1	38301493	38447561	protein_coding	UBR1	cellular response to leucine	GO:0071233	rs110319702	38285386	38285386	38310386	38260386
10	ENSBTAG00000021087	-1	38301493	38447561	protein_coding	UBR1	proteasome complex	GO:0000502	rs110319702	38285386	38285386	38310386	38260386
10	ENSBTAG00000021087	-1	38301493	38447561	protein_coding	UBR1	cytoplasm	GO:0005737	rs135479866	38291372	38291372	38316372	38266372
10	ENSBTAG00000021087	-1	38301493	38447561	protein_coding	UBR1	zinc ion binding	GO:0008270	rs135479866	38291372	38291372	38316372	38266372
10	ENSBTAG00000021087	-1	38301493	38447561	protein_coding	UBR1	protein catabolic process	GO:0030163	rs135479866	38291372	38291372	38316372	38266372
10	ENSBTAG00000021087	-1	38301493	38447561	protein_coding	UBR1	ubiquitin protein ligase activity	GO:0061630	rs135479866	38291372	38291372	38316372	38266372
10	ENSBTAG00000021087	-1	38301493	38447561	protein_coding	UBR1	ubiquitin ligase complex	GO:0000151	rs135479866	38291372	38291372	38316372	38266372
10	ENSBTAG00000021087	-1	38301493	38447561	protein_coding	UBR1	protein ubiquitination	GO:0016567	rs135479866	38291372	38291372	38316372	38266372
10	ENSBTAG00000021087	-1	38301493	38447561	protein_coding	UBR1	ubiquitin-dependent protein catabolic process via the N-end rule pathway	GO:0071596	rs135479866	38291372	38291372	38316372	38266372
10	ENSBTAG00000021087	-1	38301493	38447561	protein_coding	UBR1	ubiquitin-protein transferase activity	GO:0004842	rs135479866	38291372	38291372	38316372	38266372
10	ENSBTAG00000021087	-1	38301493	38447561	protein_coding	UBR1	leucine binding	GO:0070728	rs135479866	38291372	38291372	38316372	38266372
10	ENSBTAG00000021087	-1	38301493	38447561	protein_coding	UBR1	ubiquitin-dependent protein catabolic process	GO:0006511	rs135479866	38291372	38291372	38316372	38266372
10	ENSBTAG00000021087	-1	38301493	38447561	protein_coding	UBR1	negative regulation of TOR signaling	GO:0032007	rs135479866	38291372	38291372	38316372	38266372
10	ENSBTAG00000021087	-1	38301493	38447561	protein_coding	UBR1	cellular response to leucine	GO:0071233	rs135479866	38291372	38291372	38316372	38266372
10	ENSBTAG00000021087	-1	38301493	38447561	protein_coding	UBR1	proteasome complex	GO:0000502	rs135479866	38291372	38291372	38316372	38266372
10	ENSBTAG00000021087	-1	38301493	38447561	protein_coding	UBR1	cytoplasm	GO:0005737	rs137640074	38296468	38296468	38321468	38271468
10	ENSBTAG00000021087	-1	38301493	38447561	protein_coding	UBR1	zinc ion binding	GO:0008270	rs137640074	38296468	38296468	38321468	38271468
10	ENSBTAG00000021087	-1	38301493	38447561	protein_coding	UBR1	protein catabolic process	GO:0030163	rs137640074	38296468	38296468	38321468	38271468
10	ENSBTAG00000021087	-1	38301493	38447561	protein_coding	UBR1	ubiquitin protein ligase activity	GO:0061630	rs137640074	38296468	38296468	38321468	38271468
10	ENSBTAG00000021087	-1	38301493	38447561	protein_coding	UBR1	ubiquitin ligase complex	GO:0000151	rs137640074	38296468	38296468	38321468	38271468
10	ENSBTAG00000021087	-1	38301493	38447561	protein_coding	UBR1	protein ubiquitination	GO:0016567	rs137640074	38296468	38296468	38321468	38271468
10	ENSBTAG00000021087	-1	38301493	38447561	protein_coding	UBR1	ubiquitin-dependent protein catabolic process via the N-end rule pathway	GO:0071596	rs137640074	38296468	38296468	38321468	38271468
10	ENSBTAG00000021087	-1	38301493	38447561	protein_coding	UBR1	ubiquitin-protein transferase activity	GO:0004842	rs137640074	38296468	38296468	38321468	38271468
10	ENSBTAG00000021087	-1	38301493	38447561	protein_coding	UBR1	leucine binding	GO:0070728	rs137640074	38296468	38296468	38321468	38271468
10	ENSBTAG00000021087	-1	38301493	38447561	protein_coding	UBR1	ubiquitin-dependent protein catabolic process	GO:0006511	rs137640074	38296468	38296468	38321468	38271468
10	ENSBTAG00000021087	-1	38301493	38447561	protein_coding	UBR1	negative regulation of TOR signaling	GO:0032007	rs137640074	38296468	38296468	38321468	38271468
10	ENSBTAG00000021087	-1	38301493	38447561	protein_coding	UBR1	cellular response to leucine	GO:0071233	rs137640074	38296468	38296468	38321468	38271468
10	ENSBTAG00000021087	-1	38301493	38447561	protein_coding	UBR1	proteasome complex	GO:0000502	rs137640074	38296468	38296468	38321468	38271468
10	ENSBTAG00000021087	-1	38301493	38447561	protein_coding	UBR1	cytoplasm	GO:0005737	rs133322989	38304999	38304999	38329999	38279999
10	ENSBTAG00000021087	-1	38301493	38447561	protein_coding	UBR1	zinc ion binding	GO:0008270	rs133322989	38304999	38304999	38329999	38279999
10	ENSBTAG00000021087	-1	38301493	38447561	protein_coding	UBR1	protein catabolic process	GO:0030163	rs133322989	38304999	38304999	38329999	38279999
10	ENSBTAG00000021087	-1	38301493	38447561	protein_coding	UBR1	ubiquitin protein ligase activity	GO:0061630	rs133322989	38304999	38304999	38329999	38279999
10	ENSBTAG00000021087	-1	38301493	38447561	protein_coding	UBR1	ubiquitin ligase complex	GO:0000151	rs133322989	38304999	38304999	38329999	38279999
10	ENSBTAG00000021087	-1	38301493	38447561	protein_coding	UBR1	protein ubiquitination	GO:0016567	rs133322989	38304999	38304999	38329999	38279999
10	ENSBTAG00000021087	-1	38301493	38447561	protein_coding	UBR1	ubiquitin-dependent protein catabolic process via the N-end rule pathway	GO:0071596	rs133322989	38304999	38304999	38329999	38279999
10	ENSBTAG00000021087	-1	38301493	38447561	protein_coding	UBR1	ubiquitin-protein transferase activity	GO:0004842	rs133322989	38304999	38304999	38329999	38279999
10	ENSBTAG00000021087	-1	38301493	38447561	protein_coding	UBR1	leucine binding	GO:0070728	rs133322989	38304999	38304999	38329999	38279999
10	ENSBTAG00000021087	-1	38301493	38447561	protein_coding	UBR1	ubiquitin-dependent protein catabolic process	GO:0006511	rs133322989	38304999	38304999	38329999	38279999
10	ENSBTAG00000021087	-1	38301493	38447561	protein_coding	UBR1	negative regulation of TOR signaling	GO:0032007	rs133322989	38304999	38304999	38329999	38279999
10	ENSBTAG00000021087	-1	38301493	38447561	protein_coding	UBR1	cellular response to leucine	GO:0071233	rs133322989	38304999	38304999	38329999	38279999
10	ENSBTAG00000021087	-1	38301493	38447561	protein_coding	UBR1	proteasome complex	GO:0000502	rs133322989	38304999	38304999	38329999	38279999
10	ENSBTAG00000021087	-1	38301493	38447561	protein_coding	UBR1	cytoplasm	GO:0005737	rs137221265	38309784	38309784	38334784	38284784
10	ENSBTAG00000021087	-1	38301493	38447561	protein_coding	UBR1	zinc ion binding	GO:0008270	rs137221265	38309784	38309784	38334784	38284784
10	ENSBTAG00000021087	-1	38301493	38447561	protein_coding	UBR1	protein catabolic process	GO:0030163	rs137221265	38309784	38309784	38334784	38284784
10	ENSBTAG00000021087	-1	38301493	38447561	protein_coding	UBR1	ubiquitin protein ligase activity	GO:0061630	rs137221265	38309784	38309784	38334784	38284784
10	ENSBTAG00000021087	-1	38301493	38447561	protein_coding	UBR1	ubiquitin ligase complex	GO:0000151	rs137221265	38309784	38309784	38334784	38284784
10	ENSBTAG00000021087	-1	38301493	38447561	protein_coding	UBR1	protein ubiquitination	GO:0016567	rs137221265	38309784	38309784	38334784	38284784
10	ENSBTAG00000021087	-1	38301493	38447561	protein_coding	UBR1	ubiquitin-dependent protein catabolic process via the N-end rule pathway	GO:0071596	rs137221265	38309784	38309784	38334784	38284784
10	ENSBTAG00000021087	-1	38301493	38447561	protein_coding	UBR1	ubiquitin-protein transferase activity	GO:0004842	rs137221265	38309784	38309784	38334784	38284784
10	ENSBTAG00000021087	-1	38301493	38447561	protein_coding	UBR1	leucine binding	GO:0070728	rs137221265	38309784	38309784	38334784	38284784
10	ENSBTAG00000021087	-1	38301493	38447561	protein_coding	UBR1	ubiquitin-dependent protein catabolic process	GO:0006511	rs137221265	38309784	38309784	38334784	38284784
10	ENSBTAG00000021087	-1	38301493	38447561	protein_coding	UBR1	negative regulation of TOR signaling	GO:0032007	rs137221265	38309784	38309784	38334784	38284784
10	ENSBTAG00000021087	-1	38301493	38447561	protein_coding	UBR1	cellular response to leucine	GO:0071233	rs137221265	38309784	38309784	38334784	38284784
10	ENSBTAG00000021087	-1	38301493	38447561	protein_coding	UBR1	proteasome complex	GO:0000502	rs137221265	38309784	38309784	38334784	38284784
10	ENSBTAG00000021087	-1	38301493	38447561	protein_coding	UBR1	cytoplasm	GO:0005737	rs110660400	38323303	38323303	38348303	38298303
10	ENSBTAG00000021087	-1	38301493	38447561	protein_coding	UBR1	zinc ion binding	GO:0008270	rs110660400	38323303	38323303	38348303	38298303
10	ENSBTAG00000021087	-1	38301493	38447561	protein_coding	UBR1	protein catabolic process	GO:0030163	rs110660400	38323303	38323303	38348303	38298303
10	ENSBTAG00000021087	-1	38301493	38447561	protein_coding	UBR1	ubiquitin protein ligase activity	GO:0061630	rs110660400	38323303	38323303	38348303	38298303
10	ENSBTAG00000021087	-1	38301493	38447561	protein_coding	UBR1	ubiquitin ligase complex	GO:0000151	rs110660400	38323303	38323303	38348303	38298303
10	ENSBTAG00000021087	-1	38301493	38447561	protein_coding	UBR1	protein ubiquitination	GO:0016567	rs110660400	38323303	38323303	38348303	38298303
10	ENSBTAG00000021087	-1	38301493	38447561	protein_coding	UBR1	ubiquitin-dependent protein catabolic process via the N-end rule pathway	GO:0071596	rs110660400	38323303	38323303	38348303	38298303
10	ENSBTAG00000021087	-1	38301493	38447561	protein_coding	UBR1	ubiquitin-protein transferase activity	GO:0004842	rs110660400	38323303	38323303	38348303	38298303
10	ENSBTAG00000021087	-1	38301493	38447561	protein_coding	UBR1	leucine binding	GO:0070728	rs110660400	38323303	38323303	38348303	38298303
10	ENSBTAG00000021087	-1	38301493	38447561	protein_coding	UBR1	ubiquitin-dependent protein catabolic process	GO:0006511	rs110660400	38323303	38323303	38348303	38298303
10	ENSBTAG00000021087	-1	38301493	38447561	protein_coding	UBR1	negative regulation of TOR signaling	GO:0032007	rs110660400	38323303	38323303	38348303	38298303
10	ENSBTAG00000021087	-1	38301493	38447561	protein_coding	UBR1	cellular response to leucine	GO:0071233	rs110660400	38323303	38323303	38348303	38298303
10	ENSBTAG00000021087	-1	38301493	38447561	protein_coding	UBR1	proteasome complex	GO:0000502	rs110660400	38323303	38323303	38348303	38298303
10	ENSBTAG00000021087	-1	38301493	38447561	protein_coding	UBR1	cytoplasm	GO:0005737	rs136445979	38325864	38325864	38350864	38300864
10	ENSBTAG00000021087	-1	38301493	38447561	protein_coding	UBR1	zinc ion binding	GO:0008270	rs136445979	38325864	38325864	38350864	38300864
10	ENSBTAG00000021087	-1	38301493	38447561	protein_coding	UBR1	protein catabolic process	GO:0030163	rs136445979	38325864	38325864	38350864	38300864
10	ENSBTAG00000021087	-1	38301493	38447561	protein_coding	UBR1	ubiquitin protein ligase activity	GO:0061630	rs136445979	38325864	38325864	38350864	38300864
10	ENSBTAG00000021087	-1	38301493	38447561	protein_coding	UBR1	ubiquitin ligase complex	GO:0000151	rs136445979	38325864	38325864	38350864	38300864
10	ENSBTAG00000021087	-1	38301493	38447561	protein_coding	UBR1	protein ubiquitination	GO:0016567	rs136445979	38325864	38325864	38350864	38300864
10	ENSBTAG00000021087	-1	38301493	38447561	protein_coding	UBR1	ubiquitin-dependent protein catabolic process via the N-end rule pathway	GO:0071596	rs136445979	38325864	38325864	38350864	38300864
10	ENSBTAG00000021087	-1	38301493	38447561	protein_coding	UBR1	ubiquitin-protein transferase activity	GO:0004842	rs136445979	38325864	38325864	38350864	38300864
10	ENSBTAG00000021087	-1	38301493	38447561	protein_coding	UBR1	leucine binding	GO:0070728	rs136445979	38325864	38325864	38350864	38300864
10	ENSBTAG00000021087	-1	38301493	38447561	protein_coding	UBR1	ubiquitin-dependent protein catabolic process	GO:0006511	rs136445979	38325864	38325864	38350864	38300864
10	ENSBTAG00000021087	-1	38301493	38447561	protein_coding	UBR1	negative regulation of TOR signaling	GO:0032007	rs136445979	38325864	38325864	38350864	38300864
10	ENSBTAG00000021087	-1	38301493	38447561	protein_coding	UBR1	cellular response to leucine	GO:0071233	rs136445979	38325864	38325864	38350864	38300864
10	ENSBTAG00000021087	-1	38301493	38447561	protein_coding	UBR1	proteasome complex	GO:0000502	rs136445979	38325864	38325864	38350864	38300864
10	ENSBTAG00000021087	-1	38301493	38447561	protein_coding	UBR1	cytoplasm	GO:0005737	rs109367195	38328721	38328721	38353721	38303721
10	ENSBTAG00000021087	-1	38301493	38447561	protein_coding	UBR1	zinc ion binding	GO:0008270	rs109367195	38328721	38328721	38353721	38303721
10	ENSBTAG00000021087	-1	38301493	38447561	protein_coding	UBR1	protein catabolic process	GO:0030163	rs109367195	38328721	38328721	38353721	38303721
10	ENSBTAG00000021087	-1	38301493	38447561	protein_coding	UBR1	ubiquitin protein ligase activity	GO:0061630	rs109367195	38328721	38328721	38353721	38303721
10	ENSBTAG00000021087	-1	38301493	38447561	protein_coding	UBR1	ubiquitin ligase complex	GO:0000151	rs109367195	38328721	38328721	38353721	38303721
10	ENSBTAG00000021087	-1	38301493	38447561	protein_coding	UBR1	protein ubiquitination	GO:0016567	rs109367195	38328721	38328721	38353721	38303721
10	ENSBTAG00000021087	-1	38301493	38447561	protein_coding	UBR1	ubiquitin-dependent protein catabolic process via the N-end rule pathway	GO:0071596	rs109367195	38328721	38328721	38353721	38303721
10	ENSBTAG00000021087	-1	38301493	38447561	protein_coding	UBR1	ubiquitin-protein transferase activity	GO:0004842	rs109367195	38328721	38328721	38353721	38303721
10	ENSBTAG00000021087	-1	38301493	38447561	protein_coding	UBR1	leucine binding	GO:0070728	rs109367195	38328721	38328721	38353721	38303721
10	ENSBTAG00000021087	-1	38301493	38447561	protein_coding	UBR1	ubiquitin-dependent protein catabolic process	GO:0006511	rs109367195	38328721	38328721	38353721	38303721
10	ENSBTAG00000021087	-1	38301493	38447561	protein_coding	UBR1	negative regulation of TOR signaling	GO:0032007	rs109367195	38328721	38328721	38353721	38303721
10	ENSBTAG00000021087	-1	38301493	38447561	protein_coding	UBR1	cellular response to leucine	GO:0071233	rs109367195	38328721	38328721	38353721	38303721
10	ENSBTAG00000021087	-1	38301493	38447561	protein_coding	UBR1	proteasome complex	GO:0000502	rs109367195	38328721	38328721	38353721	38303721
10	ENSBTAG00000021087	-1	38301493	38447561	protein_coding	UBR1	cytoplasm	GO:0005737	rs134570010	38333757	38333757	38358757	38308757
10	ENSBTAG00000021087	-1	38301493	38447561	protein_coding	UBR1	zinc ion binding	GO:0008270	rs134570010	38333757	38333757	38358757	38308757
10	ENSBTAG00000021087	-1	38301493	38447561	protein_coding	UBR1	protein catabolic process	GO:0030163	rs134570010	38333757	38333757	38358757	38308757
10	ENSBTAG00000021087	-1	38301493	38447561	protein_coding	UBR1	ubiquitin protein ligase activity	GO:0061630	rs134570010	38333757	38333757	38358757	38308757
10	ENSBTAG00000021087	-1	38301493	38447561	protein_coding	UBR1	ubiquitin ligase complex	GO:0000151	rs134570010	38333757	38333757	38358757	38308757
10	ENSBTAG00000021087	-1	38301493	38447561	protein_coding	UBR1	protein ubiquitination	GO:0016567	rs134570010	38333757	38333757	38358757	38308757
10	ENSBTAG00000021087	-1	38301493	38447561	protein_coding	UBR1	ubiquitin-dependent protein catabolic process via the N-end rule pathway	GO:0071596	rs134570010	38333757	38333757	38358757	38308757
10	ENSBTAG00000021087	-1	38301493	38447561	protein_coding	UBR1	ubiquitin-protein transferase activity	GO:0004842	rs134570010	38333757	38333757	38358757	38308757
10	ENSBTAG00000021087	-1	38301493	38447561	protein_coding	UBR1	leucine binding	GO:0070728	rs134570010	38333757	38333757	38358757	38308757
10	ENSBTAG00000021087	-1	38301493	38447561	protein_coding	UBR1	ubiquitin-dependent protein catabolic process	GO:0006511	rs134570010	38333757	38333757	38358757	38308757
10	ENSBTAG00000021087	-1	38301493	38447561	protein_coding	UBR1	negative regulation of TOR signaling	GO:0032007	rs134570010	38333757	38333757	38358757	38308757
10	ENSBTAG00000021087	-1	38301493	38447561	protein_coding	UBR1	cellular response to leucine	GO:0071233	rs134570010	38333757	38333757	38358757	38308757
10	ENSBTAG00000021087	-1	38301493	38447561	protein_coding	UBR1	proteasome complex	GO:0000502	rs134570010	38333757	38333757	38358757	38308757
10	ENSBTAG00000021087	-1	38301493	38447561	protein_coding	UBR1	cytoplasm	GO:0005737	rs135919462	38340186	38340186	38365186	38315186
10	ENSBTAG00000021087	-1	38301493	38447561	protein_coding	UBR1	zinc ion binding	GO:0008270	rs135919462	38340186	38340186	38365186	38315186
10	ENSBTAG00000021087	-1	38301493	38447561	protein_coding	UBR1	protein catabolic process	GO:0030163	rs135919462	38340186	38340186	38365186	38315186
10	ENSBTAG00000021087	-1	38301493	38447561	protein_coding	UBR1	ubiquitin protein ligase activity	GO:0061630	rs135919462	38340186	38340186	38365186	38315186
10	ENSBTAG00000021087	-1	38301493	38447561	protein_coding	UBR1	ubiquitin ligase complex	GO:0000151	rs135919462	38340186	38340186	38365186	38315186
10	ENSBTAG00000021087	-1	38301493	38447561	protein_coding	UBR1	protein ubiquitination	GO:0016567	rs135919462	38340186	38340186	38365186	38315186
10	ENSBTAG00000021087	-1	38301493	38447561	protein_coding	UBR1	ubiquitin-dependent protein catabolic process via the N-end rule pathway	GO:0071596	rs135919462	38340186	38340186	38365186	38315186
10	ENSBTAG00000021087	-1	38301493	38447561	protein_coding	UBR1	ubiquitin-protein transferase activity	GO:0004842	rs135919462	38340186	38340186	38365186	38315186
10	ENSBTAG00000021087	-1	38301493	38447561	protein_coding	UBR1	leucine binding	GO:0070728	rs135919462	38340186	38340186	38365186	38315186
10	ENSBTAG00000021087	-1	38301493	38447561	protein_coding	UBR1	ubiquitin-dependent protein catabolic process	GO:0006511	rs135919462	38340186	38340186	38365186	38315186
10	ENSBTAG00000021087	-1	38301493	38447561	protein_coding	UBR1	negative regulation of TOR signaling	GO:0032007	rs135919462	38340186	38340186	38365186	38315186
10	ENSBTAG00000021087	-1	38301493	38447561	protein_coding	UBR1	cellular response to leucine	GO:0071233	rs135919462	38340186	38340186	38365186	38315186
10	ENSBTAG00000021087	-1	38301493	38447561	protein_coding	UBR1	proteasome complex	GO:0000502	rs135919462	38340186	38340186	38365186	38315186
10	ENSBTAG00000021087	-1	38301493	38447561	protein_coding	UBR1	cytoplasm	GO:0005737	rs136397618	38347519	38347519	38372519	38322519
10	ENSBTAG00000021087	-1	38301493	38447561	protein_coding	UBR1	zinc ion binding	GO:0008270	rs136397618	38347519	38347519	38372519	38322519
10	ENSBTAG00000021087	-1	38301493	38447561	protein_coding	UBR1	protein catabolic process	GO:0030163	rs136397618	38347519	38347519	38372519	38322519
10	ENSBTAG00000021087	-1	38301493	38447561	protein_coding	UBR1	ubiquitin protein ligase activity	GO:0061630	rs136397618	38347519	38347519	38372519	38322519
10	ENSBTAG00000021087	-1	38301493	38447561	protein_coding	UBR1	ubiquitin ligase complex	GO:0000151	rs136397618	38347519	38347519	38372519	38322519
10	ENSBTAG00000021087	-1	38301493	38447561	protein_coding	UBR1	protein ubiquitination	GO:0016567	rs136397618	38347519	38347519	38372519	38322519
10	ENSBTAG00000021087	-1	38301493	38447561	protein_coding	UBR1	ubiquitin-dependent protein catabolic process via the N-end rule pathway	GO:0071596	rs136397618	38347519	38347519	38372519	38322519
10	ENSBTAG00000021087	-1	38301493	38447561	protein_coding	UBR1	ubiquitin-protein transferase activity	GO:0004842	rs136397618	38347519	38347519	38372519	38322519
10	ENSBTAG00000021087	-1	38301493	38447561	protein_coding	UBR1	leucine binding	GO:0070728	rs136397618	38347519	38347519	38372519	38322519
10	ENSBTAG00000021087	-1	38301493	38447561	protein_coding	UBR1	ubiquitin-dependent protein catabolic process	GO:0006511	rs136397618	38347519	38347519	38372519	38322519
10	ENSBTAG00000021087	-1	38301493	38447561	protein_coding	UBR1	negative regulation of TOR signaling	GO:0032007	rs136397618	38347519	38347519	38372519	38322519
10	ENSBTAG00000021087	-1	38301493	38447561	protein_coding	UBR1	cellular response to leucine	GO:0071233	rs136397618	38347519	38347519	38372519	38322519
10	ENSBTAG00000021087	-1	38301493	38447561	protein_coding	UBR1	proteasome complex	GO:0000502	rs136397618	38347519	38347519	38372519	38322519
10	ENSBTAG00000021087	-1	38301493	38447561	protein_coding	UBR1	cytoplasm	GO:0005737	rs133612919	38355594	38355594	38380594	38330594
10	ENSBTAG00000021087	-1	38301493	38447561	protein_coding	UBR1	zinc ion binding	GO:0008270	rs133612919	38355594	38355594	38380594	38330594
10	ENSBTAG00000021087	-1	38301493	38447561	protein_coding	UBR1	protein catabolic process	GO:0030163	rs133612919	38355594	38355594	38380594	38330594
10	ENSBTAG00000021087	-1	38301493	38447561	protein_coding	UBR1	ubiquitin protein ligase activity	GO:0061630	rs133612919	38355594	38355594	38380594	38330594
10	ENSBTAG00000021087	-1	38301493	38447561	protein_coding	UBR1	ubiquitin ligase complex	GO:0000151	rs133612919	38355594	38355594	38380594	38330594
10	ENSBTAG00000021087	-1	38301493	38447561	protein_coding	UBR1	protein ubiquitination	GO:0016567	rs133612919	38355594	38355594	38380594	38330594
10	ENSBTAG00000021087	-1	38301493	38447561	protein_coding	UBR1	ubiquitin-dependent protein catabolic process via the N-end rule pathway	GO:0071596	rs133612919	38355594	38355594	38380594	38330594
10	ENSBTAG00000021087	-1	38301493	38447561	protein_coding	UBR1	ubiquitin-protein transferase activity	GO:0004842	rs133612919	38355594	38355594	38380594	38330594
10	ENSBTAG00000021087	-1	38301493	38447561	protein_coding	UBR1	leucine binding	GO:0070728	rs133612919	38355594	38355594	38380594	38330594
10	ENSBTAG00000021087	-1	38301493	38447561	protein_coding	UBR1	ubiquitin-dependent protein catabolic process	GO:0006511	rs133612919	38355594	38355594	38380594	38330594
10	ENSBTAG00000021087	-1	38301493	38447561	protein_coding	UBR1	negative regulation of TOR signaling	GO:0032007	rs133612919	38355594	38355594	38380594	38330594
10	ENSBTAG00000021087	-1	38301493	38447561	protein_coding	UBR1	cellular response to leucine	GO:0071233	rs133612919	38355594	38355594	38380594	38330594
10	ENSBTAG00000021087	-1	38301493	38447561	protein_coding	UBR1	proteasome complex	GO:0000502	rs133612919	38355594	38355594	38380594	38330594
10	ENSBTAG00000021087	-1	38301493	38447561	protein_coding	UBR1	cytoplasm	GO:0005737	rs135308184	38358975	38358975	38383975	38333975
10	ENSBTAG00000021087	-1	38301493	38447561	protein_coding	UBR1	zinc ion binding	GO:0008270	rs135308184	38358975	38358975	38383975	38333975
10	ENSBTAG00000021087	-1	38301493	38447561	protein_coding	UBR1	protein catabolic process	GO:0030163	rs135308184	38358975	38358975	38383975	38333975
10	ENSBTAG00000021087	-1	38301493	38447561	protein_coding	UBR1	ubiquitin protein ligase activity	GO:0061630	rs135308184	38358975	38358975	38383975	38333975
10	ENSBTAG00000021087	-1	38301493	38447561	protein_coding	UBR1	ubiquitin ligase complex	GO:0000151	rs135308184	38358975	38358975	38383975	38333975
10	ENSBTAG00000021087	-1	38301493	38447561	protein_coding	UBR1	protein ubiquitination	GO:0016567	rs135308184	38358975	38358975	38383975	38333975
10	ENSBTAG00000021087	-1	38301493	38447561	protein_coding	UBR1	ubiquitin-dependent protein catabolic process via the N-end rule pathway	GO:0071596	rs135308184	38358975	38358975	38383975	38333975
10	ENSBTAG00000021087	-1	38301493	38447561	protein_coding	UBR1	ubiquitin-protein transferase activity	GO:0004842	rs135308184	38358975	38358975	38383975	38333975
10	ENSBTAG00000021087	-1	38301493	38447561	protein_coding	UBR1	leucine binding	GO:0070728	rs135308184	38358975	38358975	38383975	38333975
10	ENSBTAG00000021087	-1	38301493	38447561	protein_coding	UBR1	ubiquitin-dependent protein catabolic process	GO:0006511	rs135308184	38358975	38358975	38383975	38333975
10	ENSBTAG00000021087	-1	38301493	38447561	protein_coding	UBR1	negative regulation of TOR signaling	GO:0032007	rs135308184	38358975	38358975	38383975	38333975
10	ENSBTAG00000021087	-1	38301493	38447561	protein_coding	UBR1	cellular response to leucine	GO:0071233	rs135308184	38358975	38358975	38383975	38333975
10	ENSBTAG00000021087	-1	38301493	38447561	protein_coding	UBR1	proteasome complex	GO:0000502	rs135308184	38358975	38358975	38383975	38333975
10	ENSBTAG00000021087	-1	38301493	38447561	protein_coding	UBR1	cytoplasm	GO:0005737	rs136654084	38363843	38363843	38388843	38338843
10	ENSBTAG00000021087	-1	38301493	38447561	protein_coding	UBR1	zinc ion binding	GO:0008270	rs136654084	38363843	38363843	38388843	38338843
10	ENSBTAG00000021087	-1	38301493	38447561	protein_coding	UBR1	protein catabolic process	GO:0030163	rs136654084	38363843	38363843	38388843	38338843
10	ENSBTAG00000021087	-1	38301493	38447561	protein_coding	UBR1	ubiquitin protein ligase activity	GO:0061630	rs136654084	38363843	38363843	38388843	38338843
10	ENSBTAG00000021087	-1	38301493	38447561	protein_coding	UBR1	ubiquitin ligase complex	GO:0000151	rs136654084	38363843	38363843	38388843	38338843
10	ENSBTAG00000021087	-1	38301493	38447561	protein_coding	UBR1	protein ubiquitination	GO:0016567	rs136654084	38363843	38363843	38388843	38338843
10	ENSBTAG00000021087	-1	38301493	38447561	protein_coding	UBR1	ubiquitin-dependent protein catabolic process via the N-end rule pathway	GO:0071596	rs136654084	38363843	38363843	38388843	38338843
10	ENSBTAG00000021087	-1	38301493	38447561	protein_coding	UBR1	ubiquitin-protein transferase activity	GO:0004842	rs136654084	38363843	38363843	38388843	38338843
10	ENSBTAG00000021087	-1	38301493	38447561	protein_coding	UBR1	leucine binding	GO:0070728	rs136654084	38363843	38363843	38388843	38338843
10	ENSBTAG00000021087	-1	38301493	38447561	protein_coding	UBR1	ubiquitin-dependent protein catabolic process	GO:0006511	rs136654084	38363843	38363843	38388843	38338843
10	ENSBTAG00000021087	-1	38301493	38447561	protein_coding	UBR1	negative regulation of TOR signaling	GO:0032007	rs136654084	38363843	38363843	38388843	38338843
10	ENSBTAG00000021087	-1	38301493	38447561	protein_coding	UBR1	cellular response to leucine	GO:0071233	rs136654084	38363843	38363843	38388843	38338843
10	ENSBTAG00000021087	-1	38301493	38447561	protein_coding	UBR1	proteasome complex	GO:0000502	rs136654084	38363843	38363843	38388843	38338843
10	ENSBTAG00000021087	-1	38301493	38447561	protein_coding	UBR1	cytoplasm	GO:0005737	rs133744755	38371142	38371142	38396142	38346142
10	ENSBTAG00000021087	-1	38301493	38447561	protein_coding	UBR1	zinc ion binding	GO:0008270	rs133744755	38371142	38371142	38396142	38346142
10	ENSBTAG00000021087	-1	38301493	38447561	protein_coding	UBR1	protein catabolic process	GO:0030163	rs133744755	38371142	38371142	38396142	38346142
10	ENSBTAG00000021087	-1	38301493	38447561	protein_coding	UBR1	ubiquitin protein ligase activity	GO:0061630	rs133744755	38371142	38371142	38396142	38346142
10	ENSBTAG00000021087	-1	38301493	38447561	protein_coding	UBR1	ubiquitin ligase complex	GO:0000151	rs133744755	38371142	38371142	38396142	38346142
10	ENSBTAG00000021087	-1	38301493	38447561	protein_coding	UBR1	protein ubiquitination	GO:0016567	rs133744755	38371142	38371142	38396142	38346142
10	ENSBTAG00000021087	-1	38301493	38447561	protein_coding	UBR1	ubiquitin-dependent protein catabolic process via the N-end rule pathway	GO:0071596	rs133744755	38371142	38371142	38396142	38346142
10	ENSBTAG00000021087	-1	38301493	38447561	protein_coding	UBR1	ubiquitin-protein transferase activity	GO:0004842	rs133744755	38371142	38371142	38396142	38346142
10	ENSBTAG00000021087	-1	38301493	38447561	protein_coding	UBR1	leucine binding	GO:0070728	rs133744755	38371142	38371142	38396142	38346142
10	ENSBTAG00000021087	-1	38301493	38447561	protein_coding	UBR1	ubiquitin-dependent protein catabolic process	GO:0006511	rs133744755	38371142	38371142	38396142	38346142
10	ENSBTAG00000021087	-1	38301493	38447561	protein_coding	UBR1	negative regulation of TOR signaling	GO:0032007	rs133744755	38371142	38371142	38396142	38346142
10	ENSBTAG00000021087	-1	38301493	38447561	protein_coding	UBR1	cellular response to leucine	GO:0071233	rs133744755	38371142	38371142	38396142	38346142
10	ENSBTAG00000021087	-1	38301493	38447561	protein_coding	UBR1	proteasome complex	GO:0000502	rs133744755	38371142	38371142	38396142	38346142
10	ENSBTAG00000021087	-1	38301493	38447561	protein_coding	UBR1	cytoplasm	GO:0005737	rs29010222	38376013	38376013	38401013	38351013
10	ENSBTAG00000021087	-1	38301493	38447561	protein_coding	UBR1	zinc ion binding	GO:0008270	rs29010222	38376013	38376013	38401013	38351013
10	ENSBTAG00000021087	-1	38301493	38447561	protein_coding	UBR1	protein catabolic process	GO:0030163	rs29010222	38376013	38376013	38401013	38351013
10	ENSBTAG00000021087	-1	38301493	38447561	protein_coding	UBR1	ubiquitin protein ligase activity	GO:0061630	rs29010222	38376013	38376013	38401013	38351013
10	ENSBTAG00000021087	-1	38301493	38447561	protein_coding	UBR1	ubiquitin ligase complex	GO:0000151	rs29010222	38376013	38376013	38401013	38351013
10	ENSBTAG00000021087	-1	38301493	38447561	protein_coding	UBR1	protein ubiquitination	GO:0016567	rs29010222	38376013	38376013	38401013	38351013
10	ENSBTAG00000021087	-1	38301493	38447561	protein_coding	UBR1	ubiquitin-dependent protein catabolic process via the N-end rule pathway	GO:0071596	rs29010222	38376013	38376013	38401013	38351013
10	ENSBTAG00000021087	-1	38301493	38447561	protein_coding	UBR1	ubiquitin-protein transferase activity	GO:0004842	rs29010222	38376013	38376013	38401013	38351013
10	ENSBTAG00000021087	-1	38301493	38447561	protein_coding	UBR1	leucine binding	GO:0070728	rs29010222	38376013	38376013	38401013	38351013
10	ENSBTAG00000021087	-1	38301493	38447561	protein_coding	UBR1	ubiquitin-dependent protein catabolic process	GO:0006511	rs29010222	38376013	38376013	38401013	38351013
10	ENSBTAG00000021087	-1	38301493	38447561	protein_coding	UBR1	negative regulation of TOR signaling	GO:0032007	rs29010222	38376013	38376013	38401013	38351013
10	ENSBTAG00000021087	-1	38301493	38447561	protein_coding	UBR1	cellular response to leucine	GO:0071233	rs29010222	38376013	38376013	38401013	38351013
10	ENSBTAG00000021087	-1	38301493	38447561	protein_coding	UBR1	proteasome complex	GO:0000502	rs29010222	38376013	38376013	38401013	38351013
10	ENSBTAG00000021087	-1	38301493	38447561	protein_coding	UBR1	cytoplasm	GO:0005737	rs110897450	38379156	38379156	38404156	38354156
10	ENSBTAG00000021087	-1	38301493	38447561	protein_coding	UBR1	zinc ion binding	GO:0008270	rs110897450	38379156	38379156	38404156	38354156
10	ENSBTAG00000021087	-1	38301493	38447561	protein_coding	UBR1	protein catabolic process	GO:0030163	rs110897450	38379156	38379156	38404156	38354156
10	ENSBTAG00000021087	-1	38301493	38447561	protein_coding	UBR1	ubiquitin protein ligase activity	GO:0061630	rs110897450	38379156	38379156	38404156	38354156
10	ENSBTAG00000021087	-1	38301493	38447561	protein_coding	UBR1	ubiquitin ligase complex	GO:0000151	rs110897450	38379156	38379156	38404156	38354156
10	ENSBTAG00000021087	-1	38301493	38447561	protein_coding	UBR1	protein ubiquitination	GO:0016567	rs110897450	38379156	38379156	38404156	38354156
10	ENSBTAG00000021087	-1	38301493	38447561	protein_coding	UBR1	ubiquitin-dependent protein catabolic process via the N-end rule pathway	GO:0071596	rs110897450	38379156	38379156	38404156	38354156
10	ENSBTAG00000021087	-1	38301493	38447561	protein_coding	UBR1	ubiquitin-protein transferase activity	GO:0004842	rs110897450	38379156	38379156	38404156	38354156
10	ENSBTAG00000021087	-1	38301493	38447561	protein_coding	UBR1	leucine binding	GO:0070728	rs110897450	38379156	38379156	38404156	38354156
10	ENSBTAG00000021087	-1	38301493	38447561	protein_coding	UBR1	ubiquitin-dependent protein catabolic process	GO:0006511	rs110897450	38379156	38379156	38404156	38354156
10	ENSBTAG00000021087	-1	38301493	38447561	protein_coding	UBR1	negative regulation of TOR signaling	GO:0032007	rs110897450	38379156	38379156	38404156	38354156
10	ENSBTAG00000021087	-1	38301493	38447561	protein_coding	UBR1	cellular response to leucine	GO:0071233	rs110897450	38379156	38379156	38404156	38354156
10	ENSBTAG00000021087	-1	38301493	38447561	protein_coding	UBR1	proteasome complex	GO:0000502	rs110897450	38379156	38379156	38404156	38354156
10	ENSBTAG00000021087	-1	38301493	38447561	protein_coding	UBR1	cytoplasm	GO:0005737	rs109982175	38383376	38383376	38408376	38358376
10	ENSBTAG00000021087	-1	38301493	38447561	protein_coding	UBR1	zinc ion binding	GO:0008270	rs109982175	38383376	38383376	38408376	38358376
10	ENSBTAG00000021087	-1	38301493	38447561	protein_coding	UBR1	protein catabolic process	GO:0030163	rs109982175	38383376	38383376	38408376	38358376
10	ENSBTAG00000021087	-1	38301493	38447561	protein_coding	UBR1	ubiquitin protein ligase activity	GO:0061630	rs109982175	38383376	38383376	38408376	38358376
10	ENSBTAG00000021087	-1	38301493	38447561	protein_coding	UBR1	ubiquitin ligase complex	GO:0000151	rs109982175	38383376	38383376	38408376	38358376
10	ENSBTAG00000021087	-1	38301493	38447561	protein_coding	UBR1	protein ubiquitination	GO:0016567	rs109982175	38383376	38383376	38408376	38358376
10	ENSBTAG00000021087	-1	38301493	38447561	protein_coding	UBR1	ubiquitin-dependent protein catabolic process via the N-end rule pathway	GO:0071596	rs109982175	38383376	38383376	38408376	38358376
10	ENSBTAG00000021087	-1	38301493	38447561	protein_coding	UBR1	ubiquitin-protein transferase activity	GO:0004842	rs109982175	38383376	38383376	38408376	38358376
10	ENSBTAG00000021087	-1	38301493	38447561	protein_coding	UBR1	leucine binding	GO:0070728	rs109982175	38383376	38383376	38408376	38358376
10	ENSBTAG00000021087	-1	38301493	38447561	protein_coding	UBR1	ubiquitin-dependent protein catabolic process	GO:0006511	rs109982175	38383376	38383376	38408376	38358376
10	ENSBTAG00000021087	-1	38301493	38447561	protein_coding	UBR1	negative regulation of TOR signaling	GO:0032007	rs109982175	38383376	38383376	38408376	38358376
10	ENSBTAG00000021087	-1	38301493	38447561	protein_coding	UBR1	cellular response to leucine	GO:0071233	rs109982175	38383376	38383376	38408376	38358376
10	ENSBTAG00000021087	-1	38301493	38447561	protein_coding	UBR1	proteasome complex	GO:0000502	rs109982175	38383376	38383376	38408376	38358376
10	ENSBTAG00000021087	-1	38301493	38447561	protein_coding	UBR1	cytoplasm	GO:0005737	rs134648299	38389064	38389064	38414064	38364064
10	ENSBTAG00000021087	-1	38301493	38447561	protein_coding	UBR1	zinc ion binding	GO:0008270	rs134648299	38389064	38389064	38414064	38364064
10	ENSBTAG00000021087	-1	38301493	38447561	protein_coding	UBR1	protein catabolic process	GO:0030163	rs134648299	38389064	38389064	38414064	38364064
10	ENSBTAG00000021087	-1	38301493	38447561	protein_coding	UBR1	ubiquitin protein ligase activity	GO:0061630	rs134648299	38389064	38389064	38414064	38364064
10	ENSBTAG00000021087	-1	38301493	38447561	protein_coding	UBR1	ubiquitin ligase complex	GO:0000151	rs134648299	38389064	38389064	38414064	38364064
10	ENSBTAG00000021087	-1	38301493	38447561	protein_coding	UBR1	protein ubiquitination	GO:0016567	rs134648299	38389064	38389064	38414064	38364064
10	ENSBTAG00000021087	-1	38301493	38447561	protein_coding	UBR1	ubiquitin-dependent protein catabolic process via the N-end rule pathway	GO:0071596	rs134648299	38389064	38389064	38414064	38364064
10	ENSBTAG00000021087	-1	38301493	38447561	protein_coding	UBR1	ubiquitin-protein transferase activity	GO:0004842	rs134648299	38389064	38389064	38414064	38364064
10	ENSBTAG00000021087	-1	38301493	38447561	protein_coding	UBR1	leucine binding	GO:0070728	rs134648299	38389064	38389064	38414064	38364064
10	ENSBTAG00000021087	-1	38301493	38447561	protein_coding	UBR1	ubiquitin-dependent protein catabolic process	GO:0006511	rs134648299	38389064	38389064	38414064	38364064
10	ENSBTAG00000021087	-1	38301493	38447561	protein_coding	UBR1	negative regulation of TOR signaling	GO:0032007	rs134648299	38389064	38389064	38414064	38364064
10	ENSBTAG00000021087	-1	38301493	38447561	protein_coding	UBR1	cellular response to leucine	GO:0071233	rs134648299	38389064	38389064	38414064	38364064
10	ENSBTAG00000021087	-1	38301493	38447561	protein_coding	UBR1	proteasome complex	GO:0000502	rs134648299	38389064	38389064	38414064	38364064
10	ENSBTAG00000021087	-1	38301493	38447561	protein_coding	UBR1	cytoplasm	GO:0005737	rs136339573	38391861	38391861	38416861	38366861
10	ENSBTAG00000021087	-1	38301493	38447561	protein_coding	UBR1	zinc ion binding	GO:0008270	rs136339573	38391861	38391861	38416861	38366861
10	ENSBTAG00000021087	-1	38301493	38447561	protein_coding	UBR1	protein catabolic process	GO:0030163	rs136339573	38391861	38391861	38416861	38366861
10	ENSBTAG00000021087	-1	38301493	38447561	protein_coding	UBR1	ubiquitin protein ligase activity	GO:0061630	rs136339573	38391861	38391861	38416861	38366861
10	ENSBTAG00000021087	-1	38301493	38447561	protein_coding	UBR1	ubiquitin ligase complex	GO:0000151	rs136339573	38391861	38391861	38416861	38366861
10	ENSBTAG00000021087	-1	38301493	38447561	protein_coding	UBR1	protein ubiquitination	GO:0016567	rs136339573	38391861	38391861	38416861	38366861
10	ENSBTAG00000021087	-1	38301493	38447561	protein_coding	UBR1	ubiquitin-dependent protein catabolic process via the N-end rule pathway	GO:0071596	rs136339573	38391861	38391861	38416861	38366861
10	ENSBTAG00000021087	-1	38301493	38447561	protein_coding	UBR1	ubiquitin-protein transferase activity	GO:0004842	rs136339573	38391861	38391861	38416861	38366861
10	ENSBTAG00000021087	-1	38301493	38447561	protein_coding	UBR1	leucine binding	GO:0070728	rs136339573	38391861	38391861	38416861	38366861
10	ENSBTAG00000021087	-1	38301493	38447561	protein_coding	UBR1	ubiquitin-dependent protein catabolic process	GO:0006511	rs136339573	38391861	38391861	38416861	38366861
10	ENSBTAG00000021087	-1	38301493	38447561	protein_coding	UBR1	negative regulation of TOR signaling	GO:0032007	rs136339573	38391861	38391861	38416861	38366861
10	ENSBTAG00000021087	-1	38301493	38447561	protein_coding	UBR1	cellular response to leucine	GO:0071233	rs136339573	38391861	38391861	38416861	38366861
10	ENSBTAG00000021087	-1	38301493	38447561	protein_coding	UBR1	proteasome complex	GO:0000502	rs136339573	38391861	38391861	38416861	38366861
10	ENSBTAG00000021087	-1	38301493	38447561	protein_coding	UBR1	cytoplasm	GO:0005737	rs132861589	38395244	38395244	38420244	38370244
10	ENSBTAG00000021087	-1	38301493	38447561	protein_coding	UBR1	zinc ion binding	GO:0008270	rs132861589	38395244	38395244	38420244	38370244
10	ENSBTAG00000021087	-1	38301493	38447561	protein_coding	UBR1	protein catabolic process	GO:0030163	rs132861589	38395244	38395244	38420244	38370244
10	ENSBTAG00000021087	-1	38301493	38447561	protein_coding	UBR1	ubiquitin protein ligase activity	GO:0061630	rs132861589	38395244	38395244	38420244	38370244
10	ENSBTAG00000021087	-1	38301493	38447561	protein_coding	UBR1	ubiquitin ligase complex	GO:0000151	rs132861589	38395244	38395244	38420244	38370244
10	ENSBTAG00000021087	-1	38301493	38447561	protein_coding	UBR1	protein ubiquitination	GO:0016567	rs132861589	38395244	38395244	38420244	38370244
10	ENSBTAG00000021087	-1	38301493	38447561	protein_coding	UBR1	ubiquitin-dependent protein catabolic process via the N-end rule pathway	GO:0071596	rs132861589	38395244	38395244	38420244	38370244
10	ENSBTAG00000021087	-1	38301493	38447561	protein_coding	UBR1	ubiquitin-protein transferase activity	GO:0004842	rs132861589	38395244	38395244	38420244	38370244
10	ENSBTAG00000021087	-1	38301493	38447561	protein_coding	UBR1	leucine binding	GO:0070728	rs132861589	38395244	38395244	38420244	38370244
10	ENSBTAG00000021087	-1	38301493	38447561	protein_coding	UBR1	ubiquitin-dependent protein catabolic process	GO:0006511	rs132861589	38395244	38395244	38420244	38370244
10	ENSBTAG00000021087	-1	38301493	38447561	protein_coding	UBR1	negative regulation of TOR signaling	GO:0032007	rs132861589	38395244	38395244	38420244	38370244
10	ENSBTAG00000021087	-1	38301493	38447561	protein_coding	UBR1	cellular response to leucine	GO:0071233	rs132861589	38395244	38395244	38420244	38370244
10	ENSBTAG00000021087	-1	38301493	38447561	protein_coding	UBR1	proteasome complex	GO:0000502	rs132861589	38395244	38395244	38420244	38370244
11	ENSBTAG00000020947	1	48149255	48171946	protein_coding	RNF103	membrane	GO:0016020	rs133694202	48153311	48153311	48178311	48128311
11	ENSBTAG00000020947	1	48149255	48171946	protein_coding	RNF103	integral component of membrane	GO:0016021	rs133694202	48153311	48153311	48178311	48128311
11	ENSBTAG00000020947	1	48149255	48171946	protein_coding	RNF103	ubiquitin-protein transferase activity	GO:0004842	rs133694202	48153311	48153311	48178311	48128311
11	ENSBTAG00000020947	1	48149255	48171946	protein_coding	RNF103	protein ubiquitination	GO:0016567	rs133694202	48153311	48153311	48178311	48128311
11	ENSBTAG00000020947	1	48149255	48171946	protein_coding	RNF103	ubiquitin-dependent ERAD pathway	GO:0030433	rs133694202	48153311	48153311	48178311	48128311
11	ENSBTAG00000020947	1	48149255	48171946	protein_coding	RNF103	endoplasmic reticulum	GO:0005783	rs133694202	48153311	48153311	48178311	48128311
11	ENSBTAG00000020947	1	48149255	48171946	protein_coding	RNF103	membrane	GO:0016020	rs134968274	48154245	48154245	48179245	48129245
11	ENSBTAG00000020947	1	48149255	48171946	protein_coding	RNF103	integral component of membrane	GO:0016021	rs134968274	48154245	48154245	48179245	48129245
11	ENSBTAG00000020947	1	48149255	48171946	protein_coding	RNF103	ubiquitin-protein transferase activity	GO:0004842	rs134968274	48154245	48154245	48179245	48129245
11	ENSBTAG00000020947	1	48149255	48171946	protein_coding	RNF103	protein ubiquitination	GO:0016567	rs134968274	48154245	48154245	48179245	48129245
11	ENSBTAG00000020947	1	48149255	48171946	protein_coding	RNF103	ubiquitin-dependent ERAD pathway	GO:0030433	rs134968274	48154245	48154245	48179245	48129245
11	ENSBTAG00000020947	1	48149255	48171946	protein_coding	RNF103	endoplasmic reticulum	GO:0005783	rs134968274	48154245	48154245	48179245	48129245
11	ENSBTAG00000020947	1	48149255	48171946	protein_coding	RNF103	membrane	GO:0016020	rs41663709	48155240	48155240	48180240	48130240
11	ENSBTAG00000020947	1	48149255	48171946	protein_coding	RNF103	integral component of membrane	GO:0016021	rs41663709	48155240	48155240	48180240	48130240
11	ENSBTAG00000020947	1	48149255	48171946	protein_coding	RNF103	ubiquitin-protein transferase activity	GO:0004842	rs41663709	48155240	48155240	48180240	48130240
11	ENSBTAG00000020947	1	48149255	48171946	protein_coding	RNF103	protein ubiquitination	GO:0016567	rs41663709	48155240	48155240	48180240	48130240
11	ENSBTAG00000020947	1	48149255	48171946	protein_coding	RNF103	ubiquitin-dependent ERAD pathway	GO:0030433	rs41663709	48155240	48155240	48180240	48130240
11	ENSBTAG00000020947	1	48149255	48171946	protein_coding	RNF103	endoplasmic reticulum	GO:0005783	rs41663709	48155240	48155240	48180240	48130240
11	ENSBTAG00000020947	1	48149255	48171946	protein_coding	RNF103	membrane	GO:0016020	rs136561273	48164784	48164784	48189784	48139784
11	ENSBTAG00000020947	1	48149255	48171946	protein_coding	RNF103	integral component of membrane	GO:0016021	rs136561273	48164784	48164784	48189784	48139784
11	ENSBTAG00000020947	1	48149255	48171946	protein_coding	RNF103	ubiquitin-protein transferase activity	GO:0004842	rs136561273	48164784	48164784	48189784	48139784
11	ENSBTAG00000020947	1	48149255	48171946	protein_coding	RNF103	protein ubiquitination	GO:0016567	rs136561273	48164784	48164784	48189784	48139784
11	ENSBTAG00000020947	1	48149255	48171946	protein_coding	RNF103	ubiquitin-dependent ERAD pathway	GO:0030433	rs136561273	48164784	48164784	48189784	48139784
11	ENSBTAG00000020947	1	48149255	48171946	protein_coding	RNF103	endoplasmic reticulum	GO:0005783	rs136561273	48164784	48164784	48189784	48139784
11	ENSBTAG00000020947	1	48149255	48171946	protein_coding	RNF103	membrane	GO:0016020	rs134407970	48168708	48168708	48193708	48143708
11	ENSBTAG00000020947	1	48149255	48171946	protein_coding	RNF103	integral component of membrane	GO:0016021	rs134407970	48168708	48168708	48193708	48143708
11	ENSBTAG00000020947	1	48149255	48171946	protein_coding	RNF103	ubiquitin-protein transferase activity	GO:0004842	rs134407970	48168708	48168708	48193708	48143708
11	ENSBTAG00000020947	1	48149255	48171946	protein_coding	RNF103	protein ubiquitination	GO:0016567	rs134407970	48168708	48168708	48193708	48143708
11	ENSBTAG00000020947	1	48149255	48171946	protein_coding	RNF103	ubiquitin-dependent ERAD pathway	GO:0030433	rs134407970	48168708	48168708	48193708	48143708
11	ENSBTAG00000020947	1	48149255	48171946	protein_coding	RNF103	endoplasmic reticulum	GO:0005783	rs134407970	48168708	48168708	48193708	48143708
11	ENSBTAG00000020947	1	48149255	48171946	protein_coding	RNF103	membrane	GO:0016020	rs41616215	48179532	48179532	48204532	48154532
11	ENSBTAG00000020947	1	48149255	48171946	protein_coding	RNF103	integral component of membrane	GO:0016021	rs41616215	48179532	48179532	48204532	48154532
11	ENSBTAG00000020947	1	48149255	48171946	protein_coding	RNF103	ubiquitin-protein transferase activity	GO:0004842	rs41616215	48179532	48179532	48204532	48154532
11	ENSBTAG00000020947	1	48149255	48171946	protein_coding	RNF103	protein ubiquitination	GO:0016567	rs41616215	48179532	48179532	48204532	48154532
11	ENSBTAG00000020947	1	48149255	48171946	protein_coding	RNF103	ubiquitin-dependent ERAD pathway	GO:0030433	rs41616215	48179532	48179532	48204532	48154532
11	ENSBTAG00000020947	1	48149255	48171946	protein_coding	RNF103	endoplasmic reticulum	GO:0005783	rs41616215	48179532	48179532	48204532	48154532
11	ENSBTAG00000013589	1	48195761	48238673	protein_coding	CHMP3	membrane	GO:0016020	rs41616215	48179532	48179532	48204532	48154532
11	ENSBTAG00000013589	1	48195761	48238673	protein_coding	CHMP3	cytoplasm	GO:0005737	rs41616215	48179532	48179532	48204532	48154532
11	ENSBTAG00000013589	1	48195761	48238673	protein_coding	CHMP3	cytosol	GO:0005829	rs41616215	48179532	48179532	48204532	48154532
11	ENSBTAG00000013589	1	48195761	48238673	protein_coding	CHMP3	protein transport	GO:0015031	rs41616215	48179532	48179532	48204532	48154532
11	ENSBTAG00000013589	1	48195761	48238673	protein_coding	CHMP3	endosome	GO:0005768	rs41616215	48179532	48179532	48204532	48154532
11	ENSBTAG00000013589	1	48195761	48238673	protein_coding	CHMP3	vacuolar transport	GO:0007034	rs41616215	48179532	48179532	48204532	48154532
11	ENSBTAG00000013589	1	48195761	48238673	protein_coding	CHMP3	late endosome membrane	GO:0031902	rs41616215	48179532	48179532	48204532	48154532
11	ENSBTAG00000013589	1	48195761	48238673	protein_coding	CHMP3	late endosome to vacuole transport	GO:0045324	rs41616215	48179532	48179532	48204532	48154532
11	ENSBTAG00000013589	1	48195761	48238673	protein_coding	CHMP3	cell separation after cytokinesis	GO:0000920	rs41616215	48179532	48179532	48204532	48154532
11	ENSBTAG00000013589	1	48195761	48238673	protein_coding	CHMP3	endosome transport via multivesicular body sorting pathway	GO:0032509	rs41616215	48179532	48179532	48204532	48154532
11	ENSBTAG00000013589	1	48195761	48238673	protein_coding	CHMP3	ESCRT III complex	GO:0000815	rs41616215	48179532	48179532	48204532	48154532
11	ENSBTAG00000013589	1	48195761	48238673	protein_coding	CHMP3	multivesicular body	GO:0005771	rs41616215	48179532	48179532	48204532	48154532
11	ENSBTAG00000020947	1	48149255	48171946	protein_coding	RNF103	membrane	GO:0016020	rs110926475	48182216	48182216	48207216	48157216
11	ENSBTAG00000020947	1	48149255	48171946	protein_coding	RNF103	integral component of membrane	GO:0016021	rs110926475	48182216	48182216	48207216	48157216
11	ENSBTAG00000020947	1	48149255	48171946	protein_coding	RNF103	ubiquitin-protein transferase activity	GO:0004842	rs110926475	48182216	48182216	48207216	48157216
11	ENSBTAG00000020947	1	48149255	48171946	protein_coding	RNF103	protein ubiquitination	GO:0016567	rs110926475	48182216	48182216	48207216	48157216
11	ENSBTAG00000020947	1	48149255	48171946	protein_coding	RNF103	ubiquitin-dependent ERAD pathway	GO:0030433	rs110926475	48182216	48182216	48207216	48157216
11	ENSBTAG00000020947	1	48149255	48171946	protein_coding	RNF103	endoplasmic reticulum	GO:0005783	rs110926475	48182216	48182216	48207216	48157216
11	ENSBTAG00000013589	1	48195761	48238673	protein_coding	CHMP3	membrane	GO:0016020	rs110926475	48182216	48182216	48207216	48157216
11	ENSBTAG00000013589	1	48195761	48238673	protein_coding	CHMP3	cytoplasm	GO:0005737	rs110926475	48182216	48182216	48207216	48157216
11	ENSBTAG00000013589	1	48195761	48238673	protein_coding	CHMP3	cytosol	GO:0005829	rs110926475	48182216	48182216	48207216	48157216
11	ENSBTAG00000013589	1	48195761	48238673	protein_coding	CHMP3	protein transport	GO:0015031	rs110926475	48182216	48182216	48207216	48157216
11	ENSBTAG00000013589	1	48195761	48238673	protein_coding	CHMP3	endosome	GO:0005768	rs110926475	48182216	48182216	48207216	48157216
11	ENSBTAG00000013589	1	48195761	48238673	protein_coding	CHMP3	vacuolar transport	GO:0007034	rs110926475	48182216	48182216	48207216	48157216
11	ENSBTAG00000013589	1	48195761	48238673	protein_coding	CHMP3	late endosome membrane	GO:0031902	rs110926475	48182216	48182216	48207216	48157216
11	ENSBTAG00000013589	1	48195761	48238673	protein_coding	CHMP3	late endosome to vacuole transport	GO:0045324	rs110926475	48182216	48182216	48207216	48157216
11	ENSBTAG00000013589	1	48195761	48238673	protein_coding	CHMP3	cell separation after cytokinesis	GO:0000920	rs110926475	48182216	48182216	48207216	48157216
11	ENSBTAG00000013589	1	48195761	48238673	protein_coding	CHMP3	endosome transport via multivesicular body sorting pathway	GO:0032509	rs110926475	48182216	48182216	48207216	48157216
11	ENSBTAG00000013589	1	48195761	48238673	protein_coding	CHMP3	ESCRT III complex	GO:0000815	rs110926475	48182216	48182216	48207216	48157216
11	ENSBTAG00000013589	1	48195761	48238673	protein_coding	CHMP3	multivesicular body	GO:0005771	rs110926475	48182216	48182216	48207216	48157216
11	ENSBTAG00000020947	1	48149255	48171946	protein_coding	RNF103	membrane	GO:0016020	rs134478297	48187604	48187604	48212604	48162604
11	ENSBTAG00000020947	1	48149255	48171946	protein_coding	RNF103	integral component of membrane	GO:0016021	rs134478297	48187604	48187604	48212604	48162604
11	ENSBTAG00000020947	1	48149255	48171946	protein_coding	RNF103	ubiquitin-protein transferase activity	GO:0004842	rs134478297	48187604	48187604	48212604	48162604
11	ENSBTAG00000020947	1	48149255	48171946	protein_coding	RNF103	protein ubiquitination	GO:0016567	rs134478297	48187604	48187604	48212604	48162604
11	ENSBTAG00000020947	1	48149255	48171946	protein_coding	RNF103	ubiquitin-dependent ERAD pathway	GO:0030433	rs134478297	48187604	48187604	48212604	48162604
11	ENSBTAG00000020947	1	48149255	48171946	protein_coding	RNF103	endoplasmic reticulum	GO:0005783	rs134478297	48187604	48187604	48212604	48162604
11	ENSBTAG00000013589	1	48195761	48238673	protein_coding	CHMP3	membrane	GO:0016020	rs134478297	48187604	48187604	48212604	48162604
11	ENSBTAG00000013589	1	48195761	48238673	protein_coding	CHMP3	cytoplasm	GO:0005737	rs134478297	48187604	48187604	48212604	48162604
11	ENSBTAG00000013589	1	48195761	48238673	protein_coding	CHMP3	cytosol	GO:0005829	rs134478297	48187604	48187604	48212604	48162604
11	ENSBTAG00000013589	1	48195761	48238673	protein_coding	CHMP3	protein transport	GO:0015031	rs134478297	48187604	48187604	48212604	48162604
11	ENSBTAG00000013589	1	48195761	48238673	protein_coding	CHMP3	endosome	GO:0005768	rs134478297	48187604	48187604	48212604	48162604
11	ENSBTAG00000013589	1	48195761	48238673	protein_coding	CHMP3	vacuolar transport	GO:0007034	rs134478297	48187604	48187604	48212604	48162604
11	ENSBTAG00000013589	1	48195761	48238673	protein_coding	CHMP3	late endosome membrane	GO:0031902	rs134478297	48187604	48187604	48212604	48162604
11	ENSBTAG00000013589	1	48195761	48238673	protein_coding	CHMP3	late endosome to vacuole transport	GO:0045324	rs134478297	48187604	48187604	48212604	48162604
11	ENSBTAG00000013589	1	48195761	48238673	protein_coding	CHMP3	cell separation after cytokinesis	GO:0000920	rs134478297	48187604	48187604	48212604	48162604
11	ENSBTAG00000013589	1	48195761	48238673	protein_coding	CHMP3	endosome transport via multivesicular body sorting pathway	GO:0032509	rs134478297	48187604	48187604	48212604	48162604
11	ENSBTAG00000013589	1	48195761	48238673	protein_coding	CHMP3	ESCRT III complex	GO:0000815	rs134478297	48187604	48187604	48212604	48162604
11	ENSBTAG00000013589	1	48195761	48238673	protein_coding	CHMP3	multivesicular body	GO:0005771	rs134478297	48187604	48187604	48212604	48162604
11	ENSBTAG00000020947	1	48149255	48171946	protein_coding	RNF103	membrane	GO:0016020	rs136367157	48194861	48194861	48219861	48169861
11	ENSBTAG00000020947	1	48149255	48171946	protein_coding	RNF103	integral component of membrane	GO:0016021	rs136367157	48194861	48194861	48219861	48169861
11	ENSBTAG00000020947	1	48149255	48171946	protein_coding	RNF103	ubiquitin-protein transferase activity	GO:0004842	rs136367157	48194861	48194861	48219861	48169861
11	ENSBTAG00000020947	1	48149255	48171946	protein_coding	RNF103	protein ubiquitination	GO:0016567	rs136367157	48194861	48194861	48219861	48169861
11	ENSBTAG00000020947	1	48149255	48171946	protein_coding	RNF103	ubiquitin-dependent ERAD pathway	GO:0030433	rs136367157	48194861	48194861	48219861	48169861
11	ENSBTAG00000020947	1	48149255	48171946	protein_coding	RNF103	endoplasmic reticulum	GO:0005783	rs136367157	48194861	48194861	48219861	48169861
11	ENSBTAG00000013589	1	48195761	48238673	protein_coding	CHMP3	membrane	GO:0016020	rs136367157	48194861	48194861	48219861	48169861
11	ENSBTAG00000013589	1	48195761	48238673	protein_coding	CHMP3	cytoplasm	GO:0005737	rs136367157	48194861	48194861	48219861	48169861
11	ENSBTAG00000013589	1	48195761	48238673	protein_coding	CHMP3	cytosol	GO:0005829	rs136367157	48194861	48194861	48219861	48169861
11	ENSBTAG00000013589	1	48195761	48238673	protein_coding	CHMP3	protein transport	GO:0015031	rs136367157	48194861	48194861	48219861	48169861
11	ENSBTAG00000013589	1	48195761	48238673	protein_coding	CHMP3	endosome	GO:0005768	rs136367157	48194861	48194861	48219861	48169861
11	ENSBTAG00000013589	1	48195761	48238673	protein_coding	CHMP3	vacuolar transport	GO:0007034	rs136367157	48194861	48194861	48219861	48169861
11	ENSBTAG00000013589	1	48195761	48238673	protein_coding	CHMP3	late endosome membrane	GO:0031902	rs136367157	48194861	48194861	48219861	48169861
11	ENSBTAG00000013589	1	48195761	48238673	protein_coding	CHMP3	late endosome to vacuole transport	GO:0045324	rs136367157	48194861	48194861	48219861	48169861
11	ENSBTAG00000013589	1	48195761	48238673	protein_coding	CHMP3	cell separation after cytokinesis	GO:0000920	rs136367157	48194861	48194861	48219861	48169861
11	ENSBTAG00000013589	1	48195761	48238673	protein_coding	CHMP3	endosome transport via multivesicular body sorting pathway	GO:0032509	rs136367157	48194861	48194861	48219861	48169861
11	ENSBTAG00000013589	1	48195761	48238673	protein_coding	CHMP3	ESCRT III complex	GO:0000815	rs136367157	48194861	48194861	48219861	48169861
11	ENSBTAG00000013589	1	48195761	48238673	protein_coding	CHMP3	multivesicular body	GO:0005771	rs136367157	48194861	48194861	48219861	48169861
11	ENSBTAG00000013589	1	48195761	48238673	protein_coding	CHMP3	membrane	GO:0016020	rs133564990	48199217	48199217	48224217	48174217
11	ENSBTAG00000013589	1	48195761	48238673	protein_coding	CHMP3	cytoplasm	GO:0005737	rs133564990	48199217	48199217	48224217	48174217
11	ENSBTAG00000013589	1	48195761	48238673	protein_coding	CHMP3	cytosol	GO:0005829	rs133564990	48199217	48199217	48224217	48174217
11	ENSBTAG00000013589	1	48195761	48238673	protein_coding	CHMP3	protein transport	GO:0015031	rs133564990	48199217	48199217	48224217	48174217
11	ENSBTAG00000013589	1	48195761	48238673	protein_coding	CHMP3	endosome	GO:0005768	rs133564990	48199217	48199217	48224217	48174217
11	ENSBTAG00000013589	1	48195761	48238673	protein_coding	CHMP3	vacuolar transport	GO:0007034	rs133564990	48199217	48199217	48224217	48174217
11	ENSBTAG00000013589	1	48195761	48238673	protein_coding	CHMP3	late endosome membrane	GO:0031902	rs133564990	48199217	48199217	48224217	48174217
11	ENSBTAG00000013589	1	48195761	48238673	protein_coding	CHMP3	late endosome to vacuole transport	GO:0045324	rs133564990	48199217	48199217	48224217	48174217
11	ENSBTAG00000013589	1	48195761	48238673	protein_coding	CHMP3	cell separation after cytokinesis	GO:0000920	rs133564990	48199217	48199217	48224217	48174217
11	ENSBTAG00000013589	1	48195761	48238673	protein_coding	CHMP3	endosome transport via multivesicular body sorting pathway	GO:0032509	rs133564990	48199217	48199217	48224217	48174217
11	ENSBTAG00000013589	1	48195761	48238673	protein_coding	CHMP3	ESCRT III complex	GO:0000815	rs133564990	48199217	48199217	48224217	48174217
11	ENSBTAG00000013589	1	48195761	48238673	protein_coding	CHMP3	multivesicular body	GO:0005771	rs133564990	48199217	48199217	48224217	48174217
11	ENSBTAG00000013589	1	48195761	48238673	protein_coding	CHMP3	membrane	GO:0016020	rs110367527	48210157	48210157	48235157	48185157
11	ENSBTAG00000013589	1	48195761	48238673	protein_coding	CHMP3	cytoplasm	GO:0005737	rs110367527	48210157	48210157	48235157	48185157
11	ENSBTAG00000013589	1	48195761	48238673	protein_coding	CHMP3	cytosol	GO:0005829	rs110367527	48210157	48210157	48235157	48185157
11	ENSBTAG00000013589	1	48195761	48238673	protein_coding	CHMP3	protein transport	GO:0015031	rs110367527	48210157	48210157	48235157	48185157
11	ENSBTAG00000013589	1	48195761	48238673	protein_coding	CHMP3	endosome	GO:0005768	rs110367527	48210157	48210157	48235157	48185157
11	ENSBTAG00000013589	1	48195761	48238673	protein_coding	CHMP3	vacuolar transport	GO:0007034	rs110367527	48210157	48210157	48235157	48185157
11	ENSBTAG00000013589	1	48195761	48238673	protein_coding	CHMP3	late endosome membrane	GO:0031902	rs110367527	48210157	48210157	48235157	48185157
11	ENSBTAG00000013589	1	48195761	48238673	protein_coding	CHMP3	late endosome to vacuole transport	GO:0045324	rs110367527	48210157	48210157	48235157	48185157
11	ENSBTAG00000013589	1	48195761	48238673	protein_coding	CHMP3	cell separation after cytokinesis	GO:0000920	rs110367527	48210157	48210157	48235157	48185157
11	ENSBTAG00000013589	1	48195761	48238673	protein_coding	CHMP3	endosome transport via multivesicular body sorting pathway	GO:0032509	rs110367527	48210157	48210157	48235157	48185157
11	ENSBTAG00000013589	1	48195761	48238673	protein_coding	CHMP3	ESCRT III complex	GO:0000815	rs110367527	48210157	48210157	48235157	48185157
11	ENSBTAG00000013589	1	48195761	48238673	protein_coding	CHMP3	multivesicular body	GO:0005771	rs110367527	48210157	48210157	48235157	48185157
11	ENSBTAG00000013589	1	48195761	48238673	protein_coding	CHMP3	membrane	GO:0016020	rs135636281	48214186	48214186	48239186	48189186
11	ENSBTAG00000013589	1	48195761	48238673	protein_coding	CHMP3	cytoplasm	GO:0005737	rs135636281	48214186	48214186	48239186	48189186
11	ENSBTAG00000013589	1	48195761	48238673	protein_coding	CHMP3	cytosol	GO:0005829	rs135636281	48214186	48214186	48239186	48189186
11	ENSBTAG00000013589	1	48195761	48238673	protein_coding	CHMP3	protein transport	GO:0015031	rs135636281	48214186	48214186	48239186	48189186
11	ENSBTAG00000013589	1	48195761	48238673	protein_coding	CHMP3	endosome	GO:0005768	rs135636281	48214186	48214186	48239186	48189186
11	ENSBTAG00000013589	1	48195761	48238673	protein_coding	CHMP3	vacuolar transport	GO:0007034	rs135636281	48214186	48214186	48239186	48189186
11	ENSBTAG00000013589	1	48195761	48238673	protein_coding	CHMP3	late endosome membrane	GO:0031902	rs135636281	48214186	48214186	48239186	48189186
11	ENSBTAG00000013589	1	48195761	48238673	protein_coding	CHMP3	late endosome to vacuole transport	GO:0045324	rs135636281	48214186	48214186	48239186	48189186
11	ENSBTAG00000013589	1	48195761	48238673	protein_coding	CHMP3	cell separation after cytokinesis	GO:0000920	rs135636281	48214186	48214186	48239186	48189186
11	ENSBTAG00000013589	1	48195761	48238673	protein_coding	CHMP3	endosome transport via multivesicular body sorting pathway	GO:0032509	rs135636281	48214186	48214186	48239186	48189186
11	ENSBTAG00000013589	1	48195761	48238673	protein_coding	CHMP3	ESCRT III complex	GO:0000815	rs135636281	48214186	48214186	48239186	48189186
11	ENSBTAG00000013589	1	48195761	48238673	protein_coding	CHMP3	multivesicular body	GO:0005771	rs135636281	48214186	48214186	48239186	48189186
11	ENSBTAG00000013589	1	48195761	48238673	protein_coding	CHMP3	membrane	GO:0016020	rs108960407	48223311	48223311	48248311	48198311
11	ENSBTAG00000013589	1	48195761	48238673	protein_coding	CHMP3	cytoplasm	GO:0005737	rs108960407	48223311	48223311	48248311	48198311
11	ENSBTAG00000013589	1	48195761	48238673	protein_coding	CHMP3	cytosol	GO:0005829	rs108960407	48223311	48223311	48248311	48198311
11	ENSBTAG00000013589	1	48195761	48238673	protein_coding	CHMP3	protein transport	GO:0015031	rs108960407	48223311	48223311	48248311	48198311
11	ENSBTAG00000013589	1	48195761	48238673	protein_coding	CHMP3	endosome	GO:0005768	rs108960407	48223311	48223311	48248311	48198311
11	ENSBTAG00000013589	1	48195761	48238673	protein_coding	CHMP3	vacuolar transport	GO:0007034	rs108960407	48223311	48223311	48248311	48198311
11	ENSBTAG00000013589	1	48195761	48238673	protein_coding	CHMP3	late endosome membrane	GO:0031902	rs108960407	48223311	48223311	48248311	48198311
11	ENSBTAG00000013589	1	48195761	48238673	protein_coding	CHMP3	late endosome to vacuole transport	GO:0045324	rs108960407	48223311	48223311	48248311	48198311
11	ENSBTAG00000013589	1	48195761	48238673	protein_coding	CHMP3	cell separation after cytokinesis	GO:0000920	rs108960407	48223311	48223311	48248311	48198311
11	ENSBTAG00000013589	1	48195761	48238673	protein_coding	CHMP3	endosome transport via multivesicular body sorting pathway	GO:0032509	rs108960407	48223311	48223311	48248311	48198311
11	ENSBTAG00000013589	1	48195761	48238673	protein_coding	CHMP3	ESCRT III complex	GO:0000815	rs108960407	48223311	48223311	48248311	48198311
11	ENSBTAG00000013589	1	48195761	48238673	protein_coding	CHMP3	multivesicular body	GO:0005771	rs108960407	48223311	48223311	48248311	48198311
11	ENSBTAG00000013589	1	48195761	48238673	protein_coding	CHMP3	membrane	GO:0016020	rs137801314	48226710	48226710	48251710	48201710
11	ENSBTAG00000013589	1	48195761	48238673	protein_coding	CHMP3	cytoplasm	GO:0005737	rs137801314	48226710	48226710	48251710	48201710
11	ENSBTAG00000013589	1	48195761	48238673	protein_coding	CHMP3	cytosol	GO:0005829	rs137801314	48226710	48226710	48251710	48201710
11	ENSBTAG00000013589	1	48195761	48238673	protein_coding	CHMP3	protein transport	GO:0015031	rs137801314	48226710	48226710	48251710	48201710
11	ENSBTAG00000013589	1	48195761	48238673	protein_coding	CHMP3	endosome	GO:0005768	rs137801314	48226710	48226710	48251710	48201710
11	ENSBTAG00000013589	1	48195761	48238673	protein_coding	CHMP3	vacuolar transport	GO:0007034	rs137801314	48226710	48226710	48251710	48201710
11	ENSBTAG00000013589	1	48195761	48238673	protein_coding	CHMP3	late endosome membrane	GO:0031902	rs137801314	48226710	48226710	48251710	48201710
11	ENSBTAG00000013589	1	48195761	48238673	protein_coding	CHMP3	late endosome to vacuole transport	GO:0045324	rs137801314	48226710	48226710	48251710	48201710
11	ENSBTAG00000013589	1	48195761	48238673	protein_coding	CHMP3	cell separation after cytokinesis	GO:0000920	rs137801314	48226710	48226710	48251710	48201710
11	ENSBTAG00000013589	1	48195761	48238673	protein_coding	CHMP3	endosome transport via multivesicular body sorting pathway	GO:0032509	rs137801314	48226710	48226710	48251710	48201710
11	ENSBTAG00000013589	1	48195761	48238673	protein_coding	CHMP3	ESCRT III complex	GO:0000815	rs137801314	48226710	48226710	48251710	48201710
11	ENSBTAG00000013589	1	48195761	48238673	protein_coding	CHMP3	multivesicular body	GO:0005771	rs137801314	48226710	48226710	48251710	48201710
11	ENSBTAG00000013580	-1	48248720	48304335	protein_coding	KDM3A	nucleus	GO:0005634	rs137801314	48226710	48226710	48251710	48201710
11	ENSBTAG00000013580	-1	48248720	48304335	protein_coding	KDM3A	transcription regulatory region sequence-specific DNA binding	GO:0000976	rs137801314	48226710	48226710	48251710	48201710
11	ENSBTAG00000013580	-1	48248720	48304335	protein_coding	KDM3A	chromatin DNA binding	GO:0031490	rs137801314	48226710	48226710	48251710	48201710
11	ENSBTAG00000013580	-1	48248720	48304335	protein_coding	KDM3A	chromatin	GO:0000785	rs137801314	48226710	48226710	48251710	48201710
11	ENSBTAG00000013580	-1	48248720	48304335	protein_coding	KDM3A	histone demethylase activity (H3-K9 specific)	GO:0032454	rs137801314	48226710	48226710	48251710	48201710
11	ENSBTAG00000013580	-1	48248720	48304335	protein_coding	KDM3A	histone H3-K9 demethylation	GO:0033169	rs137801314	48226710	48226710	48251710	48201710
11	ENSBTAG00000013580	-1	48248720	48304335	protein_coding	KDM3A	RNA polymerase II core promoter sequence-specific DNA binding	GO:0000979	rs137801314	48226710	48226710	48251710	48201710
11	ENSBTAG00000013580	-1	48248720	48304335	protein_coding	KDM3A	DNA-binding transcription factor activity	GO:0003700	rs137801314	48226710	48226710	48251710	48201710
11	ENSBTAG00000013580	-1	48248720	48304335	protein_coding	KDM3A	iron ion binding	GO:0005506	rs137801314	48226710	48226710	48251710	48201710
11	ENSBTAG00000013580	-1	48248720	48304335	protein_coding	KDM3A	androgen receptor binding	GO:0050681	rs137801314	48226710	48226710	48251710	48201710
11	ENSBTAG00000013580	-1	48248720	48304335	protein_coding	KDM3A	spermatogenesis	GO:0007283	rs137801314	48226710	48226710	48251710	48201710
11	ENSBTAG00000013580	-1	48248720	48304335	protein_coding	KDM3A	spermatid nucleus elongation	GO:0007290	rs137801314	48226710	48226710	48251710	48201710
11	ENSBTAG00000013580	-1	48248720	48304335	protein_coding	KDM3A	hormone-mediated signaling pathway	GO:0009755	rs137801314	48226710	48226710	48251710	48201710
11	ENSBTAG00000013580	-1	48248720	48304335	protein_coding	KDM3A	regulation of gene expression	GO:0010468	rs137801314	48226710	48226710	48251710	48201710
11	ENSBTAG00000013580	-1	48248720	48304335	protein_coding	KDM3A	androgen receptor signaling pathway	GO:0030521	rs137801314	48226710	48226710	48251710	48201710
11	ENSBTAG00000013580	-1	48248720	48304335	protein_coding	KDM3A	histone H3-K9 dimethylation	GO:0036123	rs137801314	48226710	48226710	48251710	48201710
11	ENSBTAG00000013580	-1	48248720	48304335	protein_coding	KDM3A	positive regulation of transcription, DNA-templated	GO:0045893	rs137801314	48226710	48226710	48251710	48201710
11	ENSBTAG00000013580	-1	48248720	48304335	protein_coding	KDM3A	positive regulation of transcription by RNA polymerase II	GO:0045944	rs137801314	48226710	48226710	48251710	48201710
11	ENSBTAG00000013580	-1	48248720	48304335	protein_coding	KDM3A	formaldehyde biosynthetic process	GO:0046293	rs137801314	48226710	48226710	48251710	48201710
11	ENSBTAG00000013580	-1	48248720	48304335	protein_coding	KDM3A	negative regulation of histone H3-K9 methylation	GO:0051573	rs137801314	48226710	48226710	48251710	48201710
11	ENSBTAG00000013580	-1	48248720	48304335	protein_coding	KDM3A	positive regulation of cold-induced thermogenesis	GO:0120162	rs137801314	48226710	48226710	48251710	48201710
11	ENSBTAG00000013580	-1	48248720	48304335	protein_coding	KDM3A	cellular response to leukemia inhibitory factor	GO:1990830	rs137801314	48226710	48226710	48251710	48201710
11	ENSBTAG00000013580	-1	48248720	48304335	protein_coding	KDM3A	regulation of stem cell population maintenance	GO:2000036	rs137801314	48226710	48226710	48251710	48201710
11	ENSBTAG00000013580	-1	48248720	48304335	protein_coding	KDM3A	regulation of stem cell differentiation	GO:2000736	rs137801314	48226710	48226710	48251710	48201710
11	ENSBTAG00000013580	-1	48248720	48304335	protein_coding	KDM3A	nucleoplasm	GO:0005654	rs137801314	48226710	48226710	48251710	48201710
11	ENSBTAG00000013580	-1	48248720	48304335	protein_coding	KDM3A	cytoplasm	GO:0005737	rs137801314	48226710	48226710	48251710	48201710
11	ENSBTAG00000013589	1	48195761	48238673	protein_coding	CHMP3	membrane	GO:0016020	rs110540586	48229826	48229826	48254826	48204826
11	ENSBTAG00000013589	1	48195761	48238673	protein_coding	CHMP3	cytoplasm	GO:0005737	rs110540586	48229826	48229826	48254826	48204826
11	ENSBTAG00000013589	1	48195761	48238673	protein_coding	CHMP3	cytosol	GO:0005829	rs110540586	48229826	48229826	48254826	48204826
11	ENSBTAG00000013589	1	48195761	48238673	protein_coding	CHMP3	protein transport	GO:0015031	rs110540586	48229826	48229826	48254826	48204826
11	ENSBTAG00000013589	1	48195761	48238673	protein_coding	CHMP3	endosome	GO:0005768	rs110540586	48229826	48229826	48254826	48204826
11	ENSBTAG00000013589	1	48195761	48238673	protein_coding	CHMP3	vacuolar transport	GO:0007034	rs110540586	48229826	48229826	48254826	48204826
11	ENSBTAG00000013589	1	48195761	48238673	protein_coding	CHMP3	late endosome membrane	GO:0031902	rs110540586	48229826	48229826	48254826	48204826
11	ENSBTAG00000013589	1	48195761	48238673	protein_coding	CHMP3	late endosome to vacuole transport	GO:0045324	rs110540586	48229826	48229826	48254826	48204826
11	ENSBTAG00000013589	1	48195761	48238673	protein_coding	CHMP3	cell separation after cytokinesis	GO:0000920	rs110540586	48229826	48229826	48254826	48204826
11	ENSBTAG00000013589	1	48195761	48238673	protein_coding	CHMP3	endosome transport via multivesicular body sorting pathway	GO:0032509	rs110540586	48229826	48229826	48254826	48204826
11	ENSBTAG00000013589	1	48195761	48238673	protein_coding	CHMP3	ESCRT III complex	GO:0000815	rs110540586	48229826	48229826	48254826	48204826
11	ENSBTAG00000013589	1	48195761	48238673	protein_coding	CHMP3	multivesicular body	GO:0005771	rs110540586	48229826	48229826	48254826	48204826
11	ENSBTAG00000013580	-1	48248720	48304335	protein_coding	KDM3A	nucleus	GO:0005634	rs110540586	48229826	48229826	48254826	48204826
11	ENSBTAG00000013580	-1	48248720	48304335	protein_coding	KDM3A	transcription regulatory region sequence-specific DNA binding	GO:0000976	rs110540586	48229826	48229826	48254826	48204826
11	ENSBTAG00000013580	-1	48248720	48304335	protein_coding	KDM3A	chromatin DNA binding	GO:0031490	rs110540586	48229826	48229826	48254826	48204826
11	ENSBTAG00000013580	-1	48248720	48304335	protein_coding	KDM3A	chromatin	GO:0000785	rs110540586	48229826	48229826	48254826	48204826
11	ENSBTAG00000013580	-1	48248720	48304335	protein_coding	KDM3A	histone demethylase activity (H3-K9 specific)	GO:0032454	rs110540586	48229826	48229826	48254826	48204826
11	ENSBTAG00000013580	-1	48248720	48304335	protein_coding	KDM3A	histone H3-K9 demethylation	GO:0033169	rs110540586	48229826	48229826	48254826	48204826
11	ENSBTAG00000013580	-1	48248720	48304335	protein_coding	KDM3A	RNA polymerase II core promoter sequence-specific DNA binding	GO:0000979	rs110540586	48229826	48229826	48254826	48204826
11	ENSBTAG00000013580	-1	48248720	48304335	protein_coding	KDM3A	DNA-binding transcription factor activity	GO:0003700	rs110540586	48229826	48229826	48254826	48204826
11	ENSBTAG00000013580	-1	48248720	48304335	protein_coding	KDM3A	iron ion binding	GO:0005506	rs110540586	48229826	48229826	48254826	48204826
11	ENSBTAG00000013580	-1	48248720	48304335	protein_coding	KDM3A	androgen receptor binding	GO:0050681	rs110540586	48229826	48229826	48254826	48204826
11	ENSBTAG00000013580	-1	48248720	48304335	protein_coding	KDM3A	spermatogenesis	GO:0007283	rs110540586	48229826	48229826	48254826	48204826
11	ENSBTAG00000013580	-1	48248720	48304335	protein_coding	KDM3A	spermatid nucleus elongation	GO:0007290	rs110540586	48229826	48229826	48254826	48204826
11	ENSBTAG00000013580	-1	48248720	48304335	protein_coding	KDM3A	hormone-mediated signaling pathway	GO:0009755	rs110540586	48229826	48229826	48254826	48204826
11	ENSBTAG00000013580	-1	48248720	48304335	protein_coding	KDM3A	regulation of gene expression	GO:0010468	rs110540586	48229826	48229826	48254826	48204826
11	ENSBTAG00000013580	-1	48248720	48304335	protein_coding	KDM3A	androgen receptor signaling pathway	GO:0030521	rs110540586	48229826	48229826	48254826	48204826
11	ENSBTAG00000013580	-1	48248720	48304335	protein_coding	KDM3A	histone H3-K9 dimethylation	GO:0036123	rs110540586	48229826	48229826	48254826	48204826
11	ENSBTAG00000013580	-1	48248720	48304335	protein_coding	KDM3A	positive regulation of transcription, DNA-templated	GO:0045893	rs110540586	48229826	48229826	48254826	48204826
11	ENSBTAG00000013580	-1	48248720	48304335	protein_coding	KDM3A	positive regulation of transcription by RNA polymerase II	GO:0045944	rs110540586	48229826	48229826	48254826	48204826
11	ENSBTAG00000013580	-1	48248720	48304335	protein_coding	KDM3A	formaldehyde biosynthetic process	GO:0046293	rs110540586	48229826	48229826	48254826	48204826
11	ENSBTAG00000013580	-1	48248720	48304335	protein_coding	KDM3A	negative regulation of histone H3-K9 methylation	GO:0051573	rs110540586	48229826	48229826	48254826	48204826
11	ENSBTAG00000013580	-1	48248720	48304335	protein_coding	KDM3A	positive regulation of cold-induced thermogenesis	GO:0120162	rs110540586	48229826	48229826	48254826	48204826
11	ENSBTAG00000013580	-1	48248720	48304335	protein_coding	KDM3A	cellular response to leukemia inhibitory factor	GO:1990830	rs110540586	48229826	48229826	48254826	48204826
11	ENSBTAG00000013580	-1	48248720	48304335	protein_coding	KDM3A	regulation of stem cell population maintenance	GO:2000036	rs110540586	48229826	48229826	48254826	48204826
11	ENSBTAG00000013580	-1	48248720	48304335	protein_coding	KDM3A	regulation of stem cell differentiation	GO:2000736	rs110540586	48229826	48229826	48254826	48204826
11	ENSBTAG00000013580	-1	48248720	48304335	protein_coding	KDM3A	nucleoplasm	GO:0005654	rs110540586	48229826	48229826	48254826	48204826
11	ENSBTAG00000013580	-1	48248720	48304335	protein_coding	KDM3A	cytoplasm	GO:0005737	rs110540586	48229826	48229826	48254826	48204826
11	ENSBTAG00000013589	1	48195761	48238673	protein_coding	CHMP3	membrane	GO:0016020	rs134499370	48232545	48232545	48257545	48207545
11	ENSBTAG00000013589	1	48195761	48238673	protein_coding	CHMP3	cytoplasm	GO:0005737	rs134499370	48232545	48232545	48257545	48207545
11	ENSBTAG00000013589	1	48195761	48238673	protein_coding	CHMP3	cytosol	GO:0005829	rs134499370	48232545	48232545	48257545	48207545
11	ENSBTAG00000013589	1	48195761	48238673	protein_coding	CHMP3	protein transport	GO:0015031	rs134499370	48232545	48232545	48257545	48207545
11	ENSBTAG00000013589	1	48195761	48238673	protein_coding	CHMP3	endosome	GO:0005768	rs134499370	48232545	48232545	48257545	48207545
11	ENSBTAG00000013589	1	48195761	48238673	protein_coding	CHMP3	vacuolar transport	GO:0007034	rs134499370	48232545	48232545	48257545	48207545
11	ENSBTAG00000013589	1	48195761	48238673	protein_coding	CHMP3	late endosome membrane	GO:0031902	rs134499370	48232545	48232545	48257545	48207545
11	ENSBTAG00000013589	1	48195761	48238673	protein_coding	CHMP3	late endosome to vacuole transport	GO:0045324	rs134499370	48232545	48232545	48257545	48207545
11	ENSBTAG00000013589	1	48195761	48238673	protein_coding	CHMP3	cell separation after cytokinesis	GO:0000920	rs134499370	48232545	48232545	48257545	48207545
11	ENSBTAG00000013589	1	48195761	48238673	protein_coding	CHMP3	endosome transport via multivesicular body sorting pathway	GO:0032509	rs134499370	48232545	48232545	48257545	48207545
11	ENSBTAG00000013589	1	48195761	48238673	protein_coding	CHMP3	ESCRT III complex	GO:0000815	rs134499370	48232545	48232545	48257545	48207545
11	ENSBTAG00000013589	1	48195761	48238673	protein_coding	CHMP3	multivesicular body	GO:0005771	rs134499370	48232545	48232545	48257545	48207545
11	ENSBTAG00000013580	-1	48248720	48304335	protein_coding	KDM3A	nucleus	GO:0005634	rs134499370	48232545	48232545	48257545	48207545
11	ENSBTAG00000013580	-1	48248720	48304335	protein_coding	KDM3A	transcription regulatory region sequence-specific DNA binding	GO:0000976	rs134499370	48232545	48232545	48257545	48207545
11	ENSBTAG00000013580	-1	48248720	48304335	protein_coding	KDM3A	chromatin DNA binding	GO:0031490	rs134499370	48232545	48232545	48257545	48207545
11	ENSBTAG00000013580	-1	48248720	48304335	protein_coding	KDM3A	chromatin	GO:0000785	rs134499370	48232545	48232545	48257545	48207545
11	ENSBTAG00000013580	-1	48248720	48304335	protein_coding	KDM3A	histone demethylase activity (H3-K9 specific)	GO:0032454	rs134499370	48232545	48232545	48257545	48207545
11	ENSBTAG00000013580	-1	48248720	48304335	protein_coding	KDM3A	histone H3-K9 demethylation	GO:0033169	rs134499370	48232545	48232545	48257545	48207545
11	ENSBTAG00000013580	-1	48248720	48304335	protein_coding	KDM3A	RNA polymerase II core promoter sequence-specific DNA binding	GO:0000979	rs134499370	48232545	48232545	48257545	48207545
11	ENSBTAG00000013580	-1	48248720	48304335	protein_coding	KDM3A	DNA-binding transcription factor activity	GO:0003700	rs134499370	48232545	48232545	48257545	48207545
11	ENSBTAG00000013580	-1	48248720	48304335	protein_coding	KDM3A	iron ion binding	GO:0005506	rs134499370	48232545	48232545	48257545	48207545
11	ENSBTAG00000013580	-1	48248720	48304335	protein_coding	KDM3A	androgen receptor binding	GO:0050681	rs134499370	48232545	48232545	48257545	48207545
11	ENSBTAG00000013580	-1	48248720	48304335	protein_coding	KDM3A	spermatogenesis	GO:0007283	rs134499370	48232545	48232545	48257545	48207545
11	ENSBTAG00000013580	-1	48248720	48304335	protein_coding	KDM3A	spermatid nucleus elongation	GO:0007290	rs134499370	48232545	48232545	48257545	48207545
11	ENSBTAG00000013580	-1	48248720	48304335	protein_coding	KDM3A	hormone-mediated signaling pathway	GO:0009755	rs134499370	48232545	48232545	48257545	48207545
11	ENSBTAG00000013580	-1	48248720	48304335	protein_coding	KDM3A	regulation of gene expression	GO:0010468	rs134499370	48232545	48232545	48257545	48207545
11	ENSBTAG00000013580	-1	48248720	48304335	protein_coding	KDM3A	androgen receptor signaling pathway	GO:0030521	rs134499370	48232545	48232545	48257545	48207545
11	ENSBTAG00000013580	-1	48248720	48304335	protein_coding	KDM3A	histone H3-K9 dimethylation	GO:0036123	rs134499370	48232545	48232545	48257545	48207545
11	ENSBTAG00000013580	-1	48248720	48304335	protein_coding	KDM3A	positive regulation of transcription, DNA-templated	GO:0045893	rs134499370	48232545	48232545	48257545	48207545
11	ENSBTAG00000013580	-1	48248720	48304335	protein_coding	KDM3A	positive regulation of transcription by RNA polymerase II	GO:0045944	rs134499370	48232545	48232545	48257545	48207545
11	ENSBTAG00000013580	-1	48248720	48304335	protein_coding	KDM3A	formaldehyde biosynthetic process	GO:0046293	rs134499370	48232545	48232545	48257545	48207545
11	ENSBTAG00000013580	-1	48248720	48304335	protein_coding	KDM3A	negative regulation of histone H3-K9 methylation	GO:0051573	rs134499370	48232545	48232545	48257545	48207545
11	ENSBTAG00000013580	-1	48248720	48304335	protein_coding	KDM3A	positive regulation of cold-induced thermogenesis	GO:0120162	rs134499370	48232545	48232545	48257545	48207545
11	ENSBTAG00000013580	-1	48248720	48304335	protein_coding	KDM3A	cellular response to leukemia inhibitory factor	GO:1990830	rs134499370	48232545	48232545	48257545	48207545
11	ENSBTAG00000013580	-1	48248720	48304335	protein_coding	KDM3A	regulation of stem cell population maintenance	GO:2000036	rs134499370	48232545	48232545	48257545	48207545
11	ENSBTAG00000013580	-1	48248720	48304335	protein_coding	KDM3A	regulation of stem cell differentiation	GO:2000736	rs134499370	48232545	48232545	48257545	48207545
11	ENSBTAG00000013580	-1	48248720	48304335	protein_coding	KDM3A	nucleoplasm	GO:0005654	rs134499370	48232545	48232545	48257545	48207545
11	ENSBTAG00000013580	-1	48248720	48304335	protein_coding	KDM3A	cytoplasm	GO:0005737	rs134499370	48232545	48232545	48257545	48207545
11	ENSBTAG00000013589	1	48195761	48238673	protein_coding	CHMP3	membrane	GO:0016020	rs109464216	48233516	48233516	48258516	48208516
11	ENSBTAG00000013589	1	48195761	48238673	protein_coding	CHMP3	cytoplasm	GO:0005737	rs109464216	48233516	48233516	48258516	48208516
11	ENSBTAG00000013589	1	48195761	48238673	protein_coding	CHMP3	cytosol	GO:0005829	rs109464216	48233516	48233516	48258516	48208516
11	ENSBTAG00000013589	1	48195761	48238673	protein_coding	CHMP3	protein transport	GO:0015031	rs109464216	48233516	48233516	48258516	48208516
11	ENSBTAG00000013589	1	48195761	48238673	protein_coding	CHMP3	endosome	GO:0005768	rs109464216	48233516	48233516	48258516	48208516
11	ENSBTAG00000013589	1	48195761	48238673	protein_coding	CHMP3	vacuolar transport	GO:0007034	rs109464216	48233516	48233516	48258516	48208516
11	ENSBTAG00000013589	1	48195761	48238673	protein_coding	CHMP3	late endosome membrane	GO:0031902	rs109464216	48233516	48233516	48258516	48208516
11	ENSBTAG00000013589	1	48195761	48238673	protein_coding	CHMP3	late endosome to vacuole transport	GO:0045324	rs109464216	48233516	48233516	48258516	48208516
11	ENSBTAG00000013589	1	48195761	48238673	protein_coding	CHMP3	cell separation after cytokinesis	GO:0000920	rs109464216	48233516	48233516	48258516	48208516
11	ENSBTAG00000013589	1	48195761	48238673	protein_coding	CHMP3	endosome transport via multivesicular body sorting pathway	GO:0032509	rs109464216	48233516	48233516	48258516	48208516
11	ENSBTAG00000013589	1	48195761	48238673	protein_coding	CHMP3	ESCRT III complex	GO:0000815	rs109464216	48233516	48233516	48258516	48208516
11	ENSBTAG00000013589	1	48195761	48238673	protein_coding	CHMP3	multivesicular body	GO:0005771	rs109464216	48233516	48233516	48258516	48208516
11	ENSBTAG00000013580	-1	48248720	48304335	protein_coding	KDM3A	nucleus	GO:0005634	rs109464216	48233516	48233516	48258516	48208516
11	ENSBTAG00000013580	-1	48248720	48304335	protein_coding	KDM3A	transcription regulatory region sequence-specific DNA binding	GO:0000976	rs109464216	48233516	48233516	48258516	48208516
11	ENSBTAG00000013580	-1	48248720	48304335	protein_coding	KDM3A	chromatin DNA binding	GO:0031490	rs109464216	48233516	48233516	48258516	48208516
11	ENSBTAG00000013580	-1	48248720	48304335	protein_coding	KDM3A	chromatin	GO:0000785	rs109464216	48233516	48233516	48258516	48208516
11	ENSBTAG00000013580	-1	48248720	48304335	protein_coding	KDM3A	histone demethylase activity (H3-K9 specific)	GO:0032454	rs109464216	48233516	48233516	48258516	48208516
11	ENSBTAG00000013580	-1	48248720	48304335	protein_coding	KDM3A	histone H3-K9 demethylation	GO:0033169	rs109464216	48233516	48233516	48258516	48208516
11	ENSBTAG00000013580	-1	48248720	48304335	protein_coding	KDM3A	RNA polymerase II core promoter sequence-specific DNA binding	GO:0000979	rs109464216	48233516	48233516	48258516	48208516
11	ENSBTAG00000013580	-1	48248720	48304335	protein_coding	KDM3A	DNA-binding transcription factor activity	GO:0003700	rs109464216	48233516	48233516	48258516	48208516
11	ENSBTAG00000013580	-1	48248720	48304335	protein_coding	KDM3A	iron ion binding	GO:0005506	rs109464216	48233516	48233516	48258516	48208516
11	ENSBTAG00000013580	-1	48248720	48304335	protein_coding	KDM3A	androgen receptor binding	GO:0050681	rs109464216	48233516	48233516	48258516	48208516
11	ENSBTAG00000013580	-1	48248720	48304335	protein_coding	KDM3A	spermatogenesis	GO:0007283	rs109464216	48233516	48233516	48258516	48208516
11	ENSBTAG00000013580	-1	48248720	48304335	protein_coding	KDM3A	spermatid nucleus elongation	GO:0007290	rs109464216	48233516	48233516	48258516	48208516
11	ENSBTAG00000013580	-1	48248720	48304335	protein_coding	KDM3A	hormone-mediated signaling pathway	GO:0009755	rs109464216	48233516	48233516	48258516	48208516
11	ENSBTAG00000013580	-1	48248720	48304335	protein_coding	KDM3A	regulation of gene expression	GO:0010468	rs109464216	48233516	48233516	48258516	48208516
11	ENSBTAG00000013580	-1	48248720	48304335	protein_coding	KDM3A	androgen receptor signaling pathway	GO:0030521	rs109464216	48233516	48233516	48258516	48208516
11	ENSBTAG00000013580	-1	48248720	48304335	protein_coding	KDM3A	histone H3-K9 dimethylation	GO:0036123	rs109464216	48233516	48233516	48258516	48208516
11	ENSBTAG00000013580	-1	48248720	48304335	protein_coding	KDM3A	positive regulation of transcription, DNA-templated	GO:0045893	rs109464216	48233516	48233516	48258516	48208516
11	ENSBTAG00000013580	-1	48248720	48304335	protein_coding	KDM3A	positive regulation of transcription by RNA polymerase II	GO:0045944	rs109464216	48233516	48233516	48258516	48208516
11	ENSBTAG00000013580	-1	48248720	48304335	protein_coding	KDM3A	formaldehyde biosynthetic process	GO:0046293	rs109464216	48233516	48233516	48258516	48208516
11	ENSBTAG00000013580	-1	48248720	48304335	protein_coding	KDM3A	negative regulation of histone H3-K9 methylation	GO:0051573	rs109464216	48233516	48233516	48258516	48208516
11	ENSBTAG00000013580	-1	48248720	48304335	protein_coding	KDM3A	positive regulation of cold-induced thermogenesis	GO:0120162	rs109464216	48233516	48233516	48258516	48208516
11	ENSBTAG00000013580	-1	48248720	48304335	protein_coding	KDM3A	cellular response to leukemia inhibitory factor	GO:1990830	rs109464216	48233516	48233516	48258516	48208516
11	ENSBTAG00000013580	-1	48248720	48304335	protein_coding	KDM3A	regulation of stem cell population maintenance	GO:2000036	rs109464216	48233516	48233516	48258516	48208516
11	ENSBTAG00000013580	-1	48248720	48304335	protein_coding	KDM3A	regulation of stem cell differentiation	GO:2000736	rs109464216	48233516	48233516	48258516	48208516
11	ENSBTAG00000013580	-1	48248720	48304335	protein_coding	KDM3A	nucleoplasm	GO:0005654	rs109464216	48233516	48233516	48258516	48208516
11	ENSBTAG00000013580	-1	48248720	48304335	protein_coding	KDM3A	cytoplasm	GO:0005737	rs109464216	48233516	48233516	48258516	48208516
11	ENSBTAG00000047449	-1	49060227	49062860	protein_coding	LOC1049686342	defense response to bacterium	GO:0042742	rs135750699	49066004	49066004	49091004	49041004
11	ENSBTAG00000047449	-1	49060227	49062860	protein_coding	LOC1049686342	defense response to bacterium	GO:0042742	rs135750699	49066004	49066004	49091004	49041004
11	ENSBTAG00000047449	-1	49060227	49062860	protein_coding	LOC1049686342	defense response to bacterium	GO:0042742	rs135822733	49071385	49071385	49096385	49046385
11	ENSBTAG00000047816	-1	49095620	49096943	protein_coding	LOC1049686342	lipid metabolic process	GO:0006629	rs135822733	49071385	49071385	49096385	49046385
11	ENSBTAG00000047816	-1	49095620	49096943	protein_coding	LOC1049686342	defense response to bacterium	GO:0042742	rs135822733	49071385	49071385	49096385	49046385
11	ENSBTAG00000047449	-1	49060227	49062860	protein_coding	LOC1049686342	defense response to bacterium	GO:0042742	rs43678400	49073030	49073030	49098030	49048030
11	ENSBTAG00000047816	-1	49095620	49096943	protein_coding	LOC1049686342	lipid metabolic process	GO:0006629	rs43678400	49073030	49073030	49098030	49048030
11	ENSBTAG00000047816	-1	49095620	49096943	protein_coding	LOC1049686342	defense response to bacterium	GO:0042742	rs43678400	49073030	49073030	49098030	49048030
11	ENSBTAG00000047816	-1	49095620	49096943	protein_coding	LOC1049686342	lipid metabolic process	GO:0006629	rs43683013	49093033	49093033	49118033	49068033
11	ENSBTAG00000047816	-1	49095620	49096943	protein_coding	LOC1049686342	defense response to bacterium	GO:0042742	rs43683013	49093033	49093033	49118033	49068033
11	ENSBTAG00000047816	-1	49095620	49096943	protein_coding	LOC1049686342	lipid metabolic process	GO:0006629	rs136967717	49105419	49105419	49130419	49080419
11	ENSBTAG00000047816	-1	49095620	49096943	protein_coding	LOC1049686342	defense response to bacterium	GO:0042742	rs136967717	49105419	49105419	49130419	49080419
11	ENSBTAG00000047816	-1	49095620	49096943	protein_coding	LOC1049686342	lipid metabolic process	GO:0006629	rs110183925	49113198	49113198	49138198	49088198
11	ENSBTAG00000047816	-1	49095620	49096943	protein_coding	LOC1049686342	defense response to bacterium	GO:0042742	rs110183925	49113198	49113198	49138198	49088198
11	ENSBTAG00000031828	-1	49135531	49140113	protein_coding	LOC1049686342	defense response to bacterium	GO:0042742	rs110183925	49113198	49113198	49138198	49088198
11	ENSBTAG00000047816	-1	49095620	49096943	protein_coding	LOC1049686342	lipid metabolic process	GO:0006629	rs134818217	49116274	49116274	49141274	49091274
11	ENSBTAG00000047816	-1	49095620	49096943	protein_coding	LOC1049686342	defense response to bacterium	GO:0042742	rs134818217	49116274	49116274	49141274	49091274
11	ENSBTAG00000031828	-1	49135531	49140113	protein_coding	LOC1049686342	defense response to bacterium	GO:0042742	rs134818217	49116274	49116274	49141274	49091274
11	ENSBTAG00000031828	-1	49135531	49140113	protein_coding	LOC1049686342	defense response to bacterium	GO:0042742	rs136334967	49123526	49123526	49148526	49098526
11	ENSBTAG00000031828	-1	49135531	49140113	protein_coding	LOC1049686342	defense response to bacterium	GO:0042742	rs136624755	49127713	49127713	49152713	49102713
11	ENSBTAG00000031828	-1	49135531	49140113	protein_coding	LOC1049686342	defense response to bacterium	GO:0042742	rs134056496	49130581	49130581	49155581	49105581
11	ENSBTAG00000031828	-1	49135531	49140113	protein_coding	LOC1049686342	defense response to bacterium	GO:0042742	rs137677946	49136001	49136001	49161001	49111001
11	ENSBTAG00000031828	-1	49135531	49140113	protein_coding	LOC1049686342	defense response to bacterium	GO:0042742	rs133504772	49138061	49138061	49163061	49113061
11	ENSBTAG00000021230	1	49162710	49173648	protein_coding	SFTPB	extracellular space	GO:0005615	rs133504772	49138061	49138061	49163061	49113061
11	ENSBTAG00000021230	1	49162710	49173648	protein_coding	SFTPB	extracellular region	GO:0005576	rs133504772	49138061	49138061	49163061	49113061
11	ENSBTAG00000021230	1	49162710	49173648	protein_coding	SFTPB	lipid metabolic process	GO:0006629	rs133504772	49138061	49138061	49163061	49113061
11	ENSBTAG00000021230	1	49162710	49173648	protein_coding	SFTPB	sphingolipid metabolic process	GO:0006665	rs133504772	49138061	49138061	49163061	49113061
11	ENSBTAG00000021230	1	49162710	49173648	protein_coding	SFTPB	lysosome	GO:0005764	rs133504772	49138061	49138061	49163061	49113061
11	ENSBTAG00000021230	1	49162710	49173648	protein_coding	SFTPB	multivesicular body	GO:0005771	rs133504772	49138061	49138061	49163061	49113061
11	ENSBTAG00000021230	1	49162710	49173648	protein_coding	SFTPB	respiratory gaseous exchange	GO:0007585	rs133504772	49138061	49138061	49163061	49113061
11	ENSBTAG00000021230	1	49162710	49173648	protein_coding	SFTPB	alveolar lamellar body	GO:0097208	rs133504772	49138061	49138061	49163061	49113061
11	ENSBTAG00000031828	-1	49135531	49140113	protein_coding	LOC104968634	defense response to bacterium	GO:0042742	rs109379641	49139631	49139631	49164631	49114631
11	ENSBTAG00000021230	1	49162710	49173648	protein_coding	SFTPB	extracellular space	GO:0005615	rs109379641	49139631	49139631	49164631	49114631
11	ENSBTAG00000021230	1	49162710	49173648	protein_coding	SFTPB	extracellular region	GO:0005576	rs109379641	49139631	49139631	49164631	49114631
11	ENSBTAG00000021230	1	49162710	49173648	protein_coding	SFTPB	lipid metabolic process	GO:0006629	rs109379641	49139631	49139631	49164631	49114631
11	ENSBTAG00000021230	1	49162710	49173648	protein_coding	SFTPB	sphingolipid metabolic process	GO:0006665	rs109379641	49139631	49139631	49164631	49114631
11	ENSBTAG00000021230	1	49162710	49173648	protein_coding	SFTPB	lysosome	GO:0005764	rs109379641	49139631	49139631	49164631	49114631
11	ENSBTAG00000021230	1	49162710	49173648	protein_coding	SFTPB	multivesicular body	GO:0005771	rs109379641	49139631	49139631	49164631	49114631
11	ENSBTAG00000021230	1	49162710	49173648	protein_coding	SFTPB	respiratory gaseous exchange	GO:0007585	rs109379641	49139631	49139631	49164631	49114631
11	ENSBTAG00000021230	1	49162710	49173648	protein_coding	SFTPB	alveolar lamellar body	GO:0097208	rs109379641	49139631	49139631	49164631	49114631
11	ENSBTAG00000031828	-1	49135531	49140113	protein_coding	LOC104968634	defense response to bacterium	GO:0042742	rs133067759	49153562	49153562	49178562	49128562
11	ENSBTAG00000021230	1	49162710	49173648	protein_coding	SFTPB	extracellular space	GO:0005615	rs133067759	49153562	49153562	49178562	49128562
11	ENSBTAG00000021230	1	49162710	49173648	protein_coding	SFTPB	extracellular region	GO:0005576	rs133067759	49153562	49153562	49178562	49128562
11	ENSBTAG00000021230	1	49162710	49173648	protein_coding	SFTPB	lipid metabolic process	GO:0006629	rs133067759	49153562	49153562	49178562	49128562
11	ENSBTAG00000021230	1	49162710	49173648	protein_coding	SFTPB	sphingolipid metabolic process	GO:0006665	rs133067759	49153562	49153562	49178562	49128562
11	ENSBTAG00000021230	1	49162710	49173648	protein_coding	SFTPB	lysosome	GO:0005764	rs133067759	49153562	49153562	49178562	49128562
11	ENSBTAG00000021230	1	49162710	49173648	protein_coding	SFTPB	multivesicular body	GO:0005771	rs133067759	49153562	49153562	49178562	49128562
11	ENSBTAG00000021230	1	49162710	49173648	protein_coding	SFTPB	respiratory gaseous exchange	GO:0007585	rs133067759	49153562	49153562	49178562	49128562
11	ENSBTAG00000021230	1	49162710	49173648	protein_coding	SFTPB	alveolar lamellar body	GO:0097208	rs133067759	49153562	49153562	49178562	49128562
11	ENSBTAG00000031828	-1	49135531	49140113	protein_coding	LOC104968634	defense response to bacterium	GO:0042742	rs134892124	49161719	49161719	49186719	49136719
11	ENSBTAG00000021230	1	49162710	49173648	protein_coding	SFTPB	extracellular space	GO:0005615	rs134892124	49161719	49161719	49186719	49136719
11	ENSBTAG00000021230	1	49162710	49173648	protein_coding	SFTPB	extracellular region	GO:0005576	rs134892124	49161719	49161719	49186719	49136719
11	ENSBTAG00000021230	1	49162710	49173648	protein_coding	SFTPB	lipid metabolic process	GO:0006629	rs134892124	49161719	49161719	49186719	49136719
11	ENSBTAG00000021230	1	49162710	49173648	protein_coding	SFTPB	sphingolipid metabolic process	GO:0006665	rs134892124	49161719	49161719	49186719	49136719
11	ENSBTAG00000021230	1	49162710	49173648	protein_coding	SFTPB	lysosome	GO:0005764	rs134892124	49161719	49161719	49186719	49136719
11	ENSBTAG00000021230	1	49162710	49173648	protein_coding	SFTPB	multivesicular body	GO:0005771	rs134892124	49161719	49161719	49186719	49136719
11	ENSBTAG00000021230	1	49162710	49173648	protein_coding	SFTPB	respiratory gaseous exchange	GO:0007585	rs134892124	49161719	49161719	49186719	49136719
11	ENSBTAG00000021230	1	49162710	49173648	protein_coding	SFTPB	alveolar lamellar body	GO:0097208	rs134892124	49161719	49161719	49186719	49136719
11	ENSBTAG00000031828	-1	49135531	49140113	protein_coding	LOC104968634	defense response to bacterium	GO:0042742	rs137388876	49164877	49164877	49189877	49139877
11	ENSBTAG00000021230	1	49162710	49173648	protein_coding	SFTPB	extracellular space	GO:0005615	rs137388876	49164877	49164877	49189877	49139877
11	ENSBTAG00000021230	1	49162710	49173648	protein_coding	SFTPB	extracellular region	GO:0005576	rs137388876	49164877	49164877	49189877	49139877
11	ENSBTAG00000021230	1	49162710	49173648	protein_coding	SFTPB	lipid metabolic process	GO:0006629	rs137388876	49164877	49164877	49189877	49139877
11	ENSBTAG00000021230	1	49162710	49173648	protein_coding	SFTPB	sphingolipid metabolic process	GO:0006665	rs137388876	49164877	49164877	49189877	49139877
11	ENSBTAG00000021230	1	49162710	49173648	protein_coding	SFTPB	lysosome	GO:0005764	rs137388876	49164877	49164877	49189877	49139877
11	ENSBTAG00000021230	1	49162710	49173648	protein_coding	SFTPB	multivesicular body	GO:0005771	rs137388876	49164877	49164877	49189877	49139877
11	ENSBTAG00000021230	1	49162710	49173648	protein_coding	SFTPB	respiratory gaseous exchange	GO:0007585	rs137388876	49164877	49164877	49189877	49139877
11	ENSBTAG00000021230	1	49162710	49173648	protein_coding	SFTPB	alveolar lamellar body	GO:0097208	rs137388876	49164877	49164877	49189877	49139877
11	ENSBTAG00000021230	1	49162710	49173648	protein_coding	SFTPB	extracellular space	GO:0005615	rs136231442	49167434	49167434	49192434	49142434
11	ENSBTAG00000021230	1	49162710	49173648	protein_coding	SFTPB	extracellular region	GO:0005576	rs136231442	49167434	49167434	49192434	49142434
11	ENSBTAG00000021230	1	49162710	49173648	protein_coding	SFTPB	lipid metabolic process	GO:0006629	rs136231442	49167434	49167434	49192434	49142434
11	ENSBTAG00000021230	1	49162710	49173648	protein_coding	SFTPB	sphingolipid metabolic process	GO:0006665	rs136231442	49167434	49167434	49192434	49142434
11	ENSBTAG00000021230	1	49162710	49173648	protein_coding	SFTPB	lysosome	GO:0005764	rs136231442	49167434	49167434	49192434	49142434
11	ENSBTAG00000021230	1	49162710	49173648	protein_coding	SFTPB	multivesicular body	GO:0005771	rs136231442	49167434	49167434	49192434	49142434
11	ENSBTAG00000021230	1	49162710	49173648	protein_coding	SFTPB	respiratory gaseous exchange	GO:0007585	rs136231442	49167434	49167434	49192434	49142434
11	ENSBTAG00000021230	1	49162710	49173648	protein_coding	SFTPB	alveolar lamellar body	GO:0097208	rs136231442	49167434	49167434	49192434	49142434
11	ENSBTAG00000010691	-1	49190710	49227244	protein_coding	USP39	zinc ion binding	GO:0008270	rs136231442	49167434	49167434	49192434	49142434
11	ENSBTAG00000010691	-1	49190710	49227244	protein_coding	USP39	metal ion binding	GO:0046872	rs136231442	49167434	49167434	49192434	49142434
11	ENSBTAG00000010691	-1	49190710	49227244	protein_coding	USP39	mRNA processing	GO:0006397	rs136231442	49167434	49167434	49192434	49142434
11	ENSBTAG00000010691	-1	49190710	49227244	protein_coding	USP39	thiol-dependent ubiquitinyl hydrolase activity	GO:0036459	rs136231442	49167434	49167434	49192434	49142434
11	ENSBTAG00000010691	-1	49190710	49227244	protein_coding	USP39	protein deubiquitination	GO:0016579	rs136231442	49167434	49167434	49192434	49142434
11	ENSBTAG00000010691	-1	49190710	49227244	protein_coding	USP39	spliceosomal complex assembly	GO:0000245	rs136231442	49167434	49167434	49192434	49142434
11	ENSBTAG00000010691	-1	49190710	49227244	protein_coding	USP39	mRNA splicing, via spliceosome	GO:0000398	rs136231442	49167434	49167434	49192434	49142434
11	ENSBTAG00000010691	-1	49190710	49227244	protein_coding	USP39	nucleus	GO:0005634	rs136231442	49167434	49167434	49192434	49142434
11	ENSBTAG00000010691	-1	49190710	49227244	protein_coding	USP39	nucleoplasm	GO:0005654	rs136231442	49167434	49167434	49192434	49142434
11	ENSBTAG00000010691	-1	49190710	49227244	protein_coding	USP39	U4/U6 x U5 tri-snRNP complex	GO:0046540	rs136231442	49167434	49167434	49192434	49142434
11	ENSBTAG00000021230	1	49162710	49173648	protein_coding	SFTPB	extracellular space	GO:0005615	rs109208064	49168049	49168049	49193049	49143049
11	ENSBTAG00000021230	1	49162710	49173648	protein_coding	SFTPB	extracellular region	GO:0005576	rs109208064	49168049	49168049	49193049	49143049
11	ENSBTAG00000021230	1	49162710	49173648	protein_coding	SFTPB	lipid metabolic process	GO:0006629	rs109208064	49168049	49168049	49193049	49143049
11	ENSBTAG00000021230	1	49162710	49173648	protein_coding	SFTPB	sphingolipid metabolic process	GO:0006665	rs109208064	49168049	49168049	49193049	49143049
11	ENSBTAG00000021230	1	49162710	49173648	protein_coding	SFTPB	lysosome	GO:0005764	rs109208064	49168049	49168049	49193049	49143049
11	ENSBTAG00000021230	1	49162710	49173648	protein_coding	SFTPB	multivesicular body	GO:0005771	rs109208064	49168049	49168049	49193049	49143049
11	ENSBTAG00000021230	1	49162710	49173648	protein_coding	SFTPB	respiratory gaseous exchange	GO:0007585	rs109208064	49168049	49168049	49193049	49143049
11	ENSBTAG00000021230	1	49162710	49173648	protein_coding	SFTPB	alveolar lamellar body	GO:0097208	rs109208064	49168049	49168049	49193049	49143049
11	ENSBTAG00000010691	-1	49190710	49227244	protein_coding	USP39	zinc ion binding	GO:0008270	rs109208064	49168049	49168049	49193049	49143049
11	ENSBTAG00000010691	-1	49190710	49227244	protein_coding	USP39	metal ion binding	GO:0046872	rs109208064	49168049	49168049	49193049	49143049
11	ENSBTAG00000010691	-1	49190710	49227244	protein_coding	USP39	mRNA processing	GO:0006397	rs109208064	49168049	49168049	49193049	49143049
11	ENSBTAG00000010691	-1	49190710	49227244	protein_coding	USP39	thiol-dependent ubiquitinyl hydrolase activity	GO:0036459	rs109208064	49168049	49168049	49193049	49143049
11	ENSBTAG00000010691	-1	49190710	49227244	protein_coding	USP39	protein deubiquitination	GO:0016579	rs109208064	49168049	49168049	49193049	49143049
11	ENSBTAG00000010691	-1	49190710	49227244	protein_coding	USP39	spliceosomal complex assembly	GO:0000245	rs109208064	49168049	49168049	49193049	49143049
11	ENSBTAG00000010691	-1	49190710	49227244	protein_coding	USP39	mRNA splicing, via spliceosome	GO:0000398	rs109208064	49168049	49168049	49193049	49143049
11	ENSBTAG00000010691	-1	49190710	49227244	protein_coding	USP39	nucleus	GO:0005634	rs109208064	49168049	49168049	49193049	49143049
11	ENSBTAG00000010691	-1	49190710	49227244	protein_coding	USP39	nucleoplasm	GO:0005654	rs109208064	49168049	49168049	49193049	49143049
11	ENSBTAG00000010691	-1	49190710	49227244	protein_coding	USP39	U4/U6 x U5 tri-snRNP complex	GO:0046540	rs109208064	49168049	49168049	49193049	49143049
11	ENSBTAG00000021230	1	49162710	49173648	protein_coding	SFTPB	extracellular space	GO:0005615	rs41608155	49173718	49173718	49198718	49148718
11	ENSBTAG00000021230	1	49162710	49173648	protein_coding	SFTPB	extracellular region	GO:0005576	rs41608155	49173718	49173718	49198718	49148718
11	ENSBTAG00000021230	1	49162710	49173648	protein_coding	SFTPB	lipid metabolic process	GO:0006629	rs41608155	49173718	49173718	49198718	49148718
11	ENSBTAG00000021230	1	49162710	49173648	protein_coding	SFTPB	sphingolipid metabolic process	GO:0006665	rs41608155	49173718	49173718	49198718	49148718
11	ENSBTAG00000021230	1	49162710	49173648	protein_coding	SFTPB	lysosome	GO:0005764	rs41608155	49173718	49173718	49198718	49148718
11	ENSBTAG00000021230	1	49162710	49173648	protein_coding	SFTPB	multivesicular body	GO:0005771	rs41608155	49173718	49173718	49198718	49148718
11	ENSBTAG00000021230	1	49162710	49173648	protein_coding	SFTPB	respiratory gaseous exchange	GO:0007585	rs41608155	49173718	49173718	49198718	49148718
11	ENSBTAG00000021230	1	49162710	49173648	protein_coding	SFTPB	alveolar lamellar body	GO:0097208	rs41608155	49173718	49173718	49198718	49148718
11	ENSBTAG00000010691	-1	49190710	49227244	protein_coding	USP39	zinc ion binding	GO:0008270	rs41608155	49173718	49173718	49198718	49148718
11	ENSBTAG00000010691	-1	49190710	49227244	protein_coding	USP39	metal ion binding	GO:0046872	rs41608155	49173718	49173718	49198718	49148718
11	ENSBTAG00000010691	-1	49190710	49227244	protein_coding	USP39	mRNA processing	GO:0006397	rs41608155	49173718	49173718	49198718	49148718
11	ENSBTAG00000010691	-1	49190710	49227244	protein_coding	USP39	thiol-dependent ubiquitinyl hydrolase activity	GO:0036459	rs41608155	49173718	49173718	49198718	49148718
11	ENSBTAG00000010691	-1	49190710	49227244	protein_coding	USP39	protein deubiquitination	GO:0016579	rs41608155	49173718	49173718	49198718	49148718
11	ENSBTAG00000010691	-1	49190710	49227244	protein_coding	USP39	spliceosomal complex assembly	GO:0000245	rs41608155	49173718	49173718	49198718	49148718
11	ENSBTAG00000010691	-1	49190710	49227244	protein_coding	USP39	mRNA splicing, via spliceosome	GO:0000398	rs41608155	49173718	49173718	49198718	49148718
11	ENSBTAG00000010691	-1	49190710	49227244	protein_coding	USP39	nucleus	GO:0005634	rs41608155	49173718	49173718	49198718	49148718
11	ENSBTAG00000010691	-1	49190710	49227244	protein_coding	USP39	nucleoplasm	GO:0005654	rs41608155	49173718	49173718	49198718	49148718
11	ENSBTAG00000010691	-1	49190710	49227244	protein_coding	USP39	U4/U6 x U5 tri-snRNP complex	GO:0046540	rs41608155	49173718	49173718	49198718	49148718
11	ENSBTAG00000021230	1	49162710	49173648	protein_coding	SFTPB	extracellular space	GO:0005615	rs110920732	49178036	49178036	49203036	49153036
11	ENSBTAG00000021230	1	49162710	49173648	protein_coding	SFTPB	extracellular region	GO:0005576	rs110920732	49178036	49178036	49203036	49153036
11	ENSBTAG00000021230	1	49162710	49173648	protein_coding	SFTPB	lipid metabolic process	GO:0006629	rs110920732	49178036	49178036	49203036	49153036
11	ENSBTAG00000021230	1	49162710	49173648	protein_coding	SFTPB	sphingolipid metabolic process	GO:0006665	rs110920732	49178036	49178036	49203036	49153036
11	ENSBTAG00000021230	1	49162710	49173648	protein_coding	SFTPB	lysosome	GO:0005764	rs110920732	49178036	49178036	49203036	49153036
11	ENSBTAG00000021230	1	49162710	49173648	protein_coding	SFTPB	multivesicular body	GO:0005771	rs110920732	49178036	49178036	49203036	49153036
11	ENSBTAG00000021230	1	49162710	49173648	protein_coding	SFTPB	respiratory gaseous exchange	GO:0007585	rs110920732	49178036	49178036	49203036	49153036
11	ENSBTAG00000021230	1	49162710	49173648	protein_coding	SFTPB	alveolar lamellar body	GO:0097208	rs110920732	49178036	49178036	49203036	49153036
11	ENSBTAG00000010691	-1	49190710	49227244	protein_coding	USP39	zinc ion binding	GO:0008270	rs110920732	49178036	49178036	49203036	49153036
11	ENSBTAG00000010691	-1	49190710	49227244	protein_coding	USP39	metal ion binding	GO:0046872	rs110920732	49178036	49178036	49203036	49153036
11	ENSBTAG00000010691	-1	49190710	49227244	protein_coding	USP39	mRNA processing	GO:0006397	rs110920732	49178036	49178036	49203036	49153036
11	ENSBTAG00000010691	-1	49190710	49227244	protein_coding	USP39	thiol-dependent ubiquitinyl hydrolase activity	GO:0036459	rs110920732	49178036	49178036	49203036	49153036
11	ENSBTAG00000010691	-1	49190710	49227244	protein_coding	USP39	protein deubiquitination	GO:0016579	rs110920732	49178036	49178036	49203036	49153036
11	ENSBTAG00000010691	-1	49190710	49227244	protein_coding	USP39	spliceosomal complex assembly	GO:0000245	rs110920732	49178036	49178036	49203036	49153036
11	ENSBTAG00000010691	-1	49190710	49227244	protein_coding	USP39	mRNA splicing, via spliceosome	GO:0000398	rs110920732	49178036	49178036	49203036	49153036
11	ENSBTAG00000010691	-1	49190710	49227244	protein_coding	USP39	nucleus	GO:0005634	rs110920732	49178036	49178036	49203036	49153036
11	ENSBTAG00000010691	-1	49190710	49227244	protein_coding	USP39	nucleoplasm	GO:0005654	rs110920732	49178036	49178036	49203036	49153036
11	ENSBTAG00000010691	-1	49190710	49227244	protein_coding	USP39	U4/U6 x U5 tri-snRNP complex	GO:0046540	rs110920732	49178036	49178036	49203036	49153036
11	ENSBTAG00000021230	1	49162710	49173648	protein_coding	SFTPB	extracellular space	GO:0005615	rs109156611	49179669	49179669	49204669	49154669
11	ENSBTAG00000021230	1	49162710	49173648	protein_coding	SFTPB	extracellular region	GO:0005576	rs109156611	49179669	49179669	49204669	49154669
11	ENSBTAG00000021230	1	49162710	49173648	protein_coding	SFTPB	lipid metabolic process	GO:0006629	rs109156611	49179669	49179669	49204669	49154669
11	ENSBTAG00000021230	1	49162710	49173648	protein_coding	SFTPB	sphingolipid metabolic process	GO:0006665	rs109156611	49179669	49179669	49204669	49154669
11	ENSBTAG00000021230	1	49162710	49173648	protein_coding	SFTPB	lysosome	GO:0005764	rs109156611	49179669	49179669	49204669	49154669
11	ENSBTAG00000021230	1	49162710	49173648	protein_coding	SFTPB	multivesicular body	GO:0005771	rs109156611	49179669	49179669	49204669	49154669
11	ENSBTAG00000021230	1	49162710	49173648	protein_coding	SFTPB	respiratory gaseous exchange	GO:0007585	rs109156611	49179669	49179669	49204669	49154669
11	ENSBTAG00000021230	1	49162710	49173648	protein_coding	SFTPB	alveolar lamellar body	GO:0097208	rs109156611	49179669	49179669	49204669	49154669
11	ENSBTAG00000010691	-1	49190710	49227244	protein_coding	USP39	zinc ion binding	GO:0008270	rs109156611	49179669	49179669	49204669	49154669
11	ENSBTAG00000010691	-1	49190710	49227244	protein_coding	USP39	metal ion binding	GO:0046872	rs109156611	49179669	49179669	49204669	49154669
11	ENSBTAG00000010691	-1	49190710	49227244	protein_coding	USP39	mRNA processing	GO:0006397	rs109156611	49179669	49179669	49204669	49154669
11	ENSBTAG00000010691	-1	49190710	49227244	protein_coding	USP39	thiol-dependent ubiquitinyl hydrolase activity	GO:0036459	rs109156611	49179669	49179669	49204669	49154669
11	ENSBTAG00000010691	-1	49190710	49227244	protein_coding	USP39	protein deubiquitination	GO:0016579	rs109156611	49179669	49179669	49204669	49154669
11	ENSBTAG00000010691	-1	49190710	49227244	protein_coding	USP39	spliceosomal complex assembly	GO:0000245	rs109156611	49179669	49179669	49204669	49154669
11	ENSBTAG00000010691	-1	49190710	49227244	protein_coding	USP39	mRNA splicing, via spliceosome	GO:0000398	rs109156611	49179669	49179669	49204669	49154669
11	ENSBTAG00000010691	-1	49190710	49227244	protein_coding	USP39	nucleus	GO:0005634	rs109156611	49179669	49179669	49204669	49154669
11	ENSBTAG00000010691	-1	49190710	49227244	protein_coding	USP39	nucleoplasm	GO:0005654	rs109156611	49179669	49179669	49204669	49154669
11	ENSBTAG00000010691	-1	49190710	49227244	protein_coding	USP39	U4/U6 x U5 tri-snRNP complex	GO:0046540	rs109156611	49179669	49179669	49204669	49154669
11	ENSBTAG00000021230	1	49162710	49173648	protein_coding	SFTPB	extracellular space	GO:0005615	rs109359815	49182358	49182358	49207358	49157358
11	ENSBTAG00000021230	1	49162710	49173648	protein_coding	SFTPB	extracellular region	GO:0005576	rs109359815	49182358	49182358	49207358	49157358
11	ENSBTAG00000021230	1	49162710	49173648	protein_coding	SFTPB	lipid metabolic process	GO:0006629	rs109359815	49182358	49182358	49207358	49157358
11	ENSBTAG00000021230	1	49162710	49173648	protein_coding	SFTPB	sphingolipid metabolic process	GO:0006665	rs109359815	49182358	49182358	49207358	49157358
11	ENSBTAG00000021230	1	49162710	49173648	protein_coding	SFTPB	lysosome	GO:0005764	rs109359815	49182358	49182358	49207358	49157358
11	ENSBTAG00000021230	1	49162710	49173648	protein_coding	SFTPB	multivesicular body	GO:0005771	rs109359815	49182358	49182358	49207358	49157358
11	ENSBTAG00000021230	1	49162710	49173648	protein_coding	SFTPB	respiratory gaseous exchange	GO:0007585	rs109359815	49182358	49182358	49207358	49157358
11	ENSBTAG00000021230	1	49162710	49173648	protein_coding	SFTPB	alveolar lamellar body	GO:0097208	rs109359815	49182358	49182358	49207358	49157358
11	ENSBTAG00000010691	-1	49190710	49227244	protein_coding	USP39	zinc ion binding	GO:0008270	rs109359815	49182358	49182358	49207358	49157358
11	ENSBTAG00000010691	-1	49190710	49227244	protein_coding	USP39	metal ion binding	GO:0046872	rs109359815	49182358	49182358	49207358	49157358
11	ENSBTAG00000010691	-1	49190710	49227244	protein_coding	USP39	mRNA processing	GO:0006397	rs109359815	49182358	49182358	49207358	49157358
11	ENSBTAG00000010691	-1	49190710	49227244	protein_coding	USP39	thiol-dependent ubiquitinyl hydrolase activity	GO:0036459	rs109359815	49182358	49182358	49207358	49157358
11	ENSBTAG00000010691	-1	49190710	49227244	protein_coding	USP39	protein deubiquitination	GO:0016579	rs109359815	49182358	49182358	49207358	49157358
11	ENSBTAG00000010691	-1	49190710	49227244	protein_coding	USP39	spliceosomal complex assembly	GO:0000245	rs109359815	49182358	49182358	49207358	49157358
11	ENSBTAG00000010691	-1	49190710	49227244	protein_coding	USP39	mRNA splicing, via spliceosome	GO:0000398	rs109359815	49182358	49182358	49207358	49157358
11	ENSBTAG00000010691	-1	49190710	49227244	protein_coding	USP39	nucleus	GO:0005634	rs109359815	49182358	49182358	49207358	49157358
11	ENSBTAG00000010691	-1	49190710	49227244	protein_coding	USP39	nucleoplasm	GO:0005654	rs109359815	49182358	49182358	49207358	49157358
11	ENSBTAG00000010691	-1	49190710	49227244	protein_coding	USP39	U4/U6 x U5 tri-snRNP complex	GO:0046540	rs109359815	49182358	49182358	49207358	49157358
11	ENSBTAG00000021230	1	49162710	49173648	protein_coding	SFTPB	extracellular space	GO:0005615	rs109518720	49183053	49183053	49208053	49158053
11	ENSBTAG00000021230	1	49162710	49173648	protein_coding	SFTPB	extracellular region	GO:0005576	rs109518720	49183053	49183053	49208053	49158053
11	ENSBTAG00000021230	1	49162710	49173648	protein_coding	SFTPB	lipid metabolic process	GO:0006629	rs109518720	49183053	49183053	49208053	49158053
11	ENSBTAG00000021230	1	49162710	49173648	protein_coding	SFTPB	sphingolipid metabolic process	GO:0006665	rs109518720	49183053	49183053	49208053	49158053
11	ENSBTAG00000021230	1	49162710	49173648	protein_coding	SFTPB	lysosome	GO:0005764	rs109518720	49183053	49183053	49208053	49158053
11	ENSBTAG00000021230	1	49162710	49173648	protein_coding	SFTPB	multivesicular body	GO:0005771	rs109518720	49183053	49183053	49208053	49158053
11	ENSBTAG00000021230	1	49162710	49173648	protein_coding	SFTPB	respiratory gaseous exchange	GO:0007585	rs109518720	49183053	49183053	49208053	49158053
11	ENSBTAG00000021230	1	49162710	49173648	protein_coding	SFTPB	alveolar lamellar body	GO:0097208	rs109518720	49183053	49183053	49208053	49158053
11	ENSBTAG00000010691	-1	49190710	49227244	protein_coding	USP39	zinc ion binding	GO:0008270	rs109518720	49183053	49183053	49208053	49158053
11	ENSBTAG00000010691	-1	49190710	49227244	protein_coding	USP39	metal ion binding	GO:0046872	rs109518720	49183053	49183053	49208053	49158053
11	ENSBTAG00000010691	-1	49190710	49227244	protein_coding	USP39	mRNA processing	GO:0006397	rs109518720	49183053	49183053	49208053	49158053
11	ENSBTAG00000010691	-1	49190710	49227244	protein_coding	USP39	thiol-dependent ubiquitinyl hydrolase activity	GO:0036459	rs109518720	49183053	49183053	49208053	49158053
11	ENSBTAG00000010691	-1	49190710	49227244	protein_coding	USP39	protein deubiquitination	GO:0016579	rs109518720	49183053	49183053	49208053	49158053
11	ENSBTAG00000010691	-1	49190710	49227244	protein_coding	USP39	spliceosomal complex assembly	GO:0000245	rs109518720	49183053	49183053	49208053	49158053
11	ENSBTAG00000010691	-1	49190710	49227244	protein_coding	USP39	mRNA splicing, via spliceosome	GO:0000398	rs109518720	49183053	49183053	49208053	49158053
11	ENSBTAG00000010691	-1	49190710	49227244	protein_coding	USP39	nucleus	GO:0005634	rs109518720	49183053	49183053	49208053	49158053
11	ENSBTAG00000010691	-1	49190710	49227244	protein_coding	USP39	nucleoplasm	GO:0005654	rs109518720	49183053	49183053	49208053	49158053
11	ENSBTAG00000010691	-1	49190710	49227244	protein_coding	USP39	U4/U6 x U5 tri-snRNP complex	GO:0046540	rs109518720	49183053	49183053	49208053	49158053
11	ENSBTAG00000021230	1	49162710	49173648	protein_coding	SFTPB	extracellular space	GO:0005615	rs110397574	49186218	49186218	49211218	49161218
11	ENSBTAG00000021230	1	49162710	49173648	protein_coding	SFTPB	extracellular region	GO:0005576	rs110397574	49186218	49186218	49211218	49161218
11	ENSBTAG00000021230	1	49162710	49173648	protein_coding	SFTPB	lipid metabolic process	GO:0006629	rs110397574	49186218	49186218	49211218	49161218
11	ENSBTAG00000021230	1	49162710	49173648	protein_coding	SFTPB	sphingolipid metabolic process	GO:0006665	rs110397574	49186218	49186218	49211218	49161218
11	ENSBTAG00000021230	1	49162710	49173648	protein_coding	SFTPB	lysosome	GO:0005764	rs110397574	49186218	49186218	49211218	49161218
11	ENSBTAG00000021230	1	49162710	49173648	protein_coding	SFTPB	multivesicular body	GO:0005771	rs110397574	49186218	49186218	49211218	49161218
11	ENSBTAG00000021230	1	49162710	49173648	protein_coding	SFTPB	respiratory gaseous exchange	GO:0007585	rs110397574	49186218	49186218	49211218	49161218
11	ENSBTAG00000021230	1	49162710	49173648	protein_coding	SFTPB	alveolar lamellar body	GO:0097208	rs110397574	49186218	49186218	49211218	49161218
11	ENSBTAG00000010691	-1	49190710	49227244	protein_coding	USP39	zinc ion binding	GO:0008270	rs110397574	49186218	49186218	49211218	49161218
11	ENSBTAG00000010691	-1	49190710	49227244	protein_coding	USP39	metal ion binding	GO:0046872	rs110397574	49186218	49186218	49211218	49161218
11	ENSBTAG00000010691	-1	49190710	49227244	protein_coding	USP39	mRNA processing	GO:0006397	rs110397574	49186218	49186218	49211218	49161218
11	ENSBTAG00000010691	-1	49190710	49227244	protein_coding	USP39	thiol-dependent ubiquitinyl hydrolase activity	GO:0036459	rs110397574	49186218	49186218	49211218	49161218
11	ENSBTAG00000010691	-1	49190710	49227244	protein_coding	USP39	protein deubiquitination	GO:0016579	rs110397574	49186218	49186218	49211218	49161218
11	ENSBTAG00000010691	-1	49190710	49227244	protein_coding	USP39	spliceosomal complex assembly	GO:0000245	rs110397574	49186218	49186218	49211218	49161218
11	ENSBTAG00000010691	-1	49190710	49227244	protein_coding	USP39	mRNA splicing, via spliceosome	GO:0000398	rs110397574	49186218	49186218	49211218	49161218
11	ENSBTAG00000010691	-1	49190710	49227244	protein_coding	USP39	nucleus	GO:0005634	rs110397574	49186218	49186218	49211218	49161218
11	ENSBTAG00000010691	-1	49190710	49227244	protein_coding	USP39	nucleoplasm	GO:0005654	rs110397574	49186218	49186218	49211218	49161218
11	ENSBTAG00000010691	-1	49190710	49227244	protein_coding	USP39	U4/U6 x U5 tri-snRNP complex	GO:0046540	rs110397574	49186218	49186218	49211218	49161218
11	ENSBTAG00000021230	1	49162710	49173648	protein_coding	SFTPB	extracellular space	GO:0005615	rs135993878	49190230	49190230	49215230	49165230
11	ENSBTAG00000021230	1	49162710	49173648	protein_coding	SFTPB	extracellular region	GO:0005576	rs135993878	49190230	49190230	49215230	49165230
11	ENSBTAG00000021230	1	49162710	49173648	protein_coding	SFTPB	lipid metabolic process	GO:0006629	rs135993878	49190230	49190230	49215230	49165230
11	ENSBTAG00000021230	1	49162710	49173648	protein_coding	SFTPB	sphingolipid metabolic process	GO:0006665	rs135993878	49190230	49190230	49215230	49165230
11	ENSBTAG00000021230	1	49162710	49173648	protein_coding	SFTPB	lysosome	GO:0005764	rs135993878	49190230	49190230	49215230	49165230
11	ENSBTAG00000021230	1	49162710	49173648	protein_coding	SFTPB	multivesicular body	GO:0005771	rs135993878	49190230	49190230	49215230	49165230
11	ENSBTAG00000021230	1	49162710	49173648	protein_coding	SFTPB	respiratory gaseous exchange	GO:0007585	rs135993878	49190230	49190230	49215230	49165230
11	ENSBTAG00000021230	1	49162710	49173648	protein_coding	SFTPB	alveolar lamellar body	GO:0097208	rs135993878	49190230	49190230	49215230	49165230
11	ENSBTAG00000010691	-1	49190710	49227244	protein_coding	USP39	zinc ion binding	GO:0008270	rs135993878	49190230	49190230	49215230	49165230
11	ENSBTAG00000010691	-1	49190710	49227244	protein_coding	USP39	metal ion binding	GO:0046872	rs135993878	49190230	49190230	49215230	49165230
11	ENSBTAG00000010691	-1	49190710	49227244	protein_coding	USP39	mRNA processing	GO:0006397	rs135993878	49190230	49190230	49215230	49165230
11	ENSBTAG00000010691	-1	49190710	49227244	protein_coding	USP39	thiol-dependent ubiquitinyl hydrolase activity	GO:0036459	rs135993878	49190230	49190230	49215230	49165230
11	ENSBTAG00000010691	-1	49190710	49227244	protein_coding	USP39	protein deubiquitination	GO:0016579	rs135993878	49190230	49190230	49215230	49165230
11	ENSBTAG00000010691	-1	49190710	49227244	protein_coding	USP39	spliceosomal complex assembly	GO:0000245	rs135993878	49190230	49190230	49215230	49165230
11	ENSBTAG00000010691	-1	49190710	49227244	protein_coding	USP39	mRNA splicing, via spliceosome	GO:0000398	rs135993878	49190230	49190230	49215230	49165230
11	ENSBTAG00000010691	-1	49190710	49227244	protein_coding	USP39	nucleus	GO:0005634	rs135993878	49190230	49190230	49215230	49165230
11	ENSBTAG00000010691	-1	49190710	49227244	protein_coding	USP39	nucleoplasm	GO:0005654	rs135993878	49190230	49190230	49215230	49165230
11	ENSBTAG00000010691	-1	49190710	49227244	protein_coding	USP39	U4/U6 x U5 tri-snRNP complex	GO:0046540	rs135993878	49190230	49190230	49215230	49165230
11	ENSBTAG00000021230	1	49162710	49173648	protein_coding	SFTPB	extracellular space	GO:0005615	rs109608098	49193641	49193641	49218641	49168641
11	ENSBTAG00000021230	1	49162710	49173648	protein_coding	SFTPB	extracellular region	GO:0005576	rs109608098	49193641	49193641	49218641	49168641
11	ENSBTAG00000021230	1	49162710	49173648	protein_coding	SFTPB	lipid metabolic process	GO:0006629	rs109608098	49193641	49193641	49218641	49168641
11	ENSBTAG00000021230	1	49162710	49173648	protein_coding	SFTPB	sphingolipid metabolic process	GO:0006665	rs109608098	49193641	49193641	49218641	49168641
11	ENSBTAG00000021230	1	49162710	49173648	protein_coding	SFTPB	lysosome	GO:0005764	rs109608098	49193641	49193641	49218641	49168641
11	ENSBTAG00000021230	1	49162710	49173648	protein_coding	SFTPB	multivesicular body	GO:0005771	rs109608098	49193641	49193641	49218641	49168641
11	ENSBTAG00000021230	1	49162710	49173648	protein_coding	SFTPB	respiratory gaseous exchange	GO:0007585	rs109608098	49193641	49193641	49218641	49168641
11	ENSBTAG00000021230	1	49162710	49173648	protein_coding	SFTPB	alveolar lamellar body	GO:0097208	rs109608098	49193641	49193641	49218641	49168641
11	ENSBTAG00000010691	-1	49190710	49227244	protein_coding	USP39	zinc ion binding	GO:0008270	rs109608098	49193641	49193641	49218641	49168641
11	ENSBTAG00000010691	-1	49190710	49227244	protein_coding	USP39	metal ion binding	GO:0046872	rs109608098	49193641	49193641	49218641	49168641
11	ENSBTAG00000010691	-1	49190710	49227244	protein_coding	USP39	mRNA processing	GO:0006397	rs109608098	49193641	49193641	49218641	49168641
11	ENSBTAG00000010691	-1	49190710	49227244	protein_coding	USP39	thiol-dependent ubiquitinyl hydrolase activity	GO:0036459	rs109608098	49193641	49193641	49218641	49168641
11	ENSBTAG00000010691	-1	49190710	49227244	protein_coding	USP39	protein deubiquitination	GO:0016579	rs109608098	49193641	49193641	49218641	49168641
11	ENSBTAG00000010691	-1	49190710	49227244	protein_coding	USP39	spliceosomal complex assembly	GO:0000245	rs109608098	49193641	49193641	49218641	49168641
11	ENSBTAG00000010691	-1	49190710	49227244	protein_coding	USP39	mRNA splicing, via spliceosome	GO:0000398	rs109608098	49193641	49193641	49218641	49168641
11	ENSBTAG00000010691	-1	49190710	49227244	protein_coding	USP39	nucleus	GO:0005634	rs109608098	49193641	49193641	49218641	49168641
11	ENSBTAG00000010691	-1	49190710	49227244	protein_coding	USP39	nucleoplasm	GO:0005654	rs109608098	49193641	49193641	49218641	49168641
11	ENSBTAG00000010691	-1	49190710	49227244	protein_coding	USP39	U4/U6 x U5 tri-snRNP complex	GO:0046540	rs109608098	49193641	49193641	49218641	49168641
11	ENSBTAG00000021230	1	49162710	49173648	protein_coding	SFTPB	extracellular space	GO:0005615	rs137132439	49198582	49198582	49223582	49173582
11	ENSBTAG00000021230	1	49162710	49173648	protein_coding	SFTPB	extracellular region	GO:0005576	rs137132439	49198582	49198582	49223582	49173582
11	ENSBTAG00000021230	1	49162710	49173648	protein_coding	SFTPB	lipid metabolic process	GO:0006629	rs137132439	49198582	49198582	49223582	49173582
11	ENSBTAG00000021230	1	49162710	49173648	protein_coding	SFTPB	sphingolipid metabolic process	GO:0006665	rs137132439	49198582	49198582	49223582	49173582
11	ENSBTAG00000021230	1	49162710	49173648	protein_coding	SFTPB	lysosome	GO:0005764	rs137132439	49198582	49198582	49223582	49173582
11	ENSBTAG00000021230	1	49162710	49173648	protein_coding	SFTPB	multivesicular body	GO:0005771	rs137132439	49198582	49198582	49223582	49173582
11	ENSBTAG00000021230	1	49162710	49173648	protein_coding	SFTPB	respiratory gaseous exchange	GO:0007585	rs137132439	49198582	49198582	49223582	49173582
11	ENSBTAG00000021230	1	49162710	49173648	protein_coding	SFTPB	alveolar lamellar body	GO:0097208	rs137132439	49198582	49198582	49223582	49173582
11	ENSBTAG00000010691	-1	49190710	49227244	protein_coding	USP39	zinc ion binding	GO:0008270	rs137132439	49198582	49198582	49223582	49173582
11	ENSBTAG00000010691	-1	49190710	49227244	protein_coding	USP39	metal ion binding	GO:0046872	rs137132439	49198582	49198582	49223582	49173582
11	ENSBTAG00000010691	-1	49190710	49227244	protein_coding	USP39	mRNA processing	GO:0006397	rs137132439	49198582	49198582	49223582	49173582
11	ENSBTAG00000010691	-1	49190710	49227244	protein_coding	USP39	thiol-dependent ubiquitinyl hydrolase activity	GO:0036459	rs137132439	49198582	49198582	49223582	49173582
11	ENSBTAG00000010691	-1	49190710	49227244	protein_coding	USP39	protein deubiquitination	GO:0016579	rs137132439	49198582	49198582	49223582	49173582
11	ENSBTAG00000010691	-1	49190710	49227244	protein_coding	USP39	spliceosomal complex assembly	GO:0000245	rs137132439	49198582	49198582	49223582	49173582
11	ENSBTAG00000010691	-1	49190710	49227244	protein_coding	USP39	mRNA splicing, via spliceosome	GO:0000398	rs137132439	49198582	49198582	49223582	49173582
11	ENSBTAG00000010691	-1	49190710	49227244	protein_coding	USP39	nucleus	GO:0005634	rs137132439	49198582	49198582	49223582	49173582
11	ENSBTAG00000010691	-1	49190710	49227244	protein_coding	USP39	nucleoplasm	GO:0005654	rs137132439	49198582	49198582	49223582	49173582
11	ENSBTAG00000010691	-1	49190710	49227244	protein_coding	USP39	U4/U6 x U5 tri-snRNP complex	GO:0046540	rs137132439	49198582	49198582	49223582	49173582
11	ENSBTAG00000010691	-1	49190710	49227244	protein_coding	USP39	zinc ion binding	GO:0008270	rs109303463	49250463	49250463	49275463	49225463
11	ENSBTAG00000010691	-1	49190710	49227244	protein_coding	USP39	metal ion binding	GO:0046872	rs109303463	49250463	49250463	49275463	49225463
11	ENSBTAG00000010691	-1	49190710	49227244	protein_coding	USP39	mRNA processing	GO:0006397	rs109303463	49250463	49250463	49275463	49225463
11	ENSBTAG00000010691	-1	49190710	49227244	protein_coding	USP39	thiol-dependent ubiquitinyl hydrolase activity	GO:0036459	rs109303463	49250463	49250463	49275463	49225463
11	ENSBTAG00000010691	-1	49190710	49227244	protein_coding	USP39	protein deubiquitination	GO:0016579	rs109303463	49250463	49250463	49275463	49225463
11	ENSBTAG00000010691	-1	49190710	49227244	protein_coding	USP39	spliceosomal complex assembly	GO:0000245	rs109303463	49250463	49250463	49275463	49225463
11	ENSBTAG00000010691	-1	49190710	49227244	protein_coding	USP39	mRNA splicing, via spliceosome	GO:0000398	rs109303463	49250463	49250463	49275463	49225463
11	ENSBTAG00000010691	-1	49190710	49227244	protein_coding	USP39	nucleus	GO:0005634	rs109303463	49250463	49250463	49275463	49225463
11	ENSBTAG00000010691	-1	49190710	49227244	protein_coding	USP39	nucleoplasm	GO:0005654	rs109303463	49250463	49250463	49275463	49225463
11	ENSBTAG00000010691	-1	49190710	49227244	protein_coding	USP39	U4/U6 x U5 tri-snRNP complex	GO:0046540	rs109303463	49250463	49250463	49275463	49225463
11	ENSBTAG00000018291	1	49230913	49236832	protein_coding	C11H2orf68			rs109303463	49250463	49250463	49275463	49225463
11	ENSBTAG00000018289	1	49239505	49244103	protein_coding	TMEM150A	membrane	GO:0016020	rs109303463	49250463	49250463	49275463	49225463
11	ENSBTAG00000018289	1	49239505	49244103	protein_coding	TMEM150A	integral component of membrane	GO:0016021	rs109303463	49250463	49250463	49275463	49225463
11	ENSBTAG00000018289	1	49239505	49244103	protein_coding	TMEM150A	lysosome	GO:0005764	rs109303463	49250463	49250463	49275463	49225463
11	ENSBTAG00000018289	1	49239505	49244103	protein_coding	TMEM150A	regulation of autophagy	GO:0010506	rs109303463	49250463	49250463	49275463	49225463
11	ENSBTAG00000018289	1	49239505	49244103	protein_coding	TMEM150A	phosphatidylinositol phosphorylation	GO:0046854	rs109303463	49250463	49250463	49275463	49225463
11	ENSBTAG00000018289	1	49239505	49244103	protein_coding	TMEM150A	protein localization to plasma membrane	GO:0072659	rs109303463	49250463	49250463	49275463	49225463
11	ENSBTAG00000018289	1	49239505	49244103	protein_coding	TMEM150A	integral component of plasma membrane	GO:0005887	rs109303463	49250463	49250463	49275463	49225463
11	ENSBTAG00000018286	-1	49244485	49246356	protein_coding	RNF181	cytoplasm	GO:0005737	rs109303463	49250463	49250463	49275463	49225463
11	ENSBTAG00000018286	-1	49244485	49246356	protein_coding	RNF181	metal ion binding	GO:0046872	rs109303463	49250463	49250463	49275463	49225463
11	ENSBTAG00000018286	-1	49244485	49246356	protein_coding	RNF181	transferase activity	GO:0016740	rs109303463	49250463	49250463	49275463	49225463
11	ENSBTAG00000018286	-1	49244485	49246356	protein_coding	RNF181	protein ubiquitination	GO:0016567	rs109303463	49250463	49250463	49275463	49225463
11	ENSBTAG00000018286	-1	49244485	49246356	protein_coding	RNF181	ubiquitin protein ligase activity	GO:0061630	rs109303463	49250463	49250463	49275463	49225463
11	ENSBTAG00000018286	-1	49244485	49246356	protein_coding	RNF181	ubiquitin-protein transferase activity	GO:0004842	rs109303463	49250463	49250463	49275463	49225463
11	ENSBTAG00000018286	-1	49244485	49246356	protein_coding	RNF181	protein autoubiquitination	GO:0051865	rs109303463	49250463	49250463	49275463	49225463
11	ENSBTAG00000018285	-1	49249763	49258304	protein_coding	VAMP5	plasma membrane	GO:0005886	rs109303463	49250463	49250463	49275463	49225463
11	ENSBTAG00000018285	-1	49249763	49258304	protein_coding	VAMP5	membrane	GO:0016020	rs109303463	49250463	49250463	49275463	49225463
11	ENSBTAG00000018285	-1	49249763	49258304	protein_coding	VAMP5	integral component of membrane	GO:0016021	rs109303463	49250463	49250463	49275463	49225463
11	ENSBTAG00000018285	-1	49249763	49258304	protein_coding	VAMP5	integral component of plasma membrane	GO:0005887	rs109303463	49250463	49250463	49275463	49225463
11	ENSBTAG00000018285	-1	49249763	49258304	protein_coding	VAMP5	multicellular organism development	GO:0007275	rs109303463	49250463	49250463	49275463	49225463
11	ENSBTAG00000018285	-1	49249763	49258304	protein_coding	VAMP5	vesicle-mediated transport	GO:0016192	rs109303463	49250463	49250463	49275463	49225463
11	ENSBTAG00000018285	-1	49249763	49258304	protein_coding	VAMP5	Golgi apparatus	GO:0005794	rs109303463	49250463	49250463	49275463	49225463
11	ENSBTAG00000018285	-1	49249763	49258304	protein_coding	VAMP5	protein binding	GO:0005515	rs109303463	49250463	49250463	49275463	49225463
11	ENSBTAG00000018285	-1	49249763	49258304	protein_coding	VAMP5	cell surface	GO:0009986	rs109303463	49250463	49250463	49275463	49225463
11	ENSBTAG00000018285	-1	49249763	49258304	protein_coding	VAMP5	cell differentiation	GO:0030154	rs109303463	49250463	49250463	49275463	49225463
11	ENSBTAG00000018285	-1	49249763	49258304	protein_coding	VAMP5	trans-Golgi network	GO:0005802	rs109303463	49250463	49250463	49275463	49225463
11	ENSBTAG00000018285	-1	49249763	49258304	protein_coding	VAMP5	late endosome	GO:0005770	rs109303463	49250463	49250463	49275463	49225463
11	ENSBTAG00000018285	-1	49249763	49258304	protein_coding	VAMP5	muscle organ development	GO:0007517	rs109303463	49250463	49250463	49275463	49225463
11	ENSBTAG00000018285	-1	49249763	49258304	protein_coding	VAMP5	skeletal muscle tissue development	GO:0007519	rs109303463	49250463	49250463	49275463	49225463
11	ENSBTAG00000018285	-1	49249763	49258304	protein_coding	VAMP5	Golgi to plasma membrane protein transport	GO:0043001	rs109303463	49250463	49250463	49275463	49225463
11	ENSBTAG00000018285	-1	49249763	49258304	protein_coding	VAMP5	intercalated disc	GO:0014704	rs109303463	49250463	49250463	49275463	49225463
11	ENSBTAG00000018285	-1	49249763	49258304	protein_coding	VAMP5	perinuclear region of cytoplasm	GO:0048471	rs109303463	49250463	49250463	49275463	49225463
11	ENSBTAG00000018285	-1	49249763	49258304	protein_coding	VAMP5	integral component of organelle membrane	GO:0031301	rs109303463	49250463	49250463	49275463	49225463
11	ENSBTAG00000018285	-1	49249763	49258304	protein_coding	VAMP5	cytoplasmic vesicle membrane	GO:0030659	rs109303463	49250463	49250463	49275463	49225463
11	ENSBTAG00000018285	-1	49249763	49258304	protein_coding	VAMP5	endomembrane system	GO:0012505	rs109303463	49250463	49250463	49275463	49225463
11	ENSBTAG00000023997	-1	49260841	49264015	protein_coding	VAMP8	plasma membrane	GO:0005886	rs109303463	49250463	49250463	49275463	49225463
11	ENSBTAG00000023997	-1	49260841	49264015	protein_coding	VAMP8	membrane	GO:0016020	rs109303463	49250463	49250463	49275463	49225463
11	ENSBTAG00000023997	-1	49260841	49264015	protein_coding	VAMP8	integral component of membrane	GO:0016021	rs109303463	49250463	49250463	49275463	49225463
11	ENSBTAG00000023997	-1	49260841	49264015	protein_coding	VAMP8	lysosome	GO:0005764	rs109303463	49250463	49250463	49275463	49225463
11	ENSBTAG00000023997	-1	49260841	49264015	protein_coding	VAMP8	protein transport	GO:0015031	rs109303463	49250463	49250463	49275463	49225463
11	ENSBTAG00000023997	-1	49260841	49264015	protein_coding	VAMP8	vesicle-mediated transport	GO:0016192	rs109303463	49250463	49250463	49275463	49225463
11	ENSBTAG00000023997	-1	49260841	49264015	protein_coding	VAMP8	endosome	GO:0005768	rs109303463	49250463	49250463	49275463	49225463
11	ENSBTAG00000023997	-1	49260841	49264015	protein_coding	VAMP8	early endosome membrane	GO:0031901	rs109303463	49250463	49250463	49275463	49225463
11	ENSBTAG00000023997	-1	49260841	49264015	protein_coding	VAMP8	lysosomal membrane	GO:0005765	rs109303463	49250463	49250463	49275463	49225463
11	ENSBTAG00000023997	-1	49260841	49264015	protein_coding	VAMP8	late endosome membrane	GO:0031902	rs109303463	49250463	49250463	49275463	49225463
11	ENSBTAG00000023997	-1	49260841	49264015	protein_coding	VAMP8	autophagy	GO:0006914	rs109303463	49250463	49250463	49275463	49225463
11	ENSBTAG00000023997	-1	49260841	49264015	protein_coding	VAMP8	SNARE complex	GO:0031201	rs109303463	49250463	49250463	49275463	49225463
11	ENSBTAG00000023997	-1	49260841	49264015	protein_coding	VAMP8	autophagosome maturation	GO:0097352	rs109303463	49250463	49250463	49275463	49225463
11	ENSBTAG00000023997	-1	49260841	49264015	protein_coding	VAMP8	chloride channel inhibitor activity	GO:0019869	rs109303463	49250463	49250463	49275463	49225463
11	ENSBTAG00000023997	-1	49260841	49264015	protein_coding	VAMP8	autophagosome membrane docking	GO:0016240	rs109303463	49250463	49250463	49275463	49225463
11	ENSBTAG00000023997	-1	49260841	49264015	protein_coding	VAMP8	viral entry into host cell	GO:0046718	rs109303463	49250463	49250463	49275463	49225463
11	ENSBTAG00000023997	-1	49260841	49264015	protein_coding	VAMP8	mucus secretion	GO:0070254	rs109303463	49250463	49250463	49275463	49225463
11	ENSBTAG00000023997	-1	49260841	49264015	protein_coding	VAMP8	regulation of protein localization to plasma membrane	GO:1903076	rs109303463	49250463	49250463	49275463	49225463
11	ENSBTAG00000023997	-1	49260841	49264015	protein_coding	VAMP8	negative regulation of secretion by cell	GO:1903531	rs109303463	49250463	49250463	49275463	49225463
11	ENSBTAG00000023997	-1	49260841	49264015	protein_coding	VAMP8	positive regulation of histamine secretion by mast cell	GO:1903595	rs109303463	49250463	49250463	49275463	49225463
11	ENSBTAG00000023997	-1	49260841	49264015	protein_coding	VAMP8	cytoplasm	GO:0005737	rs109303463	49250463	49250463	49275463	49225463
11	ENSBTAG00000023997	-1	49260841	49264015	protein_coding	VAMP8	cytosol	GO:0005829	rs109303463	49250463	49250463	49275463	49225463
11	ENSBTAG00000023997	-1	49260841	49264015	protein_coding	VAMP8	secretory granule membrane	GO:0030667	rs109303463	49250463	49250463	49275463	49225463
11	ENSBTAG00000023997	-1	49260841	49264015	protein_coding	VAMP8	vesicle	GO:0031982	rs109303463	49250463	49250463	49275463	49225463
11	ENSBTAG00000023997	-1	49260841	49264015	protein_coding	VAMP8	azurophil granule membrane	GO:0035577	rs109303463	49250463	49250463	49275463	49225463
11	ENSBTAG00000023997	-1	49260841	49264015	protein_coding	VAMP8	perinuclear region of cytoplasm	GO:0048471	rs109303463	49250463	49250463	49275463	49225463
11	ENSBTAG00000023997	-1	49260841	49264015	protein_coding	VAMP8	recycling endosome	GO:0055037	rs109303463	49250463	49250463	49275463	49225463
11	ENSBTAG00000023997	-1	49260841	49264015	protein_coding	VAMP8	mucin granule	GO:0098594	rs109303463	49250463	49250463	49275463	49225463
11	ENSBTAG00000010691	-1	49190710	49227244	protein_coding	USP39	zinc ion binding	GO:0008270	rs109303463	49250463	49250463	49275463	49225463
11	ENSBTAG00000010691	-1	49190710	49227244	protein_coding	USP39	metal ion binding	GO:0046872	rs109303463	49250463	49250463	49275463	49225463
11	ENSBTAG00000010691	-1	49190710	49227244	protein_coding	USP39	mRNA processing	GO:0006397	rs109303463	49250463	49250463	49275463	49225463
11	ENSBTAG00000010691	-1	49190710	49227244	protein_coding	USP39	thiol-dependent ubiquitinyl hydrolase activity	GO:0036459	rs109303463	49250463	49250463	49275463	49225463
11	ENSBTAG00000010691	-1	49190710	49227244	protein_coding	USP39	protein deubiquitination	GO:0016579	rs109303463	49250463	49250463	49275463	49225463
11	ENSBTAG00000010691	-1	49190710	49227244	protein_coding	USP39	spliceosomal complex assembly	GO:0000245	rs109303463	49250463	49250463	49275463	49225463
11	ENSBTAG00000010691	-1	49190710	49227244	protein_coding	USP39	mRNA splicing, via spliceosome	GO:0000398	rs109303463	49250463	49250463	49275463	49225463
11	ENSBTAG00000010691	-1	49190710	49227244	protein_coding	USP39	nucleus	GO:0005634	rs109303463	49250463	49250463	49275463	49225463
11	ENSBTAG00000010691	-1	49190710	49227244	protein_coding	USP39	nucleoplasm	GO:0005654	rs109303463	49250463	49250463	49275463	49225463
11	ENSBTAG00000010691	-1	49190710	49227244	protein_coding	USP39	U4/U6 x U5 tri-snRNP complex	GO:0046540	rs109303463	49250463	49250463	49275463	49225463
11	ENSBTAG00000018291	1	49230913	49236832	protein_coding	C11H2orf68			rs109303463	49250463	49250463	49275463	49225463
11	ENSBTAG00000018289	1	49239505	49244103	protein_coding	TMEM150A	membrane	GO:0016020	rs109303463	49250463	49250463	49275463	49225463
11	ENSBTAG00000018289	1	49239505	49244103	protein_coding	TMEM150A	integral component of membrane	GO:0016021	rs109303463	49250463	49250463	49275463	49225463
11	ENSBTAG00000018289	1	49239505	49244103	protein_coding	TMEM150A	lysosome	GO:0005764	rs109303463	49250463	49250463	49275463	49225463
11	ENSBTAG00000018289	1	49239505	49244103	protein_coding	TMEM150A	regulation of autophagy	GO:0010506	rs109303463	49250463	49250463	49275463	49225463
11	ENSBTAG00000018289	1	49239505	49244103	protein_coding	TMEM150A	phosphatidylinositol phosphorylation	GO:0046854	rs109303463	49250463	49250463	49275463	49225463
11	ENSBTAG00000018289	1	49239505	49244103	protein_coding	TMEM150A	protein localization to plasma membrane	GO:0072659	rs109303463	49250463	49250463	49275463	49225463
11	ENSBTAG00000018289	1	49239505	49244103	protein_coding	TMEM150A	integral component of plasma membrane	GO:0005887	rs109303463	49250463	49250463	49275463	49225463
11	ENSBTAG00000018286	-1	49244485	49246356	protein_coding	RNF181	cytoplasm	GO:0005737	rs109303463	49250463	49250463	49275463	49225463
11	ENSBTAG00000018286	-1	49244485	49246356	protein_coding	RNF181	metal ion binding	GO:0046872	rs109303463	49250463	49250463	49275463	49225463
11	ENSBTAG00000018286	-1	49244485	49246356	protein_coding	RNF181	transferase activity	GO:0016740	rs109303463	49250463	49250463	49275463	49225463
11	ENSBTAG00000018286	-1	49244485	49246356	protein_coding	RNF181	protein ubiquitination	GO:0016567	rs109303463	49250463	49250463	49275463	49225463
11	ENSBTAG00000018286	-1	49244485	49246356	protein_coding	RNF181	ubiquitin protein ligase activity	GO:0061630	rs109303463	49250463	49250463	49275463	49225463
11	ENSBTAG00000018286	-1	49244485	49246356	protein_coding	RNF181	ubiquitin-protein transferase activity	GO:0004842	rs109303463	49250463	49250463	49275463	49225463
11	ENSBTAG00000018286	-1	49244485	49246356	protein_coding	RNF181	protein autoubiquitination	GO:0051865	rs109303463	49250463	49250463	49275463	49225463
11	ENSBTAG00000018285	-1	49249763	49258304	protein_coding	VAMP5	plasma membrane	GO:0005886	rs109303463	49250463	49250463	49275463	49225463
11	ENSBTAG00000018285	-1	49249763	49258304	protein_coding	VAMP5	membrane	GO:0016020	rs109303463	49250463	49250463	49275463	49225463
11	ENSBTAG00000018285	-1	49249763	49258304	protein_coding	VAMP5	integral component of membrane	GO:0016021	rs109303463	49250463	49250463	49275463	49225463
11	ENSBTAG00000018285	-1	49249763	49258304	protein_coding	VAMP5	integral component of plasma membrane	GO:0005887	rs109303463	49250463	49250463	49275463	49225463
11	ENSBTAG00000018285	-1	49249763	49258304	protein_coding	VAMP5	multicellular organism development	GO:0007275	rs109303463	49250463	49250463	49275463	49225463
11	ENSBTAG00000018285	-1	49249763	49258304	protein_coding	VAMP5	vesicle-mediated transport	GO:0016192	rs109303463	49250463	49250463	49275463	49225463
11	ENSBTAG00000018285	-1	49249763	49258304	protein_coding	VAMP5	Golgi apparatus	GO:0005794	rs109303463	49250463	49250463	49275463	49225463
11	ENSBTAG00000018285	-1	49249763	49258304	protein_coding	VAMP5	protein binding	GO:0005515	rs109303463	49250463	49250463	49275463	49225463
11	ENSBTAG00000018285	-1	49249763	49258304	protein_coding	VAMP5	cell surface	GO:0009986	rs109303463	49250463	49250463	49275463	49225463
11	ENSBTAG00000018285	-1	49249763	49258304	protein_coding	VAMP5	cell differentiation	GO:0030154	rs109303463	49250463	49250463	49275463	49225463
11	ENSBTAG00000018285	-1	49249763	49258304	protein_coding	VAMP5	trans-Golgi network	GO:0005802	rs109303463	49250463	49250463	49275463	49225463
11	ENSBTAG00000018285	-1	49249763	49258304	protein_coding	VAMP5	late endosome	GO:0005770	rs109303463	49250463	49250463	49275463	49225463
11	ENSBTAG00000018285	-1	49249763	49258304	protein_coding	VAMP5	muscle organ development	GO:0007517	rs109303463	49250463	49250463	49275463	49225463
11	ENSBTAG00000018285	-1	49249763	49258304	protein_coding	VAMP5	skeletal muscle tissue development	GO:0007519	rs109303463	49250463	49250463	49275463	49225463
11	ENSBTAG00000018285	-1	49249763	49258304	protein_coding	VAMP5	Golgi to plasma membrane protein transport	GO:0043001	rs109303463	49250463	49250463	49275463	49225463
11	ENSBTAG00000018285	-1	49249763	49258304	protein_coding	VAMP5	intercalated disc	GO:0014704	rs109303463	49250463	49250463	49275463	49225463
11	ENSBTAG00000018285	-1	49249763	49258304	protein_coding	VAMP5	perinuclear region of cytoplasm	GO:0048471	rs109303463	49250463	49250463	49275463	49225463
11	ENSBTAG00000018285	-1	49249763	49258304	protein_coding	VAMP5	integral component of organelle membrane	GO:0031301	rs109303463	49250463	49250463	49275463	49225463
11	ENSBTAG00000018285	-1	49249763	49258304	protein_coding	VAMP5	cytoplasmic vesicle membrane	GO:0030659	rs109303463	49250463	49250463	49275463	49225463
11	ENSBTAG00000018285	-1	49249763	49258304	protein_coding	VAMP5	endomembrane system	GO:0012505	rs109303463	49250463	49250463	49275463	49225463
11	ENSBTAG00000023997	-1	49260841	49264015	protein_coding	VAMP8	plasma membrane	GO:0005886	rs109303463	49250463	49250463	49275463	49225463
11	ENSBTAG00000023997	-1	49260841	49264015	protein_coding	VAMP8	membrane	GO:0016020	rs109303463	49250463	49250463	49275463	49225463
11	ENSBTAG00000023997	-1	49260841	49264015	protein_coding	VAMP8	integral component of membrane	GO:0016021	rs109303463	49250463	49250463	49275463	49225463
11	ENSBTAG00000023997	-1	49260841	49264015	protein_coding	VAMP8	lysosome	GO:0005764	rs109303463	49250463	49250463	49275463	49225463
11	ENSBTAG00000023997	-1	49260841	49264015	protein_coding	VAMP8	protein transport	GO:0015031	rs109303463	49250463	49250463	49275463	49225463
11	ENSBTAG00000023997	-1	49260841	49264015	protein_coding	VAMP8	vesicle-mediated transport	GO:0016192	rs109303463	49250463	49250463	49275463	49225463
11	ENSBTAG00000023997	-1	49260841	49264015	protein_coding	VAMP8	endosome	GO:0005768	rs109303463	49250463	49250463	49275463	49225463
11	ENSBTAG00000023997	-1	49260841	49264015	protein_coding	VAMP8	early endosome membrane	GO:0031901	rs109303463	49250463	49250463	49275463	49225463
11	ENSBTAG00000023997	-1	49260841	49264015	protein_coding	VAMP8	lysosomal membrane	GO:0005765	rs109303463	49250463	49250463	49275463	49225463
11	ENSBTAG00000023997	-1	49260841	49264015	protein_coding	VAMP8	late endosome membrane	GO:0031902	rs109303463	49250463	49250463	49275463	49225463
11	ENSBTAG00000023997	-1	49260841	49264015	protein_coding	VAMP8	autophagy	GO:0006914	rs109303463	49250463	49250463	49275463	49225463
11	ENSBTAG00000023997	-1	49260841	49264015	protein_coding	VAMP8	SNARE complex	GO:0031201	rs109303463	49250463	49250463	49275463	49225463
11	ENSBTAG00000023997	-1	49260841	49264015	protein_coding	VAMP8	autophagosome maturation	GO:0097352	rs109303463	49250463	49250463	49275463	49225463
11	ENSBTAG00000023997	-1	49260841	49264015	protein_coding	VAMP8	chloride channel inhibitor activity	GO:0019869	rs109303463	49250463	49250463	49275463	49225463
11	ENSBTAG00000023997	-1	49260841	49264015	protein_coding	VAMP8	autophagosome membrane docking	GO:0016240	rs109303463	49250463	49250463	49275463	49225463
11	ENSBTAG00000023997	-1	49260841	49264015	protein_coding	VAMP8	viral entry into host cell	GO:0046718	rs109303463	49250463	49250463	49275463	49225463
11	ENSBTAG00000023997	-1	49260841	49264015	protein_coding	VAMP8	mucus secretion	GO:0070254	rs109303463	49250463	49250463	49275463	49225463
11	ENSBTAG00000023997	-1	49260841	49264015	protein_coding	VAMP8	regulation of protein localization to plasma membrane	GO:1903076	rs109303463	49250463	49250463	49275463	49225463
11	ENSBTAG00000023997	-1	49260841	49264015	protein_coding	VAMP8	negative regulation of secretion by cell	GO:1903531	rs109303463	49250463	49250463	49275463	49225463
11	ENSBTAG00000023997	-1	49260841	49264015	protein_coding	VAMP8	positive regulation of histamine secretion by mast cell	GO:1903595	rs109303463	49250463	49250463	49275463	49225463
11	ENSBTAG00000023997	-1	49260841	49264015	protein_coding	VAMP8	cytoplasm	GO:0005737	rs109303463	49250463	49250463	49275463	49225463
11	ENSBTAG00000023997	-1	49260841	49264015	protein_coding	VAMP8	cytosol	GO:0005829	rs109303463	49250463	49250463	49275463	49225463
11	ENSBTAG00000023997	-1	49260841	49264015	protein_coding	VAMP8	secretory granule membrane	GO:0030667	rs109303463	49250463	49250463	49275463	49225463
11	ENSBTAG00000023997	-1	49260841	49264015	protein_coding	VAMP8	vesicle	GO:0031982	rs109303463	49250463	49250463	49275463	49225463
11	ENSBTAG00000023997	-1	49260841	49264015	protein_coding	VAMP8	azurophil granule membrane	GO:0035577	rs109303463	49250463	49250463	49275463	49225463
11	ENSBTAG00000023997	-1	49260841	49264015	protein_coding	VAMP8	perinuclear region of cytoplasm	GO:0048471	rs109303463	49250463	49250463	49275463	49225463
11	ENSBTAG00000023997	-1	49260841	49264015	protein_coding	VAMP8	recycling endosome	GO:0055037	rs109303463	49250463	49250463	49275463	49225463
11	ENSBTAG00000023997	-1	49260841	49264015	protein_coding	VAMP8	mucin granule	GO:0098594	rs109303463	49250463	49250463	49275463	49225463
11	ENSBTAG00000018291	1	49230913	49236832	protein_coding	C11H2orf68			rs110290008	49252517	49252517	49277517	49227517
11	ENSBTAG00000018289	1	49239505	49244103	protein_coding	TMEM150A	membrane	GO:0016020	rs110290008	49252517	49252517	49277517	49227517
11	ENSBTAG00000018289	1	49239505	49244103	protein_coding	TMEM150A	integral component of membrane	GO:0016021	rs110290008	49252517	49252517	49277517	49227517
11	ENSBTAG00000018289	1	49239505	49244103	protein_coding	TMEM150A	lysosome	GO:0005764	rs110290008	49252517	49252517	49277517	49227517
11	ENSBTAG00000018289	1	49239505	49244103	protein_coding	TMEM150A	regulation of autophagy	GO:0010506	rs110290008	49252517	49252517	49277517	49227517
11	ENSBTAG00000018289	1	49239505	49244103	protein_coding	TMEM150A	phosphatidylinositol phosphorylation	GO:0046854	rs110290008	49252517	49252517	49277517	49227517
11	ENSBTAG00000018289	1	49239505	49244103	protein_coding	TMEM150A	protein localization to plasma membrane	GO:0072659	rs110290008	49252517	49252517	49277517	49227517
11	ENSBTAG00000018289	1	49239505	49244103	protein_coding	TMEM150A	integral component of plasma membrane	GO:0005887	rs110290008	49252517	49252517	49277517	49227517
11	ENSBTAG00000018286	-1	49244485	49246356	protein_coding	RNF181	cytoplasm	GO:0005737	rs110290008	49252517	49252517	49277517	49227517
11	ENSBTAG00000018286	-1	49244485	49246356	protein_coding	RNF181	metal ion binding	GO:0046872	rs110290008	49252517	49252517	49277517	49227517
11	ENSBTAG00000018286	-1	49244485	49246356	protein_coding	RNF181	transferase activity	GO:0016740	rs110290008	49252517	49252517	49277517	49227517
11	ENSBTAG00000018286	-1	49244485	49246356	protein_coding	RNF181	protein ubiquitination	GO:0016567	rs110290008	49252517	49252517	49277517	49227517
11	ENSBTAG00000018286	-1	49244485	49246356	protein_coding	RNF181	ubiquitin protein ligase activity	GO:0061630	rs110290008	49252517	49252517	49277517	49227517
11	ENSBTAG00000018286	-1	49244485	49246356	protein_coding	RNF181	ubiquitin-protein transferase activity	GO:0004842	rs110290008	49252517	49252517	49277517	49227517
11	ENSBTAG00000018286	-1	49244485	49246356	protein_coding	RNF181	protein autoubiquitination	GO:0051865	rs110290008	49252517	49252517	49277517	49227517
11	ENSBTAG00000018285	-1	49249763	49258304	protein_coding	VAMP5	plasma membrane	GO:0005886	rs110290008	49252517	49252517	49277517	49227517
11	ENSBTAG00000018285	-1	49249763	49258304	protein_coding	VAMP5	membrane	GO:0016020	rs110290008	49252517	49252517	49277517	49227517
11	ENSBTAG00000018285	-1	49249763	49258304	protein_coding	VAMP5	integral component of membrane	GO:0016021	rs110290008	49252517	49252517	49277517	49227517
11	ENSBTAG00000018285	-1	49249763	49258304	protein_coding	VAMP5	integral component of plasma membrane	GO:0005887	rs110290008	49252517	49252517	49277517	49227517
11	ENSBTAG00000018285	-1	49249763	49258304	protein_coding	VAMP5	multicellular organism development	GO:0007275	rs110290008	49252517	49252517	49277517	49227517
11	ENSBTAG00000018285	-1	49249763	49258304	protein_coding	VAMP5	vesicle-mediated transport	GO:0016192	rs110290008	49252517	49252517	49277517	49227517
11	ENSBTAG00000018285	-1	49249763	49258304	protein_coding	VAMP5	Golgi apparatus	GO:0005794	rs110290008	49252517	49252517	49277517	49227517
11	ENSBTAG00000018285	-1	49249763	49258304	protein_coding	VAMP5	protein binding	GO:0005515	rs110290008	49252517	49252517	49277517	49227517
11	ENSBTAG00000018285	-1	49249763	49258304	protein_coding	VAMP5	cell surface	GO:0009986	rs110290008	49252517	49252517	49277517	49227517
11	ENSBTAG00000018285	-1	49249763	49258304	protein_coding	VAMP5	cell differentiation	GO:0030154	rs110290008	49252517	49252517	49277517	49227517
11	ENSBTAG00000018285	-1	49249763	49258304	protein_coding	VAMP5	trans-Golgi network	GO:0005802	rs110290008	49252517	49252517	49277517	49227517
11	ENSBTAG00000018285	-1	49249763	49258304	protein_coding	VAMP5	late endosome	GO:0005770	rs110290008	49252517	49252517	49277517	49227517
11	ENSBTAG00000018285	-1	49249763	49258304	protein_coding	VAMP5	muscle organ development	GO:0007517	rs110290008	49252517	49252517	49277517	49227517
11	ENSBTAG00000018285	-1	49249763	49258304	protein_coding	VAMP5	skeletal muscle tissue development	GO:0007519	rs110290008	49252517	49252517	49277517	49227517
11	ENSBTAG00000018285	-1	49249763	49258304	protein_coding	VAMP5	Golgi to plasma membrane protein transport	GO:0043001	rs110290008	49252517	49252517	49277517	49227517
11	ENSBTAG00000018285	-1	49249763	49258304	protein_coding	VAMP5	intercalated disc	GO:0014704	rs110290008	49252517	49252517	49277517	49227517
11	ENSBTAG00000018285	-1	49249763	49258304	protein_coding	VAMP5	perinuclear region of cytoplasm	GO:0048471	rs110290008	49252517	49252517	49277517	49227517
11	ENSBTAG00000018285	-1	49249763	49258304	protein_coding	VAMP5	integral component of organelle membrane	GO:0031301	rs110290008	49252517	49252517	49277517	49227517
11	ENSBTAG00000018285	-1	49249763	49258304	protein_coding	VAMP5	cytoplasmic vesicle membrane	GO:0030659	rs110290008	49252517	49252517	49277517	49227517
11	ENSBTAG00000018285	-1	49249763	49258304	protein_coding	VAMP5	endomembrane system	GO:0012505	rs110290008	49252517	49252517	49277517	49227517
11	ENSBTAG00000023997	-1	49260841	49264015	protein_coding	VAMP8	plasma membrane	GO:0005886	rs110290008	49252517	49252517	49277517	49227517
11	ENSBTAG00000023997	-1	49260841	49264015	protein_coding	VAMP8	membrane	GO:0016020	rs110290008	49252517	49252517	49277517	49227517
11	ENSBTAG00000023997	-1	49260841	49264015	protein_coding	VAMP8	integral component of membrane	GO:0016021	rs110290008	49252517	49252517	49277517	49227517
11	ENSBTAG00000023997	-1	49260841	49264015	protein_coding	VAMP8	lysosome	GO:0005764	rs110290008	49252517	49252517	49277517	49227517
11	ENSBTAG00000023997	-1	49260841	49264015	protein_coding	VAMP8	protein transport	GO:0015031	rs110290008	49252517	49252517	49277517	49227517
11	ENSBTAG00000023997	-1	49260841	49264015	protein_coding	VAMP8	vesicle-mediated transport	GO:0016192	rs110290008	49252517	49252517	49277517	49227517
11	ENSBTAG00000023997	-1	49260841	49264015	protein_coding	VAMP8	endosome	GO:0005768	rs110290008	49252517	49252517	49277517	49227517
11	ENSBTAG00000023997	-1	49260841	49264015	protein_coding	VAMP8	early endosome membrane	GO:0031901	rs110290008	49252517	49252517	49277517	49227517
11	ENSBTAG00000023997	-1	49260841	49264015	protein_coding	VAMP8	lysosomal membrane	GO:0005765	rs110290008	49252517	49252517	49277517	49227517
11	ENSBTAG00000023997	-1	49260841	49264015	protein_coding	VAMP8	late endosome membrane	GO:0031902	rs110290008	49252517	49252517	49277517	49227517
11	ENSBTAG00000023997	-1	49260841	49264015	protein_coding	VAMP8	autophagy	GO:0006914	rs110290008	49252517	49252517	49277517	49227517
11	ENSBTAG00000023997	-1	49260841	49264015	protein_coding	VAMP8	SNARE complex	GO:0031201	rs110290008	49252517	49252517	49277517	49227517
11	ENSBTAG00000023997	-1	49260841	49264015	protein_coding	VAMP8	autophagosome maturation	GO:0097352	rs110290008	49252517	49252517	49277517	49227517
11	ENSBTAG00000023997	-1	49260841	49264015	protein_coding	VAMP8	chloride channel inhibitor activity	GO:0019869	rs110290008	49252517	49252517	49277517	49227517
11	ENSBTAG00000023997	-1	49260841	49264015	protein_coding	VAMP8	autophagosome membrane docking	GO:0016240	rs110290008	49252517	49252517	49277517	49227517
11	ENSBTAG00000023997	-1	49260841	49264015	protein_coding	VAMP8	viral entry into host cell	GO:0046718	rs110290008	49252517	49252517	49277517	49227517
11	ENSBTAG00000023997	-1	49260841	49264015	protein_coding	VAMP8	mucus secretion	GO:0070254	rs110290008	49252517	49252517	49277517	49227517
11	ENSBTAG00000023997	-1	49260841	49264015	protein_coding	VAMP8	regulation of protein localization to plasma membrane	GO:1903076	rs110290008	49252517	49252517	49277517	49227517
11	ENSBTAG00000023997	-1	49260841	49264015	protein_coding	VAMP8	negative regulation of secretion by cell	GO:1903531	rs110290008	49252517	49252517	49277517	49227517
11	ENSBTAG00000023997	-1	49260841	49264015	protein_coding	VAMP8	positive regulation of histamine secretion by mast cell	GO:1903595	rs110290008	49252517	49252517	49277517	49227517
11	ENSBTAG00000023997	-1	49260841	49264015	protein_coding	VAMP8	cytoplasm	GO:0005737	rs110290008	49252517	49252517	49277517	49227517
11	ENSBTAG00000023997	-1	49260841	49264015	protein_coding	VAMP8	cytosol	GO:0005829	rs110290008	49252517	49252517	49277517	49227517
11	ENSBTAG00000023997	-1	49260841	49264015	protein_coding	VAMP8	secretory granule membrane	GO:0030667	rs110290008	49252517	49252517	49277517	49227517
11	ENSBTAG00000023997	-1	49260841	49264015	protein_coding	VAMP8	vesicle	GO:0031982	rs110290008	49252517	49252517	49277517	49227517
11	ENSBTAG00000023997	-1	49260841	49264015	protein_coding	VAMP8	azurophil granule membrane	GO:0035577	rs110290008	49252517	49252517	49277517	49227517
11	ENSBTAG00000023997	-1	49260841	49264015	protein_coding	VAMP8	perinuclear region of cytoplasm	GO:0048471	rs110290008	49252517	49252517	49277517	49227517
11	ENSBTAG00000023997	-1	49260841	49264015	protein_coding	VAMP8	recycling endosome	GO:0055037	rs110290008	49252517	49252517	49277517	49227517
11	ENSBTAG00000023997	-1	49260841	49264015	protein_coding	VAMP8	mucin granule	GO:0098594	rs110290008	49252517	49252517	49277517	49227517
11	ENSBTAG00000018291	1	49230913	49236832	protein_coding	C11H2orf68			rs41592102	49258539	49258539	49283539	49233539
11	ENSBTAG00000018289	1	49239505	49244103	protein_coding	TMEM150A	membrane	GO:0016020	rs41592102	49258539	49258539	49283539	49233539
11	ENSBTAG00000018289	1	49239505	49244103	protein_coding	TMEM150A	integral component of membrane	GO:0016021	rs41592102	49258539	49258539	49283539	49233539
11	ENSBTAG00000018289	1	49239505	49244103	protein_coding	TMEM150A	lysosome	GO:0005764	rs41592102	49258539	49258539	49283539	49233539
11	ENSBTAG00000018289	1	49239505	49244103	protein_coding	TMEM150A	regulation of autophagy	GO:0010506	rs41592102	49258539	49258539	49283539	49233539
11	ENSBTAG00000018289	1	49239505	49244103	protein_coding	TMEM150A	phosphatidylinositol phosphorylation	GO:0046854	rs41592102	49258539	49258539	49283539	49233539
11	ENSBTAG00000018289	1	49239505	49244103	protein_coding	TMEM150A	protein localization to plasma membrane	GO:0072659	rs41592102	49258539	49258539	49283539	49233539
11	ENSBTAG00000018289	1	49239505	49244103	protein_coding	TMEM150A	integral component of plasma membrane	GO:0005887	rs41592102	49258539	49258539	49283539	49233539
11	ENSBTAG00000018286	-1	49244485	49246356	protein_coding	RNF181	cytoplasm	GO:0005737	rs41592102	49258539	49258539	49283539	49233539
11	ENSBTAG00000018286	-1	49244485	49246356	protein_coding	RNF181	metal ion binding	GO:0046872	rs41592102	49258539	49258539	49283539	49233539
11	ENSBTAG00000018286	-1	49244485	49246356	protein_coding	RNF181	transferase activity	GO:0016740	rs41592102	49258539	49258539	49283539	49233539
11	ENSBTAG00000018286	-1	49244485	49246356	protein_coding	RNF181	protein ubiquitination	GO:0016567	rs41592102	49258539	49258539	49283539	49233539
11	ENSBTAG00000018286	-1	49244485	49246356	protein_coding	RNF181	ubiquitin protein ligase activity	GO:0061630	rs41592102	49258539	49258539	49283539	49233539
11	ENSBTAG00000018286	-1	49244485	49246356	protein_coding	RNF181	ubiquitin-protein transferase activity	GO:0004842	rs41592102	49258539	49258539	49283539	49233539
11	ENSBTAG00000018286	-1	49244485	49246356	protein_coding	RNF181	protein autoubiquitination	GO:0051865	rs41592102	49258539	49258539	49283539	49233539
11	ENSBTAG00000018285	-1	49249763	49258304	protein_coding	VAMP5	plasma membrane	GO:0005886	rs41592102	49258539	49258539	49283539	49233539
11	ENSBTAG00000018285	-1	49249763	49258304	protein_coding	VAMP5	membrane	GO:0016020	rs41592102	49258539	49258539	49283539	49233539
11	ENSBTAG00000018285	-1	49249763	49258304	protein_coding	VAMP5	integral component of membrane	GO:0016021	rs41592102	49258539	49258539	49283539	49233539
11	ENSBTAG00000018285	-1	49249763	49258304	protein_coding	VAMP5	integral component of plasma membrane	GO:0005887	rs41592102	49258539	49258539	49283539	49233539
11	ENSBTAG00000018285	-1	49249763	49258304	protein_coding	VAMP5	multicellular organism development	GO:0007275	rs41592102	49258539	49258539	49283539	49233539
11	ENSBTAG00000018285	-1	49249763	49258304	protein_coding	VAMP5	vesicle-mediated transport	GO:0016192	rs41592102	49258539	49258539	49283539	49233539
11	ENSBTAG00000018285	-1	49249763	49258304	protein_coding	VAMP5	Golgi apparatus	GO:0005794	rs41592102	49258539	49258539	49283539	49233539
11	ENSBTAG00000018285	-1	49249763	49258304	protein_coding	VAMP5	protein binding	GO:0005515	rs41592102	49258539	49258539	49283539	49233539
11	ENSBTAG00000018285	-1	49249763	49258304	protein_coding	VAMP5	cell surface	GO:0009986	rs41592102	49258539	49258539	49283539	49233539
11	ENSBTAG00000018285	-1	49249763	49258304	protein_coding	VAMP5	cell differentiation	GO:0030154	rs41592102	49258539	49258539	49283539	49233539
11	ENSBTAG00000018285	-1	49249763	49258304	protein_coding	VAMP5	trans-Golgi network	GO:0005802	rs41592102	49258539	49258539	49283539	49233539
11	ENSBTAG00000018285	-1	49249763	49258304	protein_coding	VAMP5	late endosome	GO:0005770	rs41592102	49258539	49258539	49283539	49233539
11	ENSBTAG00000018285	-1	49249763	49258304	protein_coding	VAMP5	muscle organ development	GO:0007517	rs41592102	49258539	49258539	49283539	49233539
11	ENSBTAG00000018285	-1	49249763	49258304	protein_coding	VAMP5	skeletal muscle tissue development	GO:0007519	rs41592102	49258539	49258539	49283539	49233539
11	ENSBTAG00000018285	-1	49249763	49258304	protein_coding	VAMP5	Golgi to plasma membrane protein transport	GO:0043001	rs41592102	49258539	49258539	49283539	49233539
11	ENSBTAG00000018285	-1	49249763	49258304	protein_coding	VAMP5	intercalated disc	GO:0014704	rs41592102	49258539	49258539	49283539	49233539
11	ENSBTAG00000018285	-1	49249763	49258304	protein_coding	VAMP5	perinuclear region of cytoplasm	GO:0048471	rs41592102	49258539	49258539	49283539	49233539
11	ENSBTAG00000018285	-1	49249763	49258304	protein_coding	VAMP5	integral component of organelle membrane	GO:0031301	rs41592102	49258539	49258539	49283539	49233539
11	ENSBTAG00000018285	-1	49249763	49258304	protein_coding	VAMP5	cytoplasmic vesicle membrane	GO:0030659	rs41592102	49258539	49258539	49283539	49233539
11	ENSBTAG00000018285	-1	49249763	49258304	protein_coding	VAMP5	endomembrane system	GO:0012505	rs41592102	49258539	49258539	49283539	49233539
11	ENSBTAG00000023997	-1	49260841	49264015	protein_coding	VAMP8	plasma membrane	GO:0005886	rs41592102	49258539	49258539	49283539	49233539
11	ENSBTAG00000023997	-1	49260841	49264015	protein_coding	VAMP8	membrane	GO:0016020	rs41592102	49258539	49258539	49283539	49233539
11	ENSBTAG00000023997	-1	49260841	49264015	protein_coding	VAMP8	integral component of membrane	GO:0016021	rs41592102	49258539	49258539	49283539	49233539
11	ENSBTAG00000023997	-1	49260841	49264015	protein_coding	VAMP8	lysosome	GO:0005764	rs41592102	49258539	49258539	49283539	49233539
11	ENSBTAG00000023997	-1	49260841	49264015	protein_coding	VAMP8	protein transport	GO:0015031	rs41592102	49258539	49258539	49283539	49233539
11	ENSBTAG00000023997	-1	49260841	49264015	protein_coding	VAMP8	vesicle-mediated transport	GO:0016192	rs41592102	49258539	49258539	49283539	49233539
11	ENSBTAG00000023997	-1	49260841	49264015	protein_coding	VAMP8	endosome	GO:0005768	rs41592102	49258539	49258539	49283539	49233539
11	ENSBTAG00000023997	-1	49260841	49264015	protein_coding	VAMP8	early endosome membrane	GO:0031901	rs41592102	49258539	49258539	49283539	49233539
11	ENSBTAG00000023997	-1	49260841	49264015	protein_coding	VAMP8	lysosomal membrane	GO:0005765	rs41592102	49258539	49258539	49283539	49233539
11	ENSBTAG00000023997	-1	49260841	49264015	protein_coding	VAMP8	late endosome membrane	GO:0031902	rs41592102	49258539	49258539	49283539	49233539
11	ENSBTAG00000023997	-1	49260841	49264015	protein_coding	VAMP8	autophagy	GO:0006914	rs41592102	49258539	49258539	49283539	49233539
11	ENSBTAG00000023997	-1	49260841	49264015	protein_coding	VAMP8	SNARE complex	GO:0031201	rs41592102	49258539	49258539	49283539	49233539
11	ENSBTAG00000023997	-1	49260841	49264015	protein_coding	VAMP8	autophagosome maturation	GO:0097352	rs41592102	49258539	49258539	49283539	49233539
11	ENSBTAG00000023997	-1	49260841	49264015	protein_coding	VAMP8	chloride channel inhibitor activity	GO:0019869	rs41592102	49258539	49258539	49283539	49233539
11	ENSBTAG00000023997	-1	49260841	49264015	protein_coding	VAMP8	autophagosome membrane docking	GO:0016240	rs41592102	49258539	49258539	49283539	49233539
11	ENSBTAG00000023997	-1	49260841	49264015	protein_coding	VAMP8	viral entry into host cell	GO:0046718	rs41592102	49258539	49258539	49283539	49233539
11	ENSBTAG00000023997	-1	49260841	49264015	protein_coding	VAMP8	mucus secretion	GO:0070254	rs41592102	49258539	49258539	49283539	49233539
11	ENSBTAG00000023997	-1	49260841	49264015	protein_coding	VAMP8	regulation of protein localization to plasma membrane	GO:1903076	rs41592102	49258539	49258539	49283539	49233539
11	ENSBTAG00000023997	-1	49260841	49264015	protein_coding	VAMP8	negative regulation of secretion by cell	GO:1903531	rs41592102	49258539	49258539	49283539	49233539
11	ENSBTAG00000023997	-1	49260841	49264015	protein_coding	VAMP8	positive regulation of histamine secretion by mast cell	GO:1903595	rs41592102	49258539	49258539	49283539	49233539
11	ENSBTAG00000023997	-1	49260841	49264015	protein_coding	VAMP8	cytoplasm	GO:0005737	rs41592102	49258539	49258539	49283539	49233539
11	ENSBTAG00000023997	-1	49260841	49264015	protein_coding	VAMP8	cytosol	GO:0005829	rs41592102	49258539	49258539	49283539	49233539
11	ENSBTAG00000023997	-1	49260841	49264015	protein_coding	VAMP8	secretory granule membrane	GO:0030667	rs41592102	49258539	49258539	49283539	49233539
11	ENSBTAG00000023997	-1	49260841	49264015	protein_coding	VAMP8	vesicle	GO:0031982	rs41592102	49258539	49258539	49283539	49233539
11	ENSBTAG00000023997	-1	49260841	49264015	protein_coding	VAMP8	azurophil granule membrane	GO:0035577	rs41592102	49258539	49258539	49283539	49233539
11	ENSBTAG00000023997	-1	49260841	49264015	protein_coding	VAMP8	perinuclear region of cytoplasm	GO:0048471	rs41592102	49258539	49258539	49283539	49233539
11	ENSBTAG00000023997	-1	49260841	49264015	protein_coding	VAMP8	recycling endosome	GO:0055037	rs41592102	49258539	49258539	49283539	49233539
11	ENSBTAG00000023997	-1	49260841	49264015	protein_coding	VAMP8	mucin granule	GO:0098594	rs41592102	49258539	49258539	49283539	49233539
11	ENSBTAG00000038477	1	49282691	49296194	protein_coding	GGCX	membrane	GO:0016020	rs41592102	49258539	49258539	49283539	49233539
11	ENSBTAG00000038477	1	49282691	49296194	protein_coding	GGCX	integral component of membrane	GO:0016021	rs41592102	49258539	49258539	49283539	49233539
11	ENSBTAG00000038477	1	49282691	49296194	protein_coding	GGCX	lyase activity	GO:0016829	rs41592102	49258539	49258539	49283539	49233539
11	ENSBTAG00000038477	1	49282691	49296194	protein_coding	GGCX	endoplasmic reticulum	GO:0005783	rs41592102	49258539	49258539	49283539	49233539
11	ENSBTAG00000038477	1	49282691	49296194	protein_coding	GGCX	endoplasmic reticulum membrane	GO:0005789	rs41592102	49258539	49258539	49283539	49233539
11	ENSBTAG00000038477	1	49282691	49296194	protein_coding	GGCX	gamma-glutamyl carboxylase activity	GO:0008488	rs41592102	49258539	49258539	49283539	49233539
11	ENSBTAG00000038477	1	49282691	49296194	protein_coding	GGCX	peptidyl-glutamic acid carboxylation	GO:0017187	rs41592102	49258539	49258539	49283539	49233539
11	ENSBTAG00000018291	1	49230913	49236832	protein_coding	C11H2orf68			rs41592102	49258539	49258539	49283539	49233539
11	ENSBTAG00000018289	1	49239505	49244103	protein_coding	TMEM150A	membrane	GO:0016020	rs41592102	49258539	49258539	49283539	49233539
11	ENSBTAG00000018289	1	49239505	49244103	protein_coding	TMEM150A	integral component of membrane	GO:0016021	rs41592102	49258539	49258539	49283539	49233539
11	ENSBTAG00000018289	1	49239505	49244103	protein_coding	TMEM150A	lysosome	GO:0005764	rs41592102	49258539	49258539	49283539	49233539
11	ENSBTAG00000018289	1	49239505	49244103	protein_coding	TMEM150A	regulation of autophagy	GO:0010506	rs41592102	49258539	49258539	49283539	49233539
11	ENSBTAG00000018289	1	49239505	49244103	protein_coding	TMEM150A	phosphatidylinositol phosphorylation	GO:0046854	rs41592102	49258539	49258539	49283539	49233539
11	ENSBTAG00000018289	1	49239505	49244103	protein_coding	TMEM150A	protein localization to plasma membrane	GO:0072659	rs41592102	49258539	49258539	49283539	49233539
11	ENSBTAG00000018289	1	49239505	49244103	protein_coding	TMEM150A	integral component of plasma membrane	GO:0005887	rs41592102	49258539	49258539	49283539	49233539
11	ENSBTAG00000018286	-1	49244485	49246356	protein_coding	RNF181	cytoplasm	GO:0005737	rs41592102	49258539	49258539	49283539	49233539
11	ENSBTAG00000018286	-1	49244485	49246356	protein_coding	RNF181	metal ion binding	GO:0046872	rs41592102	49258539	49258539	49283539	49233539
11	ENSBTAG00000018286	-1	49244485	49246356	protein_coding	RNF181	transferase activity	GO:0016740	rs41592102	49258539	49258539	49283539	49233539
11	ENSBTAG00000018286	-1	49244485	49246356	protein_coding	RNF181	protein ubiquitination	GO:0016567	rs41592102	49258539	49258539	49283539	49233539
11	ENSBTAG00000018286	-1	49244485	49246356	protein_coding	RNF181	ubiquitin protein ligase activity	GO:0061630	rs41592102	49258539	49258539	49283539	49233539
11	ENSBTAG00000018286	-1	49244485	49246356	protein_coding	RNF181	ubiquitin-protein transferase activity	GO:0004842	rs41592102	49258539	49258539	49283539	49233539
11	ENSBTAG00000018286	-1	49244485	49246356	protein_coding	RNF181	protein autoubiquitination	GO:0051865	rs41592102	49258539	49258539	49283539	49233539
11	ENSBTAG00000018285	-1	49249763	49258304	protein_coding	VAMP5	plasma membrane	GO:0005886	rs41592102	49258539	49258539	49283539	49233539
11	ENSBTAG00000018285	-1	49249763	49258304	protein_coding	VAMP5	membrane	GO:0016020	rs41592102	49258539	49258539	49283539	49233539
11	ENSBTAG00000018285	-1	49249763	49258304	protein_coding	VAMP5	integral component of membrane	GO:0016021	rs41592102	49258539	49258539	49283539	49233539
11	ENSBTAG00000018285	-1	49249763	49258304	protein_coding	VAMP5	integral component of plasma membrane	GO:0005887	rs41592102	49258539	49258539	49283539	49233539
11	ENSBTAG00000018285	-1	49249763	49258304	protein_coding	VAMP5	multicellular organism development	GO:0007275	rs41592102	49258539	49258539	49283539	49233539
11	ENSBTAG00000018285	-1	49249763	49258304	protein_coding	VAMP5	vesicle-mediated transport	GO:0016192	rs41592102	49258539	49258539	49283539	49233539
11	ENSBTAG00000018285	-1	49249763	49258304	protein_coding	VAMP5	Golgi apparatus	GO:0005794	rs41592102	49258539	49258539	49283539	49233539
11	ENSBTAG00000018285	-1	49249763	49258304	protein_coding	VAMP5	protein binding	GO:0005515	rs41592102	49258539	49258539	49283539	49233539
11	ENSBTAG00000018285	-1	49249763	49258304	protein_coding	VAMP5	cell surface	GO:0009986	rs41592102	49258539	49258539	49283539	49233539
11	ENSBTAG00000018285	-1	49249763	49258304	protein_coding	VAMP5	cell differentiation	GO:0030154	rs41592102	49258539	49258539	49283539	49233539
11	ENSBTAG00000018285	-1	49249763	49258304	protein_coding	VAMP5	trans-Golgi network	GO:0005802	rs41592102	49258539	49258539	49283539	49233539
11	ENSBTAG00000018285	-1	49249763	49258304	protein_coding	VAMP5	late endosome	GO:0005770	rs41592102	49258539	49258539	49283539	49233539
11	ENSBTAG00000018285	-1	49249763	49258304	protein_coding	VAMP5	muscle organ development	GO:0007517	rs41592102	49258539	49258539	49283539	49233539
11	ENSBTAG00000018285	-1	49249763	49258304	protein_coding	VAMP5	skeletal muscle tissue development	GO:0007519	rs41592102	49258539	49258539	49283539	49233539
11	ENSBTAG00000018285	-1	49249763	49258304	protein_coding	VAMP5	Golgi to plasma membrane protein transport	GO:0043001	rs41592102	49258539	49258539	49283539	49233539
11	ENSBTAG00000018285	-1	49249763	49258304	protein_coding	VAMP5	intercalated disc	GO:0014704	rs41592102	49258539	49258539	49283539	49233539
11	ENSBTAG00000018285	-1	49249763	49258304	protein_coding	VAMP5	perinuclear region of cytoplasm	GO:0048471	rs41592102	49258539	49258539	49283539	49233539
11	ENSBTAG00000018285	-1	49249763	49258304	protein_coding	VAMP5	integral component of organelle membrane	GO:0031301	rs41592102	49258539	49258539	49283539	49233539
11	ENSBTAG00000018285	-1	49249763	49258304	protein_coding	VAMP5	cytoplasmic vesicle membrane	GO:0030659	rs41592102	49258539	49258539	49283539	49233539
11	ENSBTAG00000018285	-1	49249763	49258304	protein_coding	VAMP5	endomembrane system	GO:0012505	rs41592102	49258539	49258539	49283539	49233539
11	ENSBTAG00000023997	-1	49260841	49264015	protein_coding	VAMP8	plasma membrane	GO:0005886	rs41592102	49258539	49258539	49283539	49233539
11	ENSBTAG00000023997	-1	49260841	49264015	protein_coding	VAMP8	membrane	GO:0016020	rs41592102	49258539	49258539	49283539	49233539
11	ENSBTAG00000023997	-1	49260841	49264015	protein_coding	VAMP8	integral component of membrane	GO:0016021	rs41592102	49258539	49258539	49283539	49233539
11	ENSBTAG00000023997	-1	49260841	49264015	protein_coding	VAMP8	lysosome	GO:0005764	rs41592102	49258539	49258539	49283539	49233539
11	ENSBTAG00000023997	-1	49260841	49264015	protein_coding	VAMP8	protein transport	GO:0015031	rs41592102	49258539	49258539	49283539	49233539
11	ENSBTAG00000023997	-1	49260841	49264015	protein_coding	VAMP8	vesicle-mediated transport	GO:0016192	rs41592102	49258539	49258539	49283539	49233539
11	ENSBTAG00000023997	-1	49260841	49264015	protein_coding	VAMP8	endosome	GO:0005768	rs41592102	49258539	49258539	49283539	49233539
11	ENSBTAG00000023997	-1	49260841	49264015	protein_coding	VAMP8	early endosome membrane	GO:0031901	rs41592102	49258539	49258539	49283539	49233539
11	ENSBTAG00000023997	-1	49260841	49264015	protein_coding	VAMP8	lysosomal membrane	GO:0005765	rs41592102	49258539	49258539	49283539	49233539
11	ENSBTAG00000023997	-1	49260841	49264015	protein_coding	VAMP8	late endosome membrane	GO:0031902	rs41592102	49258539	49258539	49283539	49233539
11	ENSBTAG00000023997	-1	49260841	49264015	protein_coding	VAMP8	autophagy	GO:0006914	rs41592102	49258539	49258539	49283539	49233539
11	ENSBTAG00000023997	-1	49260841	49264015	protein_coding	VAMP8	SNARE complex	GO:0031201	rs41592102	49258539	49258539	49283539	49233539
11	ENSBTAG00000023997	-1	49260841	49264015	protein_coding	VAMP8	autophagosome maturation	GO:0097352	rs41592102	49258539	49258539	49283539	49233539
11	ENSBTAG00000023997	-1	49260841	49264015	protein_coding	VAMP8	chloride channel inhibitor activity	GO:0019869	rs41592102	49258539	49258539	49283539	49233539
11	ENSBTAG00000023997	-1	49260841	49264015	protein_coding	VAMP8	autophagosome membrane docking	GO:0016240	rs41592102	49258539	49258539	49283539	49233539
11	ENSBTAG00000023997	-1	49260841	49264015	protein_coding	VAMP8	viral entry into host cell	GO:0046718	rs41592102	49258539	49258539	49283539	49233539
11	ENSBTAG00000023997	-1	49260841	49264015	protein_coding	VAMP8	mucus secretion	GO:0070254	rs41592102	49258539	49258539	49283539	49233539
11	ENSBTAG00000023997	-1	49260841	49264015	protein_coding	VAMP8	regulation of protein localization to plasma membrane	GO:1903076	rs41592102	49258539	49258539	49283539	49233539
11	ENSBTAG00000023997	-1	49260841	49264015	protein_coding	VAMP8	negative regulation of secretion by cell	GO:1903531	rs41592102	49258539	49258539	49283539	49233539
11	ENSBTAG00000023997	-1	49260841	49264015	protein_coding	VAMP8	positive regulation of histamine secretion by mast cell	GO:1903595	rs41592102	49258539	49258539	49283539	49233539
11	ENSBTAG00000023997	-1	49260841	49264015	protein_coding	VAMP8	cytoplasm	GO:0005737	rs41592102	49258539	49258539	49283539	49233539
11	ENSBTAG00000023997	-1	49260841	49264015	protein_coding	VAMP8	cytosol	GO:0005829	rs41592102	49258539	49258539	49283539	49233539
11	ENSBTAG00000023997	-1	49260841	49264015	protein_coding	VAMP8	secretory granule membrane	GO:0030667	rs41592102	49258539	49258539	49283539	49233539
11	ENSBTAG00000023997	-1	49260841	49264015	protein_coding	VAMP8	vesicle	GO:0031982	rs41592102	49258539	49258539	49283539	49233539
11	ENSBTAG00000023997	-1	49260841	49264015	protein_coding	VAMP8	azurophil granule membrane	GO:0035577	rs41592102	49258539	49258539	49283539	49233539
11	ENSBTAG00000023997	-1	49260841	49264015	protein_coding	VAMP8	perinuclear region of cytoplasm	GO:0048471	rs41592102	49258539	49258539	49283539	49233539
11	ENSBTAG00000023997	-1	49260841	49264015	protein_coding	VAMP8	recycling endosome	GO:0055037	rs41592102	49258539	49258539	49283539	49233539
11	ENSBTAG00000023997	-1	49260841	49264015	protein_coding	VAMP8	mucin granule	GO:0098594	rs41592102	49258539	49258539	49283539	49233539
11	ENSBTAG00000038477	1	49282691	49296194	protein_coding	GGCX	membrane	GO:0016020	rs41592102	49258539	49258539	49283539	49233539
11	ENSBTAG00000038477	1	49282691	49296194	protein_coding	GGCX	integral component of membrane	GO:0016021	rs41592102	49258539	49258539	49283539	49233539
11	ENSBTAG00000038477	1	49282691	49296194	protein_coding	GGCX	lyase activity	GO:0016829	rs41592102	49258539	49258539	49283539	49233539
11	ENSBTAG00000038477	1	49282691	49296194	protein_coding	GGCX	endoplasmic reticulum	GO:0005783	rs41592102	49258539	49258539	49283539	49233539
11	ENSBTAG00000038477	1	49282691	49296194	protein_coding	GGCX	endoplasmic reticulum membrane	GO:0005789	rs41592102	49258539	49258539	49283539	49233539
11	ENSBTAG00000038477	1	49282691	49296194	protein_coding	GGCX	gamma-glutamyl carboxylase activity	GO:0008488	rs41592102	49258539	49258539	49283539	49233539
11	ENSBTAG00000038477	1	49282691	49296194	protein_coding	GGCX	peptidyl-glutamic acid carboxylation	GO:0017187	rs41592102	49258539	49258539	49283539	49233539
11	ENSBTAG00000018291	1	49230913	49236832	protein_coding	C11H2orf68			rs110937248	49259673	49259673	49284673	49234673
11	ENSBTAG00000018289	1	49239505	49244103	protein_coding	TMEM150A	membrane	GO:0016020	rs110937248	49259673	49259673	49284673	49234673
11	ENSBTAG00000018289	1	49239505	49244103	protein_coding	TMEM150A	integral component of membrane	GO:0016021	rs110937248	49259673	49259673	49284673	49234673
11	ENSBTAG00000018289	1	49239505	49244103	protein_coding	TMEM150A	lysosome	GO:0005764	rs110937248	49259673	49259673	49284673	49234673
11	ENSBTAG00000018289	1	49239505	49244103	protein_coding	TMEM150A	regulation of autophagy	GO:0010506	rs110937248	49259673	49259673	49284673	49234673
11	ENSBTAG00000018289	1	49239505	49244103	protein_coding	TMEM150A	phosphatidylinositol phosphorylation	GO:0046854	rs110937248	49259673	49259673	49284673	49234673
11	ENSBTAG00000018289	1	49239505	49244103	protein_coding	TMEM150A	protein localization to plasma membrane	GO:0072659	rs110937248	49259673	49259673	49284673	49234673
11	ENSBTAG00000018289	1	49239505	49244103	protein_coding	TMEM150A	integral component of plasma membrane	GO:0005887	rs110937248	49259673	49259673	49284673	49234673
11	ENSBTAG00000018286	-1	49244485	49246356	protein_coding	RNF181	cytoplasm	GO:0005737	rs110937248	49259673	49259673	49284673	49234673
11	ENSBTAG00000018286	-1	49244485	49246356	protein_coding	RNF181	metal ion binding	GO:0046872	rs110937248	49259673	49259673	49284673	49234673
11	ENSBTAG00000018286	-1	49244485	49246356	protein_coding	RNF181	transferase activity	GO:0016740	rs110937248	49259673	49259673	49284673	49234673
11	ENSBTAG00000018286	-1	49244485	49246356	protein_coding	RNF181	protein ubiquitination	GO:0016567	rs110937248	49259673	49259673	49284673	49234673
11	ENSBTAG00000018286	-1	49244485	49246356	protein_coding	RNF181	ubiquitin protein ligase activity	GO:0061630	rs110937248	49259673	49259673	49284673	49234673
11	ENSBTAG00000018286	-1	49244485	49246356	protein_coding	RNF181	ubiquitin-protein transferase activity	GO:0004842	rs110937248	49259673	49259673	49284673	49234673
11	ENSBTAG00000018286	-1	49244485	49246356	protein_coding	RNF181	protein autoubiquitination	GO:0051865	rs110937248	49259673	49259673	49284673	49234673
11	ENSBTAG00000018285	-1	49249763	49258304	protein_coding	VAMP5	plasma membrane	GO:0005886	rs110937248	49259673	49259673	49284673	49234673
11	ENSBTAG00000018285	-1	49249763	49258304	protein_coding	VAMP5	membrane	GO:0016020	rs110937248	49259673	49259673	49284673	49234673
11	ENSBTAG00000018285	-1	49249763	49258304	protein_coding	VAMP5	integral component of membrane	GO:0016021	rs110937248	49259673	49259673	49284673	49234673
11	ENSBTAG00000018285	-1	49249763	49258304	protein_coding	VAMP5	integral component of plasma membrane	GO:0005887	rs110937248	49259673	49259673	49284673	49234673
11	ENSBTAG00000018285	-1	49249763	49258304	protein_coding	VAMP5	multicellular organism development	GO:0007275	rs110937248	49259673	49259673	49284673	49234673
11	ENSBTAG00000018285	-1	49249763	49258304	protein_coding	VAMP5	vesicle-mediated transport	GO:0016192	rs110937248	49259673	49259673	49284673	49234673
11	ENSBTAG00000018285	-1	49249763	49258304	protein_coding	VAMP5	Golgi apparatus	GO:0005794	rs110937248	49259673	49259673	49284673	49234673
11	ENSBTAG00000018285	-1	49249763	49258304	protein_coding	VAMP5	protein binding	GO:0005515	rs110937248	49259673	49259673	49284673	49234673
11	ENSBTAG00000018285	-1	49249763	49258304	protein_coding	VAMP5	cell surface	GO:0009986	rs110937248	49259673	49259673	49284673	49234673
11	ENSBTAG00000018285	-1	49249763	49258304	protein_coding	VAMP5	cell differentiation	GO:0030154	rs110937248	49259673	49259673	49284673	49234673
11	ENSBTAG00000018285	-1	49249763	49258304	protein_coding	VAMP5	trans-Golgi network	GO:0005802	rs110937248	49259673	49259673	49284673	49234673
11	ENSBTAG00000018285	-1	49249763	49258304	protein_coding	VAMP5	late endosome	GO:0005770	rs110937248	49259673	49259673	49284673	49234673
11	ENSBTAG00000018285	-1	49249763	49258304	protein_coding	VAMP5	muscle organ development	GO:0007517	rs110937248	49259673	49259673	49284673	49234673
11	ENSBTAG00000018285	-1	49249763	49258304	protein_coding	VAMP5	skeletal muscle tissue development	GO:0007519	rs110937248	49259673	49259673	49284673	49234673
11	ENSBTAG00000018285	-1	49249763	49258304	protein_coding	VAMP5	Golgi to plasma membrane protein transport	GO:0043001	rs110937248	49259673	49259673	49284673	49234673
11	ENSBTAG00000018285	-1	49249763	49258304	protein_coding	VAMP5	intercalated disc	GO:0014704	rs110937248	49259673	49259673	49284673	49234673
11	ENSBTAG00000018285	-1	49249763	49258304	protein_coding	VAMP5	perinuclear region of cytoplasm	GO:0048471	rs110937248	49259673	49259673	49284673	49234673
11	ENSBTAG00000018285	-1	49249763	49258304	protein_coding	VAMP5	integral component of organelle membrane	GO:0031301	rs110937248	49259673	49259673	49284673	49234673
11	ENSBTAG00000018285	-1	49249763	49258304	protein_coding	VAMP5	cytoplasmic vesicle membrane	GO:0030659	rs110937248	49259673	49259673	49284673	49234673
11	ENSBTAG00000018285	-1	49249763	49258304	protein_coding	VAMP5	endomembrane system	GO:0012505	rs110937248	49259673	49259673	49284673	49234673
11	ENSBTAG00000023997	-1	49260841	49264015	protein_coding	VAMP8	plasma membrane	GO:0005886	rs110937248	49259673	49259673	49284673	49234673
11	ENSBTAG00000023997	-1	49260841	49264015	protein_coding	VAMP8	membrane	GO:0016020	rs110937248	49259673	49259673	49284673	49234673
11	ENSBTAG00000023997	-1	49260841	49264015	protein_coding	VAMP8	integral component of membrane	GO:0016021	rs110937248	49259673	49259673	49284673	49234673
11	ENSBTAG00000023997	-1	49260841	49264015	protein_coding	VAMP8	lysosome	GO:0005764	rs110937248	49259673	49259673	49284673	49234673
11	ENSBTAG00000023997	-1	49260841	49264015	protein_coding	VAMP8	protein transport	GO:0015031	rs110937248	49259673	49259673	49284673	49234673
11	ENSBTAG00000023997	-1	49260841	49264015	protein_coding	VAMP8	vesicle-mediated transport	GO:0016192	rs110937248	49259673	49259673	49284673	49234673
11	ENSBTAG00000023997	-1	49260841	49264015	protein_coding	VAMP8	endosome	GO:0005768	rs110937248	49259673	49259673	49284673	49234673
11	ENSBTAG00000023997	-1	49260841	49264015	protein_coding	VAMP8	early endosome membrane	GO:0031901	rs110937248	49259673	49259673	49284673	49234673
11	ENSBTAG00000023997	-1	49260841	49264015	protein_coding	VAMP8	lysosomal membrane	GO:0005765	rs110937248	49259673	49259673	49284673	49234673
11	ENSBTAG00000023997	-1	49260841	49264015	protein_coding	VAMP8	late endosome membrane	GO:0031902	rs110937248	49259673	49259673	49284673	49234673
11	ENSBTAG00000023997	-1	49260841	49264015	protein_coding	VAMP8	autophagy	GO:0006914	rs110937248	49259673	49259673	49284673	49234673
11	ENSBTAG00000023997	-1	49260841	49264015	protein_coding	VAMP8	SNARE complex	GO:0031201	rs110937248	49259673	49259673	49284673	49234673
11	ENSBTAG00000023997	-1	49260841	49264015	protein_coding	VAMP8	autophagosome maturation	GO:0097352	rs110937248	49259673	49259673	49284673	49234673
11	ENSBTAG00000023997	-1	49260841	49264015	protein_coding	VAMP8	chloride channel inhibitor activity	GO:0019869	rs110937248	49259673	49259673	49284673	49234673
11	ENSBTAG00000023997	-1	49260841	49264015	protein_coding	VAMP8	autophagosome membrane docking	GO:0016240	rs110937248	49259673	49259673	49284673	49234673
11	ENSBTAG00000023997	-1	49260841	49264015	protein_coding	VAMP8	viral entry into host cell	GO:0046718	rs110937248	49259673	49259673	49284673	49234673
11	ENSBTAG00000023997	-1	49260841	49264015	protein_coding	VAMP8	mucus secretion	GO:0070254	rs110937248	49259673	49259673	49284673	49234673
11	ENSBTAG00000023997	-1	49260841	49264015	protein_coding	VAMP8	regulation of protein localization to plasma membrane	GO:1903076	rs110937248	49259673	49259673	49284673	49234673
11	ENSBTAG00000023997	-1	49260841	49264015	protein_coding	VAMP8	negative regulation of secretion by cell	GO:1903531	rs110937248	49259673	49259673	49284673	49234673
11	ENSBTAG00000023997	-1	49260841	49264015	protein_coding	VAMP8	positive regulation of histamine secretion by mast cell	GO:1903595	rs110937248	49259673	49259673	49284673	49234673
11	ENSBTAG00000023997	-1	49260841	49264015	protein_coding	VAMP8	cytoplasm	GO:0005737	rs110937248	49259673	49259673	49284673	49234673
11	ENSBTAG00000023997	-1	49260841	49264015	protein_coding	VAMP8	cytosol	GO:0005829	rs110937248	49259673	49259673	49284673	49234673
11	ENSBTAG00000023997	-1	49260841	49264015	protein_coding	VAMP8	secretory granule membrane	GO:0030667	rs110937248	49259673	49259673	49284673	49234673
11	ENSBTAG00000023997	-1	49260841	49264015	protein_coding	VAMP8	vesicle	GO:0031982	rs110937248	49259673	49259673	49284673	49234673
11	ENSBTAG00000023997	-1	49260841	49264015	protein_coding	VAMP8	azurophil granule membrane	GO:0035577	rs110937248	49259673	49259673	49284673	49234673
11	ENSBTAG00000023997	-1	49260841	49264015	protein_coding	VAMP8	perinuclear region of cytoplasm	GO:0048471	rs110937248	49259673	49259673	49284673	49234673
11	ENSBTAG00000023997	-1	49260841	49264015	protein_coding	VAMP8	recycling endosome	GO:0055037	rs110937248	49259673	49259673	49284673	49234673
11	ENSBTAG00000023997	-1	49260841	49264015	protein_coding	VAMP8	mucin granule	GO:0098594	rs110937248	49259673	49259673	49284673	49234673
11	ENSBTAG00000038477	1	49282691	49296194	protein_coding	GGCX	membrane	GO:0016020	rs110937248	49259673	49259673	49284673	49234673
11	ENSBTAG00000038477	1	49282691	49296194	protein_coding	GGCX	integral component of membrane	GO:0016021	rs110937248	49259673	49259673	49284673	49234673
11	ENSBTAG00000038477	1	49282691	49296194	protein_coding	GGCX	lyase activity	GO:0016829	rs110937248	49259673	49259673	49284673	49234673
11	ENSBTAG00000038477	1	49282691	49296194	protein_coding	GGCX	endoplasmic reticulum	GO:0005783	rs110937248	49259673	49259673	49284673	49234673
11	ENSBTAG00000038477	1	49282691	49296194	protein_coding	GGCX	endoplasmic reticulum membrane	GO:0005789	rs110937248	49259673	49259673	49284673	49234673
11	ENSBTAG00000038477	1	49282691	49296194	protein_coding	GGCX	gamma-glutamyl carboxylase activity	GO:0008488	rs110937248	49259673	49259673	49284673	49234673
11	ENSBTAG00000038477	1	49282691	49296194	protein_coding	GGCX	peptidyl-glutamic acid carboxylation	GO:0017187	rs110937248	49259673	49259673	49284673	49234673
11	ENSBTAG00000018291	1	49230913	49236832	protein_coding	C11H2orf68			rs110937248	49259673	49259673	49284673	49234673
11	ENSBTAG00000018289	1	49239505	49244103	protein_coding	TMEM150A	membrane	GO:0016020	rs110937248	49259673	49259673	49284673	49234673
11	ENSBTAG00000018289	1	49239505	49244103	protein_coding	TMEM150A	integral component of membrane	GO:0016021	rs110937248	49259673	49259673	49284673	49234673
11	ENSBTAG00000018289	1	49239505	49244103	protein_coding	TMEM150A	lysosome	GO:0005764	rs110937248	49259673	49259673	49284673	49234673
11	ENSBTAG00000018289	1	49239505	49244103	protein_coding	TMEM150A	regulation of autophagy	GO:0010506	rs110937248	49259673	49259673	49284673	49234673
11	ENSBTAG00000018289	1	49239505	49244103	protein_coding	TMEM150A	phosphatidylinositol phosphorylation	GO:0046854	rs110937248	49259673	49259673	49284673	49234673
11	ENSBTAG00000018289	1	49239505	49244103	protein_coding	TMEM150A	protein localization to plasma membrane	GO:0072659	rs110937248	49259673	49259673	49284673	49234673
11	ENSBTAG00000018289	1	49239505	49244103	protein_coding	TMEM150A	integral component of plasma membrane	GO:0005887	rs110937248	49259673	49259673	49284673	49234673
11	ENSBTAG00000018286	-1	49244485	49246356	protein_coding	RNF181	cytoplasm	GO:0005737	rs110937248	49259673	49259673	49284673	49234673
11	ENSBTAG00000018286	-1	49244485	49246356	protein_coding	RNF181	metal ion binding	GO:0046872	rs110937248	49259673	49259673	49284673	49234673
11	ENSBTAG00000018286	-1	49244485	49246356	protein_coding	RNF181	transferase activity	GO:0016740	rs110937248	49259673	49259673	49284673	49234673
11	ENSBTAG00000018286	-1	49244485	49246356	protein_coding	RNF181	protein ubiquitination	GO:0016567	rs110937248	49259673	49259673	49284673	49234673
11	ENSBTAG00000018286	-1	49244485	49246356	protein_coding	RNF181	ubiquitin protein ligase activity	GO:0061630	rs110937248	49259673	49259673	49284673	49234673
11	ENSBTAG00000018286	-1	49244485	49246356	protein_coding	RNF181	ubiquitin-protein transferase activity	GO:0004842	rs110937248	49259673	49259673	49284673	49234673
11	ENSBTAG00000018286	-1	49244485	49246356	protein_coding	RNF181	protein autoubiquitination	GO:0051865	rs110937248	49259673	49259673	49284673	49234673
11	ENSBTAG00000018285	-1	49249763	49258304	protein_coding	VAMP5	plasma membrane	GO:0005886	rs110937248	49259673	49259673	49284673	49234673
11	ENSBTAG00000018285	-1	49249763	49258304	protein_coding	VAMP5	membrane	GO:0016020	rs110937248	49259673	49259673	49284673	49234673
11	ENSBTAG00000018285	-1	49249763	49258304	protein_coding	VAMP5	integral component of membrane	GO:0016021	rs110937248	49259673	49259673	49284673	49234673
11	ENSBTAG00000018285	-1	49249763	49258304	protein_coding	VAMP5	integral component of plasma membrane	GO:0005887	rs110937248	49259673	49259673	49284673	49234673
11	ENSBTAG00000018285	-1	49249763	49258304	protein_coding	VAMP5	multicellular organism development	GO:0007275	rs110937248	49259673	49259673	49284673	49234673
11	ENSBTAG00000018285	-1	49249763	49258304	protein_coding	VAMP5	vesicle-mediated transport	GO:0016192	rs110937248	49259673	49259673	49284673	49234673
11	ENSBTAG00000018285	-1	49249763	49258304	protein_coding	VAMP5	Golgi apparatus	GO:0005794	rs110937248	49259673	49259673	49284673	49234673
11	ENSBTAG00000018285	-1	49249763	49258304	protein_coding	VAMP5	protein binding	GO:0005515	rs110937248	49259673	49259673	49284673	49234673
11	ENSBTAG00000018285	-1	49249763	49258304	protein_coding	VAMP5	cell surface	GO:0009986	rs110937248	49259673	49259673	49284673	49234673
11	ENSBTAG00000018285	-1	49249763	49258304	protein_coding	VAMP5	cell differentiation	GO:0030154	rs110937248	49259673	49259673	49284673	49234673
11	ENSBTAG00000018285	-1	49249763	49258304	protein_coding	VAMP5	trans-Golgi network	GO:0005802	rs110937248	49259673	49259673	49284673	49234673
11	ENSBTAG00000018285	-1	49249763	49258304	protein_coding	VAMP5	late endosome	GO:0005770	rs110937248	49259673	49259673	49284673	49234673
11	ENSBTAG00000018285	-1	49249763	49258304	protein_coding	VAMP5	muscle organ development	GO:0007517	rs110937248	49259673	49259673	49284673	49234673
11	ENSBTAG00000018285	-1	49249763	49258304	protein_coding	VAMP5	skeletal muscle tissue development	GO:0007519	rs110937248	49259673	49259673	49284673	49234673
11	ENSBTAG00000018285	-1	49249763	49258304	protein_coding	VAMP5	Golgi to plasma membrane protein transport	GO:0043001	rs110937248	49259673	49259673	49284673	49234673
11	ENSBTAG00000018285	-1	49249763	49258304	protein_coding	VAMP5	intercalated disc	GO:0014704	rs110937248	49259673	49259673	49284673	49234673
11	ENSBTAG00000018285	-1	49249763	49258304	protein_coding	VAMP5	perinuclear region of cytoplasm	GO:0048471	rs110937248	49259673	49259673	49284673	49234673
11	ENSBTAG00000018285	-1	49249763	49258304	protein_coding	VAMP5	integral component of organelle membrane	GO:0031301	rs110937248	49259673	49259673	49284673	49234673
11	ENSBTAG00000018285	-1	49249763	49258304	protein_coding	VAMP5	cytoplasmic vesicle membrane	GO:0030659	rs110937248	49259673	49259673	49284673	49234673
11	ENSBTAG00000018285	-1	49249763	49258304	protein_coding	VAMP5	endomembrane system	GO:0012505	rs110937248	49259673	49259673	49284673	49234673
11	ENSBTAG00000023997	-1	49260841	49264015	protein_coding	VAMP8	plasma membrane	GO:0005886	rs110937248	49259673	49259673	49284673	49234673
11	ENSBTAG00000023997	-1	49260841	49264015	protein_coding	VAMP8	membrane	GO:0016020	rs110937248	49259673	49259673	49284673	49234673
11	ENSBTAG00000023997	-1	49260841	49264015	protein_coding	VAMP8	integral component of membrane	GO:0016021	rs110937248	49259673	49259673	49284673	49234673
11	ENSBTAG00000023997	-1	49260841	49264015	protein_coding	VAMP8	lysosome	GO:0005764	rs110937248	49259673	49259673	49284673	49234673
11	ENSBTAG00000023997	-1	49260841	49264015	protein_coding	VAMP8	protein transport	GO:0015031	rs110937248	49259673	49259673	49284673	49234673
11	ENSBTAG00000023997	-1	49260841	49264015	protein_coding	VAMP8	vesicle-mediated transport	GO:0016192	rs110937248	49259673	49259673	49284673	49234673
11	ENSBTAG00000023997	-1	49260841	49264015	protein_coding	VAMP8	endosome	GO:0005768	rs110937248	49259673	49259673	49284673	49234673
11	ENSBTAG00000023997	-1	49260841	49264015	protein_coding	VAMP8	early endosome membrane	GO:0031901	rs110937248	49259673	49259673	49284673	49234673
11	ENSBTAG00000023997	-1	49260841	49264015	protein_coding	VAMP8	lysosomal membrane	GO:0005765	rs110937248	49259673	49259673	49284673	49234673
11	ENSBTAG00000023997	-1	49260841	49264015	protein_coding	VAMP8	late endosome membrane	GO:0031902	rs110937248	49259673	49259673	49284673	49234673
11	ENSBTAG00000023997	-1	49260841	49264015	protein_coding	VAMP8	autophagy	GO:0006914	rs110937248	49259673	49259673	49284673	49234673
11	ENSBTAG00000023997	-1	49260841	49264015	protein_coding	VAMP8	SNARE complex	GO:0031201	rs110937248	49259673	49259673	49284673	49234673
11	ENSBTAG00000023997	-1	49260841	49264015	protein_coding	VAMP8	autophagosome maturation	GO:0097352	rs110937248	49259673	49259673	49284673	49234673
11	ENSBTAG00000023997	-1	49260841	49264015	protein_coding	VAMP8	chloride channel inhibitor activity	GO:0019869	rs110937248	49259673	49259673	49284673	49234673
11	ENSBTAG00000023997	-1	49260841	49264015	protein_coding	VAMP8	autophagosome membrane docking	GO:0016240	rs110937248	49259673	49259673	49284673	49234673
11	ENSBTAG00000023997	-1	49260841	49264015	protein_coding	VAMP8	viral entry into host cell	GO:0046718	rs110937248	49259673	49259673	49284673	49234673
11	ENSBTAG00000023997	-1	49260841	49264015	protein_coding	VAMP8	mucus secretion	GO:0070254	rs110937248	49259673	49259673	49284673	49234673
11	ENSBTAG00000023997	-1	49260841	49264015	protein_coding	VAMP8	regulation of protein localization to plasma membrane	GO:1903076	rs110937248	49259673	49259673	49284673	49234673
11	ENSBTAG00000023997	-1	49260841	49264015	protein_coding	VAMP8	negative regulation of secretion by cell	GO:1903531	rs110937248	49259673	49259673	49284673	49234673
11	ENSBTAG00000023997	-1	49260841	49264015	protein_coding	VAMP8	positive regulation of histamine secretion by mast cell	GO:1903595	rs110937248	49259673	49259673	49284673	49234673
11	ENSBTAG00000023997	-1	49260841	49264015	protein_coding	VAMP8	cytoplasm	GO:0005737	rs110937248	49259673	49259673	49284673	49234673
11	ENSBTAG00000023997	-1	49260841	49264015	protein_coding	VAMP8	cytosol	GO:0005829	rs110937248	49259673	49259673	49284673	49234673
11	ENSBTAG00000023997	-1	49260841	49264015	protein_coding	VAMP8	secretory granule membrane	GO:0030667	rs110937248	49259673	49259673	49284673	49234673
11	ENSBTAG00000023997	-1	49260841	49264015	protein_coding	VAMP8	vesicle	GO:0031982	rs110937248	49259673	49259673	49284673	49234673
11	ENSBTAG00000023997	-1	49260841	49264015	protein_coding	VAMP8	azurophil granule membrane	GO:0035577	rs110937248	49259673	49259673	49284673	49234673
11	ENSBTAG00000023997	-1	49260841	49264015	protein_coding	VAMP8	perinuclear region of cytoplasm	GO:0048471	rs110937248	49259673	49259673	49284673	49234673
11	ENSBTAG00000023997	-1	49260841	49264015	protein_coding	VAMP8	recycling endosome	GO:0055037	rs110937248	49259673	49259673	49284673	49234673
11	ENSBTAG00000023997	-1	49260841	49264015	protein_coding	VAMP8	mucin granule	GO:0098594	rs110937248	49259673	49259673	49284673	49234673
11	ENSBTAG00000038477	1	49282691	49296194	protein_coding	GGCX	membrane	GO:0016020	rs110937248	49259673	49259673	49284673	49234673
11	ENSBTAG00000038477	1	49282691	49296194	protein_coding	GGCX	integral component of membrane	GO:0016021	rs110937248	49259673	49259673	49284673	49234673
11	ENSBTAG00000038477	1	49282691	49296194	protein_coding	GGCX	lyase activity	GO:0016829	rs110937248	49259673	49259673	49284673	49234673
11	ENSBTAG00000038477	1	49282691	49296194	protein_coding	GGCX	endoplasmic reticulum	GO:0005783	rs110937248	49259673	49259673	49284673	49234673
11	ENSBTAG00000038477	1	49282691	49296194	protein_coding	GGCX	endoplasmic reticulum membrane	GO:0005789	rs110937248	49259673	49259673	49284673	49234673
11	ENSBTAG00000038477	1	49282691	49296194	protein_coding	GGCX	gamma-glutamyl carboxylase activity	GO:0008488	rs110937248	49259673	49259673	49284673	49234673
11	ENSBTAG00000038477	1	49282691	49296194	protein_coding	GGCX	peptidyl-glutamic acid carboxylation	GO:0017187	rs110937248	49259673	49259673	49284673	49234673
11	ENSBTAG00000018291	1	49230913	49236832	protein_coding	C11H2orf68			rs110751825	49261052	49261052	49286052	49236052
11	ENSBTAG00000018289	1	49239505	49244103	protein_coding	TMEM150A	membrane	GO:0016020	rs110751825	49261052	49261052	49286052	49236052
11	ENSBTAG00000018289	1	49239505	49244103	protein_coding	TMEM150A	integral component of membrane	GO:0016021	rs110751825	49261052	49261052	49286052	49236052
11	ENSBTAG00000018289	1	49239505	49244103	protein_coding	TMEM150A	lysosome	GO:0005764	rs110751825	49261052	49261052	49286052	49236052
11	ENSBTAG00000018289	1	49239505	49244103	protein_coding	TMEM150A	regulation of autophagy	GO:0010506	rs110751825	49261052	49261052	49286052	49236052
11	ENSBTAG00000018289	1	49239505	49244103	protein_coding	TMEM150A	phosphatidylinositol phosphorylation	GO:0046854	rs110751825	49261052	49261052	49286052	49236052
11	ENSBTAG00000018289	1	49239505	49244103	protein_coding	TMEM150A	protein localization to plasma membrane	GO:0072659	rs110751825	49261052	49261052	49286052	49236052
11	ENSBTAG00000018289	1	49239505	49244103	protein_coding	TMEM150A	integral component of plasma membrane	GO:0005887	rs110751825	49261052	49261052	49286052	49236052
11	ENSBTAG00000018286	-1	49244485	49246356	protein_coding	RNF181	cytoplasm	GO:0005737	rs110751825	49261052	49261052	49286052	49236052
11	ENSBTAG00000018286	-1	49244485	49246356	protein_coding	RNF181	metal ion binding	GO:0046872	rs110751825	49261052	49261052	49286052	49236052
11	ENSBTAG00000018286	-1	49244485	49246356	protein_coding	RNF181	transferase activity	GO:0016740	rs110751825	49261052	49261052	49286052	49236052
11	ENSBTAG00000018286	-1	49244485	49246356	protein_coding	RNF181	protein ubiquitination	GO:0016567	rs110751825	49261052	49261052	49286052	49236052
11	ENSBTAG00000018286	-1	49244485	49246356	protein_coding	RNF181	ubiquitin protein ligase activity	GO:0061630	rs110751825	49261052	49261052	49286052	49236052
11	ENSBTAG00000018286	-1	49244485	49246356	protein_coding	RNF181	ubiquitin-protein transferase activity	GO:0004842	rs110751825	49261052	49261052	49286052	49236052
11	ENSBTAG00000018286	-1	49244485	49246356	protein_coding	RNF181	protein autoubiquitination	GO:0051865	rs110751825	49261052	49261052	49286052	49236052
11	ENSBTAG00000018285	-1	49249763	49258304	protein_coding	VAMP5	plasma membrane	GO:0005886	rs110751825	49261052	49261052	49286052	49236052
11	ENSBTAG00000018285	-1	49249763	49258304	protein_coding	VAMP5	membrane	GO:0016020	rs110751825	49261052	49261052	49286052	49236052
11	ENSBTAG00000018285	-1	49249763	49258304	protein_coding	VAMP5	integral component of membrane	GO:0016021	rs110751825	49261052	49261052	49286052	49236052
11	ENSBTAG00000018285	-1	49249763	49258304	protein_coding	VAMP5	integral component of plasma membrane	GO:0005887	rs110751825	49261052	49261052	49286052	49236052
11	ENSBTAG00000018285	-1	49249763	49258304	protein_coding	VAMP5	multicellular organism development	GO:0007275	rs110751825	49261052	49261052	49286052	49236052
11	ENSBTAG00000018285	-1	49249763	49258304	protein_coding	VAMP5	vesicle-mediated transport	GO:0016192	rs110751825	49261052	49261052	49286052	49236052
11	ENSBTAG00000018285	-1	49249763	49258304	protein_coding	VAMP5	Golgi apparatus	GO:0005794	rs110751825	49261052	49261052	49286052	49236052
11	ENSBTAG00000018285	-1	49249763	49258304	protein_coding	VAMP5	protein binding	GO:0005515	rs110751825	49261052	49261052	49286052	49236052
11	ENSBTAG00000018285	-1	49249763	49258304	protein_coding	VAMP5	cell surface	GO:0009986	rs110751825	49261052	49261052	49286052	49236052
11	ENSBTAG00000018285	-1	49249763	49258304	protein_coding	VAMP5	cell differentiation	GO:0030154	rs110751825	49261052	49261052	49286052	49236052
11	ENSBTAG00000018285	-1	49249763	49258304	protein_coding	VAMP5	trans-Golgi network	GO:0005802	rs110751825	49261052	49261052	49286052	49236052
11	ENSBTAG00000018285	-1	49249763	49258304	protein_coding	VAMP5	late endosome	GO:0005770	rs110751825	49261052	49261052	49286052	49236052
11	ENSBTAG00000018285	-1	49249763	49258304	protein_coding	VAMP5	muscle organ development	GO:0007517	rs110751825	49261052	49261052	49286052	49236052
11	ENSBTAG00000018285	-1	49249763	49258304	protein_coding	VAMP5	skeletal muscle tissue development	GO:0007519	rs110751825	49261052	49261052	49286052	49236052
11	ENSBTAG00000018285	-1	49249763	49258304	protein_coding	VAMP5	Golgi to plasma membrane protein transport	GO:0043001	rs110751825	49261052	49261052	49286052	49236052
11	ENSBTAG00000018285	-1	49249763	49258304	protein_coding	VAMP5	intercalated disc	GO:0014704	rs110751825	49261052	49261052	49286052	49236052
11	ENSBTAG00000018285	-1	49249763	49258304	protein_coding	VAMP5	perinuclear region of cytoplasm	GO:0048471	rs110751825	49261052	49261052	49286052	49236052
11	ENSBTAG00000018285	-1	49249763	49258304	protein_coding	VAMP5	integral component of organelle membrane	GO:0031301	rs110751825	49261052	49261052	49286052	49236052
11	ENSBTAG00000018285	-1	49249763	49258304	protein_coding	VAMP5	cytoplasmic vesicle membrane	GO:0030659	rs110751825	49261052	49261052	49286052	49236052
11	ENSBTAG00000018285	-1	49249763	49258304	protein_coding	VAMP5	endomembrane system	GO:0012505	rs110751825	49261052	49261052	49286052	49236052
11	ENSBTAG00000023997	-1	49260841	49264015	protein_coding	VAMP8	plasma membrane	GO:0005886	rs110751825	49261052	49261052	49286052	49236052
11	ENSBTAG00000023997	-1	49260841	49264015	protein_coding	VAMP8	membrane	GO:0016020	rs110751825	49261052	49261052	49286052	49236052
11	ENSBTAG00000023997	-1	49260841	49264015	protein_coding	VAMP8	integral component of membrane	GO:0016021	rs110751825	49261052	49261052	49286052	49236052
11	ENSBTAG00000023997	-1	49260841	49264015	protein_coding	VAMP8	lysosome	GO:0005764	rs110751825	49261052	49261052	49286052	49236052
11	ENSBTAG00000023997	-1	49260841	49264015	protein_coding	VAMP8	protein transport	GO:0015031	rs110751825	49261052	49261052	49286052	49236052
[truncated: 7,676 more rows]
