# Supplementary material for: Identification of Candidate Signature Genes and Key Regulators Associated With Trypanotolerance in the Sheko Breed
Source: Front Genet. 2019 Nov 14;10:1095. doi: 10.3389/fgene.2019.01095 (PMC6872528; doi:10.3389/fgene.2019.01095)
Supplement: Supplementary Table 4 — Functionally annotated gene list identified by Rsb analysis. [file Table_4.xls]

## Sheet: Gene list
chr_name	ensembl_gene_id	strand	start_position	end_position	gene_biotype	external_gene_name	name_1006	go_id	refsnp_id	chrom_start	chrom_end	upper_bound	lower_bound
1	ENSBTAG00000023652	-1	37803108	37866950	protein_coding	PROS1	extracellular region	GO:0005576	rs133099427	37852859	37852859	37877859	37827859
1	ENSBTAG00000023652	-1	37803108	37866950	protein_coding	PROS1	calcium ion binding	GO:0005509	rs133099427	37852859	37852859	37877859	37827859
1	ENSBTAG00000023652	-1	37803108	37866950	protein_coding	PROS1	blood coagulation	GO:0007596	rs133099427	37852859	37852859	37877859	37827859
1	ENSBTAG00000023652	-1	37803108	37866950	protein_coding	PROS1	hemostasis	GO:0007599	rs133099427	37852859	37852859	37877859	37827859
1	ENSBTAG00000023652	-1	37803108	37866950	protein_coding	PROS1	fibrinolysis	GO:0042730	rs133099427	37852859	37852859	37877859	37827859
1	ENSBTAG00000023652	-1	37803108	37866950	protein_coding	PROS1	negative regulation of blood coagulation	GO:0030195	rs133099427	37852859	37852859	37877859	37827859
1	ENSBTAG00000023652	-1	37803108	37866950	protein_coding	PROS1	extracellular space	GO:0005615	rs133099427	37852859	37852859	37877859	37827859
1	ENSBTAG00000005155	1	37875395	37952674	protein_coding	ARL13B	nucleotide binding	GO:0000166	rs133099427	37852859	37852859	37877859	37827859
1	ENSBTAG00000005155	1	37875395	37952674	protein_coding	ARL13B	intracellular	GO:0005622	rs133099427	37852859	37852859	37877859	37827859
1	ENSBTAG00000005155	1	37875395	37952674	protein_coding	ARL13B	GTP binding	GO:0005525	rs133099427	37852859	37852859	37877859	37827859
1	ENSBTAG00000005155	1	37875395	37952674	protein_coding	ARL13B	non-motile cilium assembly	GO:1905515	rs133099427	37852859	37852859	37877859	37827859
1	ENSBTAG00000005155	1	37875395	37952674	protein_coding	ARL13B	cilium	GO:0005929	rs133099427	37852859	37852859	37877859	37827859
1	ENSBTAG00000005155	1	37875395	37952674	protein_coding	ARL13B	ciliary membrane	GO:0060170	rs133099427	37852859	37852859	37877859	37827859
1	ENSBTAG00000005155	1	37875395	37952674	protein_coding	ARL13B	receptor localization to non-motile cilium	GO:0097500	rs133099427	37852859	37852859	37877859	37827859
1	ENSBTAG00000005155	1	37875395	37952674	protein_coding	ARL13B	non-motile cilium	GO:0097730	rs133099427	37852859	37852859	37877859	37827859
1	ENSBTAG00000005155	1	37875395	37952674	protein_coding	ARL13B	motile cilium	GO:0031514	rs133099427	37852859	37852859	37877859	37827859
1	ENSBTAG00000005155	1	37875395	37952674	protein_coding	ARL13B	heart looping	GO:0001947	rs133099427	37852859	37852859	37877859	37827859
1	ENSBTAG00000005155	1	37875395	37952674	protein_coding	ARL13B	smoothened signaling pathway	GO:0007224	rs133099427	37852859	37852859	37877859	37827859
1	ENSBTAG00000005155	1	37875395	37952674	protein_coding	ARL13B	determination of left/right symmetry	GO:0007368	rs133099427	37852859	37852859	37877859	37827859
1	ENSBTAG00000005155	1	37875395	37952674	protein_coding	ARL13B	dorsal/ventral pattern formation	GO:0009953	rs133099427	37852859	37852859	37877859	37827859
1	ENSBTAG00000005155	1	37875395	37952674	protein_coding	ARL13B	neural tube patterning	GO:0021532	rs133099427	37852859	37852859	37877859	37827859
1	ENSBTAG00000005155	1	37875395	37952674	protein_coding	ARL13B	interneuron migration from the subpallium to the cortex	GO:0021830	rs133099427	37852859	37852859	37877859	37827859
1	ENSBTAG00000005155	1	37875395	37952674	protein_coding	ARL13B	formation of radial glial scaffolds	GO:0021943	rs133099427	37852859	37852859	37877859	37827859
1	ENSBTAG00000005155	1	37875395	37952674	protein_coding	ARL13B	cilium assembly	GO:0060271	rs133099427	37852859	37852859	37877859	37827859
1	ENSBTAG00000005155	1	37875395	37952674	protein_coding	ARL13B	left/right axis specification	GO:0070986	rs133099427	37852859	37852859	37877859	37827859
1	ENSBTAG00000005155	1	37875395	37952674	protein_coding	ARL13B	axoneme	GO:0005930	rs133099427	37852859	37852859	37877859	37827859
1	ENSBTAG00000023652	-1	37803108	37866950	protein_coding	PROS1	extracellular region	GO:0005576	rs137805239	37857021	37857021	37882021	37832021
1	ENSBTAG00000023652	-1	37803108	37866950	protein_coding	PROS1	calcium ion binding	GO:0005509	rs137805239	37857021	37857021	37882021	37832021
1	ENSBTAG00000023652	-1	37803108	37866950	protein_coding	PROS1	blood coagulation	GO:0007596	rs137805239	37857021	37857021	37882021	37832021
1	ENSBTAG00000023652	-1	37803108	37866950	protein_coding	PROS1	hemostasis	GO:0007599	rs137805239	37857021	37857021	37882021	37832021
1	ENSBTAG00000023652	-1	37803108	37866950	protein_coding	PROS1	fibrinolysis	GO:0042730	rs137805239	37857021	37857021	37882021	37832021
1	ENSBTAG00000023652	-1	37803108	37866950	protein_coding	PROS1	negative regulation of blood coagulation	GO:0030195	rs137805239	37857021	37857021	37882021	37832021
1	ENSBTAG00000023652	-1	37803108	37866950	protein_coding	PROS1	extracellular space	GO:0005615	rs137805239	37857021	37857021	37882021	37832021
1	ENSBTAG00000005155	1	37875395	37952674	protein_coding	ARL13B	nucleotide binding	GO:0000166	rs137805239	37857021	37857021	37882021	37832021
1	ENSBTAG00000005155	1	37875395	37952674	protein_coding	ARL13B	intracellular	GO:0005622	rs137805239	37857021	37857021	37882021	37832021
1	ENSBTAG00000005155	1	37875395	37952674	protein_coding	ARL13B	GTP binding	GO:0005525	rs137805239	37857021	37857021	37882021	37832021
1	ENSBTAG00000005155	1	37875395	37952674	protein_coding	ARL13B	non-motile cilium assembly	GO:1905515	rs137805239	37857021	37857021	37882021	37832021
1	ENSBTAG00000005155	1	37875395	37952674	protein_coding	ARL13B	cilium	GO:0005929	rs137805239	37857021	37857021	37882021	37832021
1	ENSBTAG00000005155	1	37875395	37952674	protein_coding	ARL13B	ciliary membrane	GO:0060170	rs137805239	37857021	37857021	37882021	37832021
1	ENSBTAG00000005155	1	37875395	37952674	protein_coding	ARL13B	receptor localization to non-motile cilium	GO:0097500	rs137805239	37857021	37857021	37882021	37832021
1	ENSBTAG00000005155	1	37875395	37952674	protein_coding	ARL13B	non-motile cilium	GO:0097730	rs137805239	37857021	37857021	37882021	37832021
1	ENSBTAG00000005155	1	37875395	37952674	protein_coding	ARL13B	motile cilium	GO:0031514	rs137805239	37857021	37857021	37882021	37832021
1	ENSBTAG00000005155	1	37875395	37952674	protein_coding	ARL13B	heart looping	GO:0001947	rs137805239	37857021	37857021	37882021	37832021
1	ENSBTAG00000005155	1	37875395	37952674	protein_coding	ARL13B	smoothened signaling pathway	GO:0007224	rs137805239	37857021	37857021	37882021	37832021
1	ENSBTAG00000005155	1	37875395	37952674	protein_coding	ARL13B	determination of left/right symmetry	GO:0007368	rs137805239	37857021	37857021	37882021	37832021
1	ENSBTAG00000005155	1	37875395	37952674	protein_coding	ARL13B	dorsal/ventral pattern formation	GO:0009953	rs137805239	37857021	37857021	37882021	37832021
1	ENSBTAG00000005155	1	37875395	37952674	protein_coding	ARL13B	neural tube patterning	GO:0021532	rs137805239	37857021	37857021	37882021	37832021
1	ENSBTAG00000005155	1	37875395	37952674	protein_coding	ARL13B	interneuron migration from the subpallium to the cortex	GO:0021830	rs137805239	37857021	37857021	37882021	37832021
1	ENSBTAG00000005155	1	37875395	37952674	protein_coding	ARL13B	formation of radial glial scaffolds	GO:0021943	rs137805239	37857021	37857021	37882021	37832021
1	ENSBTAG00000005155	1	37875395	37952674	protein_coding	ARL13B	cilium assembly	GO:0060271	rs137805239	37857021	37857021	37882021	37832021
1	ENSBTAG00000005155	1	37875395	37952674	protein_coding	ARL13B	left/right axis specification	GO:0070986	rs137805239	37857021	37857021	37882021	37832021
1	ENSBTAG00000005155	1	37875395	37952674	protein_coding	ARL13B	axoneme	GO:0005930	rs137805239	37857021	37857021	37882021	37832021
1	ENSBTAG00000023652	-1	37803108	37866950	protein_coding	PROS1	extracellular region	GO:0005576	rs133351384	37857734	37857734	37882734	37832734
1	ENSBTAG00000023652	-1	37803108	37866950	protein_coding	PROS1	calcium ion binding	GO:0005509	rs133351384	37857734	37857734	37882734	37832734
1	ENSBTAG00000023652	-1	37803108	37866950	protein_coding	PROS1	blood coagulation	GO:0007596	rs133351384	37857734	37857734	37882734	37832734
1	ENSBTAG00000023652	-1	37803108	37866950	protein_coding	PROS1	hemostasis	GO:0007599	rs133351384	37857734	37857734	37882734	37832734
1	ENSBTAG00000023652	-1	37803108	37866950	protein_coding	PROS1	fibrinolysis	GO:0042730	rs133351384	37857734	37857734	37882734	37832734
1	ENSBTAG00000023652	-1	37803108	37866950	protein_coding	PROS1	negative regulation of blood coagulation	GO:0030195	rs133351384	37857734	37857734	37882734	37832734
1	ENSBTAG00000023652	-1	37803108	37866950	protein_coding	PROS1	extracellular space	GO:0005615	rs133351384	37857734	37857734	37882734	37832734
1	ENSBTAG00000005155	1	37875395	37952674	protein_coding	ARL13B	nucleotide binding	GO:0000166	rs133351384	37857734	37857734	37882734	37832734
1	ENSBTAG00000005155	1	37875395	37952674	protein_coding	ARL13B	intracellular	GO:0005622	rs133351384	37857734	37857734	37882734	37832734
1	ENSBTAG00000005155	1	37875395	37952674	protein_coding	ARL13B	GTP binding	GO:0005525	rs133351384	37857734	37857734	37882734	37832734
1	ENSBTAG00000005155	1	37875395	37952674	protein_coding	ARL13B	non-motile cilium assembly	GO:1905515	rs133351384	37857734	37857734	37882734	37832734
1	ENSBTAG00000005155	1	37875395	37952674	protein_coding	ARL13B	cilium	GO:0005929	rs133351384	37857734	37857734	37882734	37832734
1	ENSBTAG00000005155	1	37875395	37952674	protein_coding	ARL13B	ciliary membrane	GO:0060170	rs133351384	37857734	37857734	37882734	37832734
1	ENSBTAG00000005155	1	37875395	37952674	protein_coding	ARL13B	receptor localization to non-motile cilium	GO:0097500	rs133351384	37857734	37857734	37882734	37832734
1	ENSBTAG00000005155	1	37875395	37952674	protein_coding	ARL13B	non-motile cilium	GO:0097730	rs133351384	37857734	37857734	37882734	37832734
1	ENSBTAG00000005155	1	37875395	37952674	protein_coding	ARL13B	motile cilium	GO:0031514	rs133351384	37857734	37857734	37882734	37832734
1	ENSBTAG00000005155	1	37875395	37952674	protein_coding	ARL13B	heart looping	GO:0001947	rs133351384	37857734	37857734	37882734	37832734
1	ENSBTAG00000005155	1	37875395	37952674	protein_coding	ARL13B	smoothened signaling pathway	GO:0007224	rs133351384	37857734	37857734	37882734	37832734
1	ENSBTAG00000005155	1	37875395	37952674	protein_coding	ARL13B	determination of left/right symmetry	GO:0007368	rs133351384	37857734	37857734	37882734	37832734
1	ENSBTAG00000005155	1	37875395	37952674	protein_coding	ARL13B	dorsal/ventral pattern formation	GO:0009953	rs133351384	37857734	37857734	37882734	37832734
1	ENSBTAG00000005155	1	37875395	37952674	protein_coding	ARL13B	neural tube patterning	GO:0021532	rs133351384	37857734	37857734	37882734	37832734
1	ENSBTAG00000005155	1	37875395	37952674	protein_coding	ARL13B	interneuron migration from the subpallium to the cortex	GO:0021830	rs133351384	37857734	37857734	37882734	37832734
1	ENSBTAG00000005155	1	37875395	37952674	protein_coding	ARL13B	formation of radial glial scaffolds	GO:0021943	rs133351384	37857734	37857734	37882734	37832734
1	ENSBTAG00000005155	1	37875395	37952674	protein_coding	ARL13B	cilium assembly	GO:0060271	rs133351384	37857734	37857734	37882734	37832734
1	ENSBTAG00000005155	1	37875395	37952674	protein_coding	ARL13B	left/right axis specification	GO:0070986	rs133351384	37857734	37857734	37882734	37832734
1	ENSBTAG00000005155	1	37875395	37952674	protein_coding	ARL13B	axoneme	GO:0005930	rs133351384	37857734	37857734	37882734	37832734
1	ENSBTAG00000023652	-1	37803108	37866950	protein_coding	PROS1	extracellular region	GO:0005576	rs137204029	37859954	37859954	37884954	37834954
1	ENSBTAG00000023652	-1	37803108	37866950	protein_coding	PROS1	calcium ion binding	GO:0005509	rs137204029	37859954	37859954	37884954	37834954
1	ENSBTAG00000023652	-1	37803108	37866950	protein_coding	PROS1	blood coagulation	GO:0007596	rs137204029	37859954	37859954	37884954	37834954
1	ENSBTAG00000023652	-1	37803108	37866950	protein_coding	PROS1	hemostasis	GO:0007599	rs137204029	37859954	37859954	37884954	37834954
1	ENSBTAG00000023652	-1	37803108	37866950	protein_coding	PROS1	fibrinolysis	GO:0042730	rs137204029	37859954	37859954	37884954	37834954
1	ENSBTAG00000023652	-1	37803108	37866950	protein_coding	PROS1	negative regulation of blood coagulation	GO:0030195	rs137204029	37859954	37859954	37884954	37834954
1	ENSBTAG00000023652	-1	37803108	37866950	protein_coding	PROS1	extracellular space	GO:0005615	rs137204029	37859954	37859954	37884954	37834954
1	ENSBTAG00000005155	1	37875395	37952674	protein_coding	ARL13B	nucleotide binding	GO:0000166	rs137204029	37859954	37859954	37884954	37834954
1	ENSBTAG00000005155	1	37875395	37952674	protein_coding	ARL13B	intracellular	GO:0005622	rs137204029	37859954	37859954	37884954	37834954
1	ENSBTAG00000005155	1	37875395	37952674	protein_coding	ARL13B	GTP binding	GO:0005525	rs137204029	37859954	37859954	37884954	37834954
1	ENSBTAG00000005155	1	37875395	37952674	protein_coding	ARL13B	non-motile cilium assembly	GO:1905515	rs137204029	37859954	37859954	37884954	37834954
1	ENSBTAG00000005155	1	37875395	37952674	protein_coding	ARL13B	cilium	GO:0005929	rs137204029	37859954	37859954	37884954	37834954
1	ENSBTAG00000005155	1	37875395	37952674	protein_coding	ARL13B	ciliary membrane	GO:0060170	rs137204029	37859954	37859954	37884954	37834954
1	ENSBTAG00000005155	1	37875395	37952674	protein_coding	ARL13B	receptor localization to non-motile cilium	GO:0097500	rs137204029	37859954	37859954	37884954	37834954
1	ENSBTAG00000005155	1	37875395	37952674	protein_coding	ARL13B	non-motile cilium	GO:0097730	rs137204029	37859954	37859954	37884954	37834954
1	ENSBTAG00000005155	1	37875395	37952674	protein_coding	ARL13B	motile cilium	GO:0031514	rs137204029	37859954	37859954	37884954	37834954
1	ENSBTAG00000005155	1	37875395	37952674	protein_coding	ARL13B	heart looping	GO:0001947	rs137204029	37859954	37859954	37884954	37834954
1	ENSBTAG00000005155	1	37875395	37952674	protein_coding	ARL13B	smoothened signaling pathway	GO:0007224	rs137204029	37859954	37859954	37884954	37834954
1	ENSBTAG00000005155	1	37875395	37952674	protein_coding	ARL13B	determination of left/right symmetry	GO:0007368	rs137204029	37859954	37859954	37884954	37834954
1	ENSBTAG00000005155	1	37875395	37952674	protein_coding	ARL13B	dorsal/ventral pattern formation	GO:0009953	rs137204029	37859954	37859954	37884954	37834954
1	ENSBTAG00000005155	1	37875395	37952674	protein_coding	ARL13B	neural tube patterning	GO:0021532	rs137204029	37859954	37859954	37884954	37834954
1	ENSBTAG00000005155	1	37875395	37952674	protein_coding	ARL13B	interneuron migration from the subpallium to the cortex	GO:0021830	rs137204029	37859954	37859954	37884954	37834954
1	ENSBTAG00000005155	1	37875395	37952674	protein_coding	ARL13B	formation of radial glial scaffolds	GO:0021943	rs137204029	37859954	37859954	37884954	37834954
1	ENSBTAG00000005155	1	37875395	37952674	protein_coding	ARL13B	cilium assembly	GO:0060271	rs137204029	37859954	37859954	37884954	37834954
1	ENSBTAG00000005155	1	37875395	37952674	protein_coding	ARL13B	left/right axis specification	GO:0070986	rs137204029	37859954	37859954	37884954	37834954
1	ENSBTAG00000005155	1	37875395	37952674	protein_coding	ARL13B	axoneme	GO:0005930	rs137204029	37859954	37859954	37884954	37834954
1	ENSBTAG00000023652	-1	37803108	37866950	protein_coding	PROS1	extracellular region	GO:0005576	rs111022994	37860706	37860706	37885706	37835706
1	ENSBTAG00000023652	-1	37803108	37866950	protein_coding	PROS1	calcium ion binding	GO:0005509	rs111022994	37860706	37860706	37885706	37835706
1	ENSBTAG00000023652	-1	37803108	37866950	protein_coding	PROS1	blood coagulation	GO:0007596	rs111022994	37860706	37860706	37885706	37835706
1	ENSBTAG00000023652	-1	37803108	37866950	protein_coding	PROS1	hemostasis	GO:0007599	rs111022994	37860706	37860706	37885706	37835706
1	ENSBTAG00000023652	-1	37803108	37866950	protein_coding	PROS1	fibrinolysis	GO:0042730	rs111022994	37860706	37860706	37885706	37835706
1	ENSBTAG00000023652	-1	37803108	37866950	protein_coding	PROS1	negative regulation of blood coagulation	GO:0030195	rs111022994	37860706	37860706	37885706	37835706
1	ENSBTAG00000023652	-1	37803108	37866950	protein_coding	PROS1	extracellular space	GO:0005615	rs111022994	37860706	37860706	37885706	37835706
1	ENSBTAG00000005155	1	37875395	37952674	protein_coding	ARL13B	nucleotide binding	GO:0000166	rs111022994	37860706	37860706	37885706	37835706
1	ENSBTAG00000005155	1	37875395	37952674	protein_coding	ARL13B	intracellular	GO:0005622	rs111022994	37860706	37860706	37885706	37835706
1	ENSBTAG00000005155	1	37875395	37952674	protein_coding	ARL13B	GTP binding	GO:0005525	rs111022994	37860706	37860706	37885706	37835706
1	ENSBTAG00000005155	1	37875395	37952674	protein_coding	ARL13B	non-motile cilium assembly	GO:1905515	rs111022994	37860706	37860706	37885706	37835706
1	ENSBTAG00000005155	1	37875395	37952674	protein_coding	ARL13B	cilium	GO:0005929	rs111022994	37860706	37860706	37885706	37835706
1	ENSBTAG00000005155	1	37875395	37952674	protein_coding	ARL13B	ciliary membrane	GO:0060170	rs111022994	37860706	37860706	37885706	37835706
1	ENSBTAG00000005155	1	37875395	37952674	protein_coding	ARL13B	receptor localization to non-motile cilium	GO:0097500	rs111022994	37860706	37860706	37885706	37835706
1	ENSBTAG00000005155	1	37875395	37952674	protein_coding	ARL13B	non-motile cilium	GO:0097730	rs111022994	37860706	37860706	37885706	37835706
1	ENSBTAG00000005155	1	37875395	37952674	protein_coding	ARL13B	motile cilium	GO:0031514	rs111022994	37860706	37860706	37885706	37835706
1	ENSBTAG00000005155	1	37875395	37952674	protein_coding	ARL13B	heart looping	GO:0001947	rs111022994	37860706	37860706	37885706	37835706
1	ENSBTAG00000005155	1	37875395	37952674	protein_coding	ARL13B	smoothened signaling pathway	GO:0007224	rs111022994	37860706	37860706	37885706	37835706
1	ENSBTAG00000005155	1	37875395	37952674	protein_coding	ARL13B	determination of left/right symmetry	GO:0007368	rs111022994	37860706	37860706	37885706	37835706
1	ENSBTAG00000005155	1	37875395	37952674	protein_coding	ARL13B	dorsal/ventral pattern formation	GO:0009953	rs111022994	37860706	37860706	37885706	37835706
1	ENSBTAG00000005155	1	37875395	37952674	protein_coding	ARL13B	neural tube patterning	GO:0021532	rs111022994	37860706	37860706	37885706	37835706
1	ENSBTAG00000005155	1	37875395	37952674	protein_coding	ARL13B	interneuron migration from the subpallium to the cortex	GO:0021830	rs111022994	37860706	37860706	37885706	37835706
1	ENSBTAG00000005155	1	37875395	37952674	protein_coding	ARL13B	formation of radial glial scaffolds	GO:0021943	rs111022994	37860706	37860706	37885706	37835706
1	ENSBTAG00000005155	1	37875395	37952674	protein_coding	ARL13B	cilium assembly	GO:0060271	rs111022994	37860706	37860706	37885706	37835706
1	ENSBTAG00000005155	1	37875395	37952674	protein_coding	ARL13B	left/right axis specification	GO:0070986	rs111022994	37860706	37860706	37885706	37835706
1	ENSBTAG00000005155	1	37875395	37952674	protein_coding	ARL13B	axoneme	GO:0005930	rs111022994	37860706	37860706	37885706	37835706
1	ENSBTAG00000023652	-1	37803108	37866950	protein_coding	PROS1	extracellular region	GO:0005576	rs110612371	37862758	37862758	37887758	37837758
1	ENSBTAG00000023652	-1	37803108	37866950	protein_coding	PROS1	calcium ion binding	GO:0005509	rs110612371	37862758	37862758	37887758	37837758
1	ENSBTAG00000023652	-1	37803108	37866950	protein_coding	PROS1	blood coagulation	GO:0007596	rs110612371	37862758	37862758	37887758	37837758
1	ENSBTAG00000023652	-1	37803108	37866950	protein_coding	PROS1	hemostasis	GO:0007599	rs110612371	37862758	37862758	37887758	37837758
1	ENSBTAG00000023652	-1	37803108	37866950	protein_coding	PROS1	fibrinolysis	GO:0042730	rs110612371	37862758	37862758	37887758	37837758
1	ENSBTAG00000023652	-1	37803108	37866950	protein_coding	PROS1	negative regulation of blood coagulation	GO:0030195	rs110612371	37862758	37862758	37887758	37837758
1	ENSBTAG00000023652	-1	37803108	37866950	protein_coding	PROS1	extracellular space	GO:0005615	rs110612371	37862758	37862758	37887758	37837758
1	ENSBTAG00000005155	1	37875395	37952674	protein_coding	ARL13B	nucleotide binding	GO:0000166	rs110612371	37862758	37862758	37887758	37837758
1	ENSBTAG00000005155	1	37875395	37952674	protein_coding	ARL13B	intracellular	GO:0005622	rs110612371	37862758	37862758	37887758	37837758
1	ENSBTAG00000005155	1	37875395	37952674	protein_coding	ARL13B	GTP binding	GO:0005525	rs110612371	37862758	37862758	37887758	37837758
1	ENSBTAG00000005155	1	37875395	37952674	protein_coding	ARL13B	non-motile cilium assembly	GO:1905515	rs110612371	37862758	37862758	37887758	37837758
1	ENSBTAG00000005155	1	37875395	37952674	protein_coding	ARL13B	cilium	GO:0005929	rs110612371	37862758	37862758	37887758	37837758
1	ENSBTAG00000005155	1	37875395	37952674	protein_coding	ARL13B	ciliary membrane	GO:0060170	rs110612371	37862758	37862758	37887758	37837758
1	ENSBTAG00000005155	1	37875395	37952674	protein_coding	ARL13B	receptor localization to non-motile cilium	GO:0097500	rs110612371	37862758	37862758	37887758	37837758
1	ENSBTAG00000005155	1	37875395	37952674	protein_coding	ARL13B	non-motile cilium	GO:0097730	rs110612371	37862758	37862758	37887758	37837758
1	ENSBTAG00000005155	1	37875395	37952674	protein_coding	ARL13B	motile cilium	GO:0031514	rs110612371	37862758	37862758	37887758	37837758
1	ENSBTAG00000005155	1	37875395	37952674	protein_coding	ARL13B	heart looping	GO:0001947	rs110612371	37862758	37862758	37887758	37837758
1	ENSBTAG00000005155	1	37875395	37952674	protein_coding	ARL13B	smoothened signaling pathway	GO:0007224	rs110612371	37862758	37862758	37887758	37837758
1	ENSBTAG00000005155	1	37875395	37952674	protein_coding	ARL13B	determination of left/right symmetry	GO:0007368	rs110612371	37862758	37862758	37887758	37837758
1	ENSBTAG00000005155	1	37875395	37952674	protein_coding	ARL13B	dorsal/ventral pattern formation	GO:0009953	rs110612371	37862758	37862758	37887758	37837758
1	ENSBTAG00000005155	1	37875395	37952674	protein_coding	ARL13B	neural tube patterning	GO:0021532	rs110612371	37862758	37862758	37887758	37837758
1	ENSBTAG00000005155	1	37875395	37952674	protein_coding	ARL13B	interneuron migration from the subpallium to the cortex	GO:0021830	rs110612371	37862758	37862758	37887758	37837758
1	ENSBTAG00000005155	1	37875395	37952674	protein_coding	ARL13B	formation of radial glial scaffolds	GO:0021943	rs110612371	37862758	37862758	37887758	37837758
1	ENSBTAG00000005155	1	37875395	37952674	protein_coding	ARL13B	cilium assembly	GO:0060271	rs110612371	37862758	37862758	37887758	37837758
1	ENSBTAG00000005155	1	37875395	37952674	protein_coding	ARL13B	left/right axis specification	GO:0070986	rs110612371	37862758	37862758	37887758	37837758
1	ENSBTAG00000005155	1	37875395	37952674	protein_coding	ARL13B	axoneme	GO:0005930	rs110612371	37862758	37862758	37887758	37837758
1	ENSBTAG00000000088	1	50332272	50558841	protein_coding	ALCAM	membrane	GO:0016020	rs136009934	50538756	50538756	50563756	50513756
1	ENSBTAG00000000088	1	50332272	50558841	protein_coding	ALCAM	integral component of membrane	GO:0016021	rs136009934	50538756	50538756	50563756	50513756
1	ENSBTAG00000000088	1	50332272	50558841	protein_coding	ALCAM	identical protein binding	GO:0042802	rs136009934	50538756	50538756	50563756	50513756
1	ENSBTAG00000000088	1	50332272	50558841	protein_coding	ALCAM	heterophilic cell-cell adhesion via plasma membrane cell adhesion molecules	GO:0007157	rs136009934	50538756	50538756	50563756	50513756
1	ENSBTAG00000000088	1	50332272	50558841	protein_coding	ALCAM	axon guidance	GO:0007411	rs136009934	50538756	50538756	50563756	50513756
1	ENSBTAG00000000088	1	50332272	50558841	protein_coding	ALCAM	motor neuron axon guidance	GO:0008045	rs136009934	50538756	50538756	50563756	50513756
1	ENSBTAG00000000088	1	50332272	50558841	protein_coding	ALCAM	immunological synapse	GO:0001772	rs136009934	50538756	50538756	50563756	50513756
1	ENSBTAG00000000088	1	50332272	50558841	protein_coding	ALCAM	external side of plasma membrane	GO:0009897	rs136009934	50538756	50538756	50563756	50513756
1	ENSBTAG00000000088	1	50332272	50558841	protein_coding	ALCAM	axon	GO:0030424	rs136009934	50538756	50538756	50563756	50513756
1	ENSBTAG00000000088	1	50332272	50558841	protein_coding	ALCAM	intrinsic component of plasma membrane	GO:0031226	rs136009934	50538756	50538756	50563756	50513756
1	ENSBTAG00000000088	1	50332272	50558841	protein_coding	ALCAM	T cell receptor complex	GO:0042101	rs136009934	50538756	50538756	50563756	50513756
1	ENSBTAG00000000088	1	50332272	50558841	protein_coding	ALCAM	neuronal cell body	GO:0043025	rs136009934	50538756	50538756	50563756	50513756
1	ENSBTAG00000001918	1	66213612	66537723	protein_coding	STXBP5L	integral component of membrane	GO:0016021	rs133954389	66401415	66401415	66426415	66376415
1	ENSBTAG00000001918	1	66213612	66537723	protein_coding	STXBP5L	cytoplasm	GO:0005737	rs133954389	66401415	66401415	66426415	66376415
1	ENSBTAG00000001918	1	66213612	66537723	protein_coding	STXBP5L	plasma membrane	GO:0005886	rs133954389	66401415	66401415	66426415	66376415
1	ENSBTAG00000001918	1	66213612	66537723	protein_coding	STXBP5L	vesicle-mediated transport	GO:0016192	rs133954389	66401415	66401415	66426415	66376415
1	ENSBTAG00000001918	1	66213612	66537723	protein_coding	STXBP5L	SNARE complex	GO:0031201	rs133954389	66401415	66401415	66426415	66376415
1	ENSBTAG00000001918	1	66213612	66537723	protein_coding	STXBP5L	Rab GTPase binding	GO:0017137	rs133954389	66401415	66401415	66426415	66376415
1	ENSBTAG00000001918	1	66213612	66537723	protein_coding	STXBP5L	GTPase activator activity	GO:0005096	rs133954389	66401415	66401415	66426415	66376415
1	ENSBTAG00000001918	1	66213612	66537723	protein_coding	STXBP5L	positive regulation of GTPase activity	GO:0043547	rs133954389	66401415	66401415	66426415	66376415
1	ENSBTAG00000001918	1	66213612	66537723	protein_coding	STXBP5L	regulation of exocytosis	GO:0017157	rs133954389	66401415	66401415	66426415	66376415
1	ENSBTAG00000001918	1	66213612	66537723	protein_coding	STXBP5L	syntaxin binding	GO:0019905	rs133954389	66401415	66401415	66426415	66376415
1	ENSBTAG00000001918	1	66213612	66537723	protein_coding	STXBP5L	glucose homeostasis	GO:0042593	rs133954389	66401415	66401415	66426415	66376415
1	ENSBTAG00000001918	1	66213612	66537723	protein_coding	STXBP5L	negative regulation of insulin secretion	GO:0046676	rs133954389	66401415	66401415	66426415	66376415
1	ENSBTAG00000001918	1	66213612	66537723	protein_coding	STXBP5L	integral component of membrane	GO:0016021	rs109119104	66422032	66422032	66447032	66397032
1	ENSBTAG00000001918	1	66213612	66537723	protein_coding	STXBP5L	cytoplasm	GO:0005737	rs109119104	66422032	66422032	66447032	66397032
1	ENSBTAG00000001918	1	66213612	66537723	protein_coding	STXBP5L	plasma membrane	GO:0005886	rs109119104	66422032	66422032	66447032	66397032
1	ENSBTAG00000001918	1	66213612	66537723	protein_coding	STXBP5L	vesicle-mediated transport	GO:0016192	rs109119104	66422032	66422032	66447032	66397032
1	ENSBTAG00000001918	1	66213612	66537723	protein_coding	STXBP5L	SNARE complex	GO:0031201	rs109119104	66422032	66422032	66447032	66397032
1	ENSBTAG00000001918	1	66213612	66537723	protein_coding	STXBP5L	Rab GTPase binding	GO:0017137	rs109119104	66422032	66422032	66447032	66397032
1	ENSBTAG00000001918	1	66213612	66537723	protein_coding	STXBP5L	GTPase activator activity	GO:0005096	rs109119104	66422032	66422032	66447032	66397032
1	ENSBTAG00000001918	1	66213612	66537723	protein_coding	STXBP5L	positive regulation of GTPase activity	GO:0043547	rs109119104	66422032	66422032	66447032	66397032
1	ENSBTAG00000001918	1	66213612	66537723	protein_coding	STXBP5L	regulation of exocytosis	GO:0017157	rs109119104	66422032	66422032	66447032	66397032
1	ENSBTAG00000001918	1	66213612	66537723	protein_coding	STXBP5L	syntaxin binding	GO:0019905	rs109119104	66422032	66422032	66447032	66397032
1	ENSBTAG00000001918	1	66213612	66537723	protein_coding	STXBP5L	glucose homeostasis	GO:0042593	rs109119104	66422032	66422032	66447032	66397032
1	ENSBTAG00000001918	1	66213612	66537723	protein_coding	STXBP5L	negative regulation of insulin secretion	GO:0046676	rs109119104	66422032	66422032	66447032	66397032
1	ENSBTAG00000001918	1	66213612	66537723	protein_coding	STXBP5L	integral component of membrane	GO:0016021	rs133044996	66422716	66422716	66447716	66397716
1	ENSBTAG00000001918	1	66213612	66537723	protein_coding	STXBP5L	cytoplasm	GO:0005737	rs133044996	66422716	66422716	66447716	66397716
1	ENSBTAG00000001918	1	66213612	66537723	protein_coding	STXBP5L	plasma membrane	GO:0005886	rs133044996	66422716	66422716	66447716	66397716
1	ENSBTAG00000001918	1	66213612	66537723	protein_coding	STXBP5L	vesicle-mediated transport	GO:0016192	rs133044996	66422716	66422716	66447716	66397716
1	ENSBTAG00000001918	1	66213612	66537723	protein_coding	STXBP5L	SNARE complex	GO:0031201	rs133044996	66422716	66422716	66447716	66397716
1	ENSBTAG00000001918	1	66213612	66537723	protein_coding	STXBP5L	Rab GTPase binding	GO:0017137	rs133044996	66422716	66422716	66447716	66397716
1	ENSBTAG00000001918	1	66213612	66537723	protein_coding	STXBP5L	GTPase activator activity	GO:0005096	rs133044996	66422716	66422716	66447716	66397716
1	ENSBTAG00000001918	1	66213612	66537723	protein_coding	STXBP5L	positive regulation of GTPase activity	GO:0043547	rs133044996	66422716	66422716	66447716	66397716
1	ENSBTAG00000001918	1	66213612	66537723	protein_coding	STXBP5L	regulation of exocytosis	GO:0017157	rs133044996	66422716	66422716	66447716	66397716
1	ENSBTAG00000001918	1	66213612	66537723	protein_coding	STXBP5L	syntaxin binding	GO:0019905	rs133044996	66422716	66422716	66447716	66397716
1	ENSBTAG00000001918	1	66213612	66537723	protein_coding	STXBP5L	glucose homeostasis	GO:0042593	rs133044996	66422716	66422716	66447716	66397716
1	ENSBTAG00000001918	1	66213612	66537723	protein_coding	STXBP5L	negative regulation of insulin secretion	GO:0046676	rs133044996	66422716	66422716	66447716	66397716
1	ENSBTAG00000001918	1	66213612	66537723	protein_coding	STXBP5L	integral component of membrane	GO:0016021	rs136646209	66430242	66430242	66455242	66405242
1	ENSBTAG00000001918	1	66213612	66537723	protein_coding	STXBP5L	cytoplasm	GO:0005737	rs136646209	66430242	66430242	66455242	66405242
1	ENSBTAG00000001918	1	66213612	66537723	protein_coding	STXBP5L	plasma membrane	GO:0005886	rs136646209	66430242	66430242	66455242	66405242
1	ENSBTAG00000001918	1	66213612	66537723	protein_coding	STXBP5L	vesicle-mediated transport	GO:0016192	rs136646209	66430242	66430242	66455242	66405242
1	ENSBTAG00000001918	1	66213612	66537723	protein_coding	STXBP5L	SNARE complex	GO:0031201	rs136646209	66430242	66430242	66455242	66405242
1	ENSBTAG00000001918	1	66213612	66537723	protein_coding	STXBP5L	Rab GTPase binding	GO:0017137	rs136646209	66430242	66430242	66455242	66405242
1	ENSBTAG00000001918	1	66213612	66537723	protein_coding	STXBP5L	GTPase activator activity	GO:0005096	rs136646209	66430242	66430242	66455242	66405242
1	ENSBTAG00000001918	1	66213612	66537723	protein_coding	STXBP5L	positive regulation of GTPase activity	GO:0043547	rs136646209	66430242	66430242	66455242	66405242
1	ENSBTAG00000001918	1	66213612	66537723	protein_coding	STXBP5L	regulation of exocytosis	GO:0017157	rs136646209	66430242	66430242	66455242	66405242
1	ENSBTAG00000001918	1	66213612	66537723	protein_coding	STXBP5L	syntaxin binding	GO:0019905	rs136646209	66430242	66430242	66455242	66405242
1	ENSBTAG00000001918	1	66213612	66537723	protein_coding	STXBP5L	glucose homeostasis	GO:0042593	rs136646209	66430242	66430242	66455242	66405242
1	ENSBTAG00000001918	1	66213612	66537723	protein_coding	STXBP5L	negative regulation of insulin secretion	GO:0046676	rs136646209	66430242	66430242	66455242	66405242
1	ENSBTAG00000001918	1	66213612	66537723	protein_coding	STXBP5L	integral component of membrane	GO:0016021	rs136075977	66434841	66434841	66459841	66409841
1	ENSBTAG00000001918	1	66213612	66537723	protein_coding	STXBP5L	cytoplasm	GO:0005737	rs136075977	66434841	66434841	66459841	66409841
1	ENSBTAG00000001918	1	66213612	66537723	protein_coding	STXBP5L	plasma membrane	GO:0005886	rs136075977	66434841	66434841	66459841	66409841
1	ENSBTAG00000001918	1	66213612	66537723	protein_coding	STXBP5L	vesicle-mediated transport	GO:0016192	rs136075977	66434841	66434841	66459841	66409841
1	ENSBTAG00000001918	1	66213612	66537723	protein_coding	STXBP5L	SNARE complex	GO:0031201	rs136075977	66434841	66434841	66459841	66409841
1	ENSBTAG00000001918	1	66213612	66537723	protein_coding	STXBP5L	Rab GTPase binding	GO:0017137	rs136075977	66434841	66434841	66459841	66409841
1	ENSBTAG00000001918	1	66213612	66537723	protein_coding	STXBP5L	GTPase activator activity	GO:0005096	rs136075977	66434841	66434841	66459841	66409841
1	ENSBTAG00000001918	1	66213612	66537723	protein_coding	STXBP5L	positive regulation of GTPase activity	GO:0043547	rs136075977	66434841	66434841	66459841	66409841
1	ENSBTAG00000001918	1	66213612	66537723	protein_coding	STXBP5L	regulation of exocytosis	GO:0017157	rs136075977	66434841	66434841	66459841	66409841
1	ENSBTAG00000001918	1	66213612	66537723	protein_coding	STXBP5L	syntaxin binding	GO:0019905	rs136075977	66434841	66434841	66459841	66409841
1	ENSBTAG00000001918	1	66213612	66537723	protein_coding	STXBP5L	glucose homeostasis	GO:0042593	rs136075977	66434841	66434841	66459841	66409841
1	ENSBTAG00000001918	1	66213612	66537723	protein_coding	STXBP5L	negative regulation of insulin secretion	GO:0046676	rs136075977	66434841	66434841	66459841	66409841
1	ENSBTAG00000001918	1	66213612	66537723	protein_coding	STXBP5L	integral component of membrane	GO:0016021	rs133323944	66438068	66438068	66463068	66413068
1	ENSBTAG00000001918	1	66213612	66537723	protein_coding	STXBP5L	cytoplasm	GO:0005737	rs133323944	66438068	66438068	66463068	66413068
1	ENSBTAG00000001918	1	66213612	66537723	protein_coding	STXBP5L	plasma membrane	GO:0005886	rs133323944	66438068	66438068	66463068	66413068
1	ENSBTAG00000001918	1	66213612	66537723	protein_coding	STXBP5L	vesicle-mediated transport	GO:0016192	rs133323944	66438068	66438068	66463068	66413068
1	ENSBTAG00000001918	1	66213612	66537723	protein_coding	STXBP5L	SNARE complex	GO:0031201	rs133323944	66438068	66438068	66463068	66413068
1	ENSBTAG00000001918	1	66213612	66537723	protein_coding	STXBP5L	Rab GTPase binding	GO:0017137	rs133323944	66438068	66438068	66463068	66413068
1	ENSBTAG00000001918	1	66213612	66537723	protein_coding	STXBP5L	GTPase activator activity	GO:0005096	rs133323944	66438068	66438068	66463068	66413068
1	ENSBTAG00000001918	1	66213612	66537723	protein_coding	STXBP5L	positive regulation of GTPase activity	GO:0043547	rs133323944	66438068	66438068	66463068	66413068
1	ENSBTAG00000001918	1	66213612	66537723	protein_coding	STXBP5L	regulation of exocytosis	GO:0017157	rs133323944	66438068	66438068	66463068	66413068
1	ENSBTAG00000001918	1	66213612	66537723	protein_coding	STXBP5L	syntaxin binding	GO:0019905	rs133323944	66438068	66438068	66463068	66413068
1	ENSBTAG00000001918	1	66213612	66537723	protein_coding	STXBP5L	glucose homeostasis	GO:0042593	rs133323944	66438068	66438068	66463068	66413068
1	ENSBTAG00000001918	1	66213612	66537723	protein_coding	STXBP5L	negative regulation of insulin secretion	GO:0046676	rs133323944	66438068	66438068	66463068	66413068
1	ENSBTAG00000001918	1	66213612	66537723	protein_coding	STXBP5L	integral component of membrane	GO:0016021	rs109300973	66440777	66440777	66465777	66415777
1	ENSBTAG00000001918	1	66213612	66537723	protein_coding	STXBP5L	cytoplasm	GO:0005737	rs109300973	66440777	66440777	66465777	66415777
1	ENSBTAG00000001918	1	66213612	66537723	protein_coding	STXBP5L	plasma membrane	GO:0005886	rs109300973	66440777	66440777	66465777	66415777
1	ENSBTAG00000001918	1	66213612	66537723	protein_coding	STXBP5L	vesicle-mediated transport	GO:0016192	rs109300973	66440777	66440777	66465777	66415777
1	ENSBTAG00000001918	1	66213612	66537723	protein_coding	STXBP5L	SNARE complex	GO:0031201	rs109300973	66440777	66440777	66465777	66415777
1	ENSBTAG00000001918	1	66213612	66537723	protein_coding	STXBP5L	Rab GTPase binding	GO:0017137	rs109300973	66440777	66440777	66465777	66415777
1	ENSBTAG00000001918	1	66213612	66537723	protein_coding	STXBP5L	GTPase activator activity	GO:0005096	rs109300973	66440777	66440777	66465777	66415777
1	ENSBTAG00000001918	1	66213612	66537723	protein_coding	STXBP5L	positive regulation of GTPase activity	GO:0043547	rs109300973	66440777	66440777	66465777	66415777
1	ENSBTAG00000001918	1	66213612	66537723	protein_coding	STXBP5L	regulation of exocytosis	GO:0017157	rs109300973	66440777	66440777	66465777	66415777
1	ENSBTAG00000001918	1	66213612	66537723	protein_coding	STXBP5L	syntaxin binding	GO:0019905	rs109300973	66440777	66440777	66465777	66415777
1	ENSBTAG00000001918	1	66213612	66537723	protein_coding	STXBP5L	glucose homeostasis	GO:0042593	rs109300973	66440777	66440777	66465777	66415777
1	ENSBTAG00000001918	1	66213612	66537723	protein_coding	STXBP5L	negative regulation of insulin secretion	GO:0046676	rs109300973	66440777	66440777	66465777	66415777
1	ENSBTAG00000001918	1	66213612	66537723	protein_coding	STXBP5L	integral component of membrane	GO:0016021	rs136334840	66442541	66442541	66467541	66417541
1	ENSBTAG00000001918	1	66213612	66537723	protein_coding	STXBP5L	cytoplasm	GO:0005737	rs136334840	66442541	66442541	66467541	66417541
1	ENSBTAG00000001918	1	66213612	66537723	protein_coding	STXBP5L	plasma membrane	GO:0005886	rs136334840	66442541	66442541	66467541	66417541
1	ENSBTAG00000001918	1	66213612	66537723	protein_coding	STXBP5L	vesicle-mediated transport	GO:0016192	rs136334840	66442541	66442541	66467541	66417541
1	ENSBTAG00000001918	1	66213612	66537723	protein_coding	STXBP5L	SNARE complex	GO:0031201	rs136334840	66442541	66442541	66467541	66417541
1	ENSBTAG00000001918	1	66213612	66537723	protein_coding	STXBP5L	Rab GTPase binding	GO:0017137	rs136334840	66442541	66442541	66467541	66417541
1	ENSBTAG00000001918	1	66213612	66537723	protein_coding	STXBP5L	GTPase activator activity	GO:0005096	rs136334840	66442541	66442541	66467541	66417541
1	ENSBTAG00000001918	1	66213612	66537723	protein_coding	STXBP5L	positive regulation of GTPase activity	GO:0043547	rs136334840	66442541	66442541	66467541	66417541
1	ENSBTAG00000001918	1	66213612	66537723	protein_coding	STXBP5L	regulation of exocytosis	GO:0017157	rs136334840	66442541	66442541	66467541	66417541
1	ENSBTAG00000001918	1	66213612	66537723	protein_coding	STXBP5L	syntaxin binding	GO:0019905	rs136334840	66442541	66442541	66467541	66417541
1	ENSBTAG00000001918	1	66213612	66537723	protein_coding	STXBP5L	glucose homeostasis	GO:0042593	rs136334840	66442541	66442541	66467541	66417541
1	ENSBTAG00000001918	1	66213612	66537723	protein_coding	STXBP5L	negative regulation of insulin secretion	GO:0046676	rs136334840	66442541	66442541	66467541	66417541
1	ENSBTAG00000001918	1	66213612	66537723	protein_coding	STXBP5L	integral component of membrane	GO:0016021	rs133727566	66443528	66443528	66468528	66418528
1	ENSBTAG00000001918	1	66213612	66537723	protein_coding	STXBP5L	cytoplasm	GO:0005737	rs133727566	66443528	66443528	66468528	66418528
1	ENSBTAG00000001918	1	66213612	66537723	protein_coding	STXBP5L	plasma membrane	GO:0005886	rs133727566	66443528	66443528	66468528	66418528
1	ENSBTAG00000001918	1	66213612	66537723	protein_coding	STXBP5L	vesicle-mediated transport	GO:0016192	rs133727566	66443528	66443528	66468528	66418528
1	ENSBTAG00000001918	1	66213612	66537723	protein_coding	STXBP5L	SNARE complex	GO:0031201	rs133727566	66443528	66443528	66468528	66418528
1	ENSBTAG00000001918	1	66213612	66537723	protein_coding	STXBP5L	Rab GTPase binding	GO:0017137	rs133727566	66443528	66443528	66468528	66418528
1	ENSBTAG00000001918	1	66213612	66537723	protein_coding	STXBP5L	GTPase activator activity	GO:0005096	rs133727566	66443528	66443528	66468528	66418528
1	ENSBTAG00000001918	1	66213612	66537723	protein_coding	STXBP5L	positive regulation of GTPase activity	GO:0043547	rs133727566	66443528	66443528	66468528	66418528
1	ENSBTAG00000001918	1	66213612	66537723	protein_coding	STXBP5L	regulation of exocytosis	GO:0017157	rs133727566	66443528	66443528	66468528	66418528
1	ENSBTAG00000001918	1	66213612	66537723	protein_coding	STXBP5L	syntaxin binding	GO:0019905	rs133727566	66443528	66443528	66468528	66418528
1	ENSBTAG00000001918	1	66213612	66537723	protein_coding	STXBP5L	glucose homeostasis	GO:0042593	rs133727566	66443528	66443528	66468528	66418528
1	ENSBTAG00000001918	1	66213612	66537723	protein_coding	STXBP5L	negative regulation of insulin secretion	GO:0046676	rs133727566	66443528	66443528	66468528	66418528
1	ENSBTAG00000008862	-1	66759936	66823420	protein_coding	GOLGB1	membrane	GO:0016020	rs136806249	66815150	66815150	66840150	66790150
1	ENSBTAG00000008862	-1	66759936	66823420	protein_coding	GOLGB1	integral component of membrane	GO:0016021	rs136806249	66815150	66815150	66840150	66790150
1	ENSBTAG00000008862	-1	66759936	66823420	protein_coding	GOLGB1	Golgi apparatus	GO:0005794	rs136806249	66815150	66815150	66840150	66790150
1	ENSBTAG00000008862	-1	66759936	66823420	protein_coding	GOLGB1	protein localization to pericentriolar material	GO:1905793	rs136806249	66815150	66815150	66840150	66790150
1	ENSBTAG00000008862	-1	66759936	66823420	protein_coding	GOLGB1	endoplasmic reticulum-Golgi intermediate compartment	GO:0005793	rs136806249	66815150	66815150	66840150	66790150
1	ENSBTAG00000008862	-1	66759936	66823420	protein_coding	GOLGB1	cis-Golgi network	GO:0005801	rs136806249	66815150	66815150	66840150	66790150
1	ENSBTAG00000008862	-1	66759936	66823420	protein_coding	GOLGB1	membrane	GO:0016020	rs136806249	66815150	66815150	66840150	66790150
1	ENSBTAG00000008862	-1	66759936	66823420	protein_coding	GOLGB1	integral component of membrane	GO:0016021	rs136806249	66815150	66815150	66840150	66790150
1	ENSBTAG00000008862	-1	66759936	66823420	protein_coding	GOLGB1	Golgi apparatus	GO:0005794	rs136806249	66815150	66815150	66840150	66790150
1	ENSBTAG00000008862	-1	66759936	66823420	protein_coding	GOLGB1	protein localization to pericentriolar material	GO:1905793	rs136806249	66815150	66815150	66840150	66790150
1	ENSBTAG00000008862	-1	66759936	66823420	protein_coding	GOLGB1	endoplasmic reticulum-Golgi intermediate compartment	GO:0005793	rs136806249	66815150	66815150	66840150	66790150
1	ENSBTAG00000008862	-1	66759936	66823420	protein_coding	GOLGB1	cis-Golgi network	GO:0005801	rs136806249	66815150	66815150	66840150	66790150
1	ENSBTAG00000033166	1	66968007	67009449	protein_coding		membrane	GO:0016020	rs135595471	66991069	66991069	67016069	66966069
1	ENSBTAG00000033166	1	66968007	67009449	protein_coding		integral component of membrane	GO:0016021	rs135595471	66991069	66991069	67016069	66966069
1	ENSBTAG00000033166	1	66968007	67009449	protein_coding		integral component of plasma membrane	GO:0005887	rs135595471	66991069	66991069	67016069	66966069
1	ENSBTAG00000033166	1	66968007	67009449	protein_coding		proton transmembrane transport	GO:1902600	rs135595471	66991069	66991069	67016069	66966069
1	ENSBTAG00000033166	1	66968007	67009449	protein_coding		transmembrane transport	GO:0055085	rs135595471	66991069	66991069	67016069	66966069
1	ENSBTAG00000033166	1	66968007	67009449	protein_coding		transmembrane transporter activity	GO:0022857	rs135595471	66991069	66991069	67016069	66966069
1	ENSBTAG00000033166	1	66968007	67009449	protein_coding		transporter activity	GO:0005215	rs135595471	66991069	66991069	67016069	66966069
1	ENSBTAG00000033166	1	66968007	67009449	protein_coding		oligopeptide transport	GO:0006857	rs135595471	66991069	66991069	67016069	66966069
1	ENSBTAG00000033166	1	66968007	67009449	protein_coding		peptide:proton symporter activity	GO:0015333	rs135595471	66991069	66991069	67016069	66966069
1	ENSBTAG00000033166	1	66968007	67009449	protein_coding		oligopeptide transmembrane transporter activity	GO:0035673	rs135595471	66991069	66991069	67016069	66966069
1	ENSBTAG00000033166	1	66968007	67009449	protein_coding		dipeptide transmembrane transporter activity	GO:0071916	rs135595471	66991069	66991069	67016069	66966069
1	ENSBTAG00000033166	1	66968007	67009449	protein_coding		peptide transmembrane transporter activity	GO:1904680	rs135595471	66991069	66991069	67016069	66966069
1	ENSBTAG00000033166	1	66968007	67009449	protein_coding		dipeptide transmembrane transport	GO:0035442	rs135595471	66991069	66991069	67016069	66966069
1	ENSBTAG00000033166	1	66968007	67009449	protein_coding		oligopeptide transmembrane transport	GO:0035672	rs135595471	66991069	66991069	67016069	66966069
1	ENSBTAG00000033166	1	66968007	67009449	protein_coding		membrane	GO:0016020	rs132946737	67019719	67019719	67044719	66994719
1	ENSBTAG00000033166	1	66968007	67009449	protein_coding		integral component of membrane	GO:0016021	rs132946737	67019719	67019719	67044719	66994719
1	ENSBTAG00000033166	1	66968007	67009449	protein_coding		integral component of plasma membrane	GO:0005887	rs132946737	67019719	67019719	67044719	66994719
1	ENSBTAG00000033166	1	66968007	67009449	protein_coding		proton transmembrane transport	GO:1902600	rs132946737	67019719	67019719	67044719	66994719
1	ENSBTAG00000033166	1	66968007	67009449	protein_coding		transmembrane transport	GO:0055085	rs132946737	67019719	67019719	67044719	66994719
1	ENSBTAG00000033166	1	66968007	67009449	protein_coding		transmembrane transporter activity	GO:0022857	rs132946737	67019719	67019719	67044719	66994719
1	ENSBTAG00000033166	1	66968007	67009449	protein_coding		transporter activity	GO:0005215	rs132946737	67019719	67019719	67044719	66994719
1	ENSBTAG00000033166	1	66968007	67009449	protein_coding		oligopeptide transport	GO:0006857	rs132946737	67019719	67019719	67044719	66994719
1	ENSBTAG00000033166	1	66968007	67009449	protein_coding		peptide:proton symporter activity	GO:0015333	rs132946737	67019719	67019719	67044719	66994719
1	ENSBTAG00000033166	1	66968007	67009449	protein_coding		oligopeptide transmembrane transporter activity	GO:0035673	rs132946737	67019719	67019719	67044719	66994719
1	ENSBTAG00000033166	1	66968007	67009449	protein_coding		dipeptide transmembrane transporter activity	GO:0071916	rs132946737	67019719	67019719	67044719	66994719
1	ENSBTAG00000033166	1	66968007	67009449	protein_coding		peptide transmembrane transporter activity	GO:1904680	rs132946737	67019719	67019719	67044719	66994719
1	ENSBTAG00000033166	1	66968007	67009449	protein_coding		dipeptide transmembrane transport	GO:0035442	rs132946737	67019719	67019719	67044719	66994719
1	ENSBTAG00000033166	1	66968007	67009449	protein_coding		oligopeptide transmembrane transport	GO:0035672	rs132946737	67019719	67019719	67044719	66994719
1	ENSBTAG00000001442	1	67036691	67046927	protein_coding		membrane	GO:0016020	rs132946737	67019719	67019719	67044719	66994719
1	ENSBTAG00000001442	1	67036691	67046927	protein_coding		integral component of membrane	GO:0016021	rs132946737	67019719	67019719	67044719	66994719
1	ENSBTAG00000001442	1	67036691	67046927	protein_coding		integral component of plasma membrane	GO:0005887	rs132946737	67019719	67019719	67044719	66994719
1	ENSBTAG00000001442	1	67036691	67046927	protein_coding		proton transmembrane transport	GO:1902600	rs132946737	67019719	67019719	67044719	66994719
1	ENSBTAG00000001442	1	67036691	67046927	protein_coding		transmembrane transport	GO:0055085	rs132946737	67019719	67019719	67044719	66994719
1	ENSBTAG00000001442	1	67036691	67046927	protein_coding		transmembrane transporter activity	GO:0022857	rs132946737	67019719	67019719	67044719	66994719
1	ENSBTAG00000001442	1	67036691	67046927	protein_coding		transporter activity	GO:0005215	rs132946737	67019719	67019719	67044719	66994719
1	ENSBTAG00000001442	1	67036691	67046927	protein_coding		oligopeptide transport	GO:0006857	rs132946737	67019719	67019719	67044719	66994719
1	ENSBTAG00000001442	1	67036691	67046927	protein_coding		peptide:proton symporter activity	GO:0015333	rs132946737	67019719	67019719	67044719	66994719
1	ENSBTAG00000001442	1	67036691	67046927	protein_coding		oligopeptide transmembrane transporter activity	GO:0035673	rs132946737	67019719	67019719	67044719	66994719
1	ENSBTAG00000001442	1	67036691	67046927	protein_coding		dipeptide transmembrane transporter activity	GO:0071916	rs132946737	67019719	67019719	67044719	66994719
1	ENSBTAG00000001442	1	67036691	67046927	protein_coding		peptide transmembrane transporter activity	GO:1904680	rs132946737	67019719	67019719	67044719	66994719
1	ENSBTAG00000001442	1	67036691	67046927	protein_coding		dipeptide transmembrane transport	GO:0035442	rs132946737	67019719	67019719	67044719	66994719
1	ENSBTAG00000001442	1	67036691	67046927	protein_coding		oligopeptide transmembrane transport	GO:0035672	rs132946737	67019719	67019719	67044719	66994719
1	ENSBTAG00000004705	-1	67082115	67116669	protein_coding	ILDR1	membrane	GO:0016020	rs133776334	67077595	67077595	67102595	67052595
1	ENSBTAG00000004705	-1	67082115	67116669	protein_coding	ILDR1	integral component of membrane	GO:0016021	rs133776334	67077595	67077595	67102595	67052595
1	ENSBTAG00000004705	-1	67082115	67116669	protein_coding	ILDR1	receptor-mediated endocytosis	GO:0006898	rs133776334	67077595	67077595	67102595	67052595
1	ENSBTAG00000004705	-1	67082115	67116669	protein_coding	ILDR1	identical protein binding	GO:0042802	rs133776334	67077595	67077595	67102595	67052595
1	ENSBTAG00000004705	-1	67082115	67116669	protein_coding	ILDR1	high-density lipoprotein particle receptor activity	GO:0070506	rs133776334	67077595	67077595	67102595	67052595
1	ENSBTAG00000004705	-1	67082115	67116669	protein_coding	ILDR1	protein homooligomerization	GO:0051260	rs133776334	67077595	67077595	67102595	67052595
1	ENSBTAG00000004705	-1	67082115	67116669	protein_coding	ILDR1	positive regulation of peptide hormone secretion	GO:0090277	rs133776334	67077595	67077595	67102595	67052595
1	ENSBTAG00000004705	-1	67082115	67116669	protein_coding	ILDR1	cellular response to leukemia inhibitory factor	GO:1990830	rs133776334	67077595	67077595	67102595	67052595
1	ENSBTAG00000004705	-1	67082115	67116669	protein_coding	ILDR1	plasma membrane	GO:0005886	rs133776334	67077595	67077595	67102595	67052595
1	ENSBTAG00000004705	-1	67082115	67116669	protein_coding	ILDR1	protein-containing complex	GO:0032991	rs133776334	67077595	67077595	67102595	67052595
1	ENSBTAG00000004705	-1	67082115	67116669	protein_coding	ILDR1	tricellular tight junction	GO:0061689	rs133776334	67077595	67077595	67102595	67052595
1	ENSBTAG00000004705	-1	67082115	67116669	protein_coding	ILDR1	membrane	GO:0016020	rs43244067	67081377	67081377	67106377	67056377
1	ENSBTAG00000004705	-1	67082115	67116669	protein_coding	ILDR1	integral component of membrane	GO:0016021	rs43244067	67081377	67081377	67106377	67056377
1	ENSBTAG00000004705	-1	67082115	67116669	protein_coding	ILDR1	receptor-mediated endocytosis	GO:0006898	rs43244067	67081377	67081377	67106377	67056377
1	ENSBTAG00000004705	-1	67082115	67116669	protein_coding	ILDR1	identical protein binding	GO:0042802	rs43244067	67081377	67081377	67106377	67056377
1	ENSBTAG00000004705	-1	67082115	67116669	protein_coding	ILDR1	high-density lipoprotein particle receptor activity	GO:0070506	rs43244067	67081377	67081377	67106377	67056377
1	ENSBTAG00000004705	-1	67082115	67116669	protein_coding	ILDR1	protein homooligomerization	GO:0051260	rs43244067	67081377	67081377	67106377	67056377
1	ENSBTAG00000004705	-1	67082115	67116669	protein_coding	ILDR1	positive regulation of peptide hormone secretion	GO:0090277	rs43244067	67081377	67081377	67106377	67056377
1	ENSBTAG00000004705	-1	67082115	67116669	protein_coding	ILDR1	cellular response to leukemia inhibitory factor	GO:1990830	rs43244067	67081377	67081377	67106377	67056377
1	ENSBTAG00000004705	-1	67082115	67116669	protein_coding	ILDR1	plasma membrane	GO:0005886	rs43244067	67081377	67081377	67106377	67056377
1	ENSBTAG00000004705	-1	67082115	67116669	protein_coding	ILDR1	protein-containing complex	GO:0032991	rs43244067	67081377	67081377	67106377	67056377
1	ENSBTAG00000004705	-1	67082115	67116669	protein_coding	ILDR1	tricellular tight junction	GO:0061689	rs43244067	67081377	67081377	67106377	67056377
1	ENSBTAG00000004705	-1	67082115	67116669	protein_coding	ILDR1	membrane	GO:0016020	rs137843037	67082061	67082061	67107061	67057061
1	ENSBTAG00000004705	-1	67082115	67116669	protein_coding	ILDR1	integral component of membrane	GO:0016021	rs137843037	67082061	67082061	67107061	67057061
1	ENSBTAG00000004705	-1	67082115	67116669	protein_coding	ILDR1	receptor-mediated endocytosis	GO:0006898	rs137843037	67082061	67082061	67107061	67057061
1	ENSBTAG00000004705	-1	67082115	67116669	protein_coding	ILDR1	identical protein binding	GO:0042802	rs137843037	67082061	67082061	67107061	67057061
1	ENSBTAG00000004705	-1	67082115	67116669	protein_coding	ILDR1	high-density lipoprotein particle receptor activity	GO:0070506	rs137843037	67082061	67082061	67107061	67057061
1	ENSBTAG00000004705	-1	67082115	67116669	protein_coding	ILDR1	protein homooligomerization	GO:0051260	rs137843037	67082061	67082061	67107061	67057061
1	ENSBTAG00000004705	-1	67082115	67116669	protein_coding	ILDR1	positive regulation of peptide hormone secretion	GO:0090277	rs137843037	67082061	67082061	67107061	67057061
1	ENSBTAG00000004705	-1	67082115	67116669	protein_coding	ILDR1	cellular response to leukemia inhibitory factor	GO:1990830	rs137843037	67082061	67082061	67107061	67057061
1	ENSBTAG00000004705	-1	67082115	67116669	protein_coding	ILDR1	plasma membrane	GO:0005886	rs137843037	67082061	67082061	67107061	67057061
1	ENSBTAG00000004705	-1	67082115	67116669	protein_coding	ILDR1	protein-containing complex	GO:0032991	rs137843037	67082061	67082061	67107061	67057061
1	ENSBTAG00000004705	-1	67082115	67116669	protein_coding	ILDR1	tricellular tight junction	GO:0061689	rs137843037	67082061	67082061	67107061	67057061
1	ENSBTAG00000004705	-1	67082115	67116669	protein_coding	ILDR1	membrane	GO:0016020	rs135523904	67106995	67106995	67131995	67081995
1	ENSBTAG00000004705	-1	67082115	67116669	protein_coding	ILDR1	integral component of membrane	GO:0016021	rs135523904	67106995	67106995	67131995	67081995
1	ENSBTAG00000004705	-1	67082115	67116669	protein_coding	ILDR1	receptor-mediated endocytosis	GO:0006898	rs135523904	67106995	67106995	67131995	67081995
1	ENSBTAG00000004705	-1	67082115	67116669	protein_coding	ILDR1	identical protein binding	GO:0042802	rs135523904	67106995	67106995	67131995	67081995
1	ENSBTAG00000004705	-1	67082115	67116669	protein_coding	ILDR1	high-density lipoprotein particle receptor activity	GO:0070506	rs135523904	67106995	67106995	67131995	67081995
1	ENSBTAG00000004705	-1	67082115	67116669	protein_coding	ILDR1	protein homooligomerization	GO:0051260	rs135523904	67106995	67106995	67131995	67081995
1	ENSBTAG00000004705	-1	67082115	67116669	protein_coding	ILDR1	positive regulation of peptide hormone secretion	GO:0090277	rs135523904	67106995	67106995	67131995	67081995
1	ENSBTAG00000004705	-1	67082115	67116669	protein_coding	ILDR1	cellular response to leukemia inhibitory factor	GO:1990830	rs135523904	67106995	67106995	67131995	67081995
1	ENSBTAG00000004705	-1	67082115	67116669	protein_coding	ILDR1	plasma membrane	GO:0005886	rs135523904	67106995	67106995	67131995	67081995
1	ENSBTAG00000004705	-1	67082115	67116669	protein_coding	ILDR1	protein-containing complex	GO:0032991	rs135523904	67106995	67106995	67131995	67081995
1	ENSBTAG00000004705	-1	67082115	67116669	protein_coding	ILDR1	tricellular tight junction	GO:0061689	rs135523904	67106995	67106995	67131995	67081995
1	ENSBTAG00000004705	-1	67082115	67116669	protein_coding	ILDR1	membrane	GO:0016020	rs43244035	67110559	67110559	67135559	67085559
1	ENSBTAG00000004705	-1	67082115	67116669	protein_coding	ILDR1	integral component of membrane	GO:0016021	rs43244035	67110559	67110559	67135559	67085559
1	ENSBTAG00000004705	-1	67082115	67116669	protein_coding	ILDR1	receptor-mediated endocytosis	GO:0006898	rs43244035	67110559	67110559	67135559	67085559
1	ENSBTAG00000004705	-1	67082115	67116669	protein_coding	ILDR1	identical protein binding	GO:0042802	rs43244035	67110559	67110559	67135559	67085559
1	ENSBTAG00000004705	-1	67082115	67116669	protein_coding	ILDR1	high-density lipoprotein particle receptor activity	GO:0070506	rs43244035	67110559	67110559	67135559	67085559
1	ENSBTAG00000004705	-1	67082115	67116669	protein_coding	ILDR1	protein homooligomerization	GO:0051260	rs43244035	67110559	67110559	67135559	67085559
1	ENSBTAG00000004705	-1	67082115	67116669	protein_coding	ILDR1	positive regulation of peptide hormone secretion	GO:0090277	rs43244035	67110559	67110559	67135559	67085559
1	ENSBTAG00000004705	-1	67082115	67116669	protein_coding	ILDR1	cellular response to leukemia inhibitory factor	GO:1990830	rs43244035	67110559	67110559	67135559	67085559
1	ENSBTAG00000004705	-1	67082115	67116669	protein_coding	ILDR1	plasma membrane	GO:0005886	rs43244035	67110559	67110559	67135559	67085559
1	ENSBTAG00000004705	-1	67082115	67116669	protein_coding	ILDR1	protein-containing complex	GO:0032991	rs43244035	67110559	67110559	67135559	67085559
1	ENSBTAG00000004705	-1	67082115	67116669	protein_coding	ILDR1	tricellular tight junction	GO:0061689	rs43244035	67110559	67110559	67135559	67085559
1	ENSBTAG00000004705	-1	67082115	67116669	protein_coding	ILDR1	membrane	GO:0016020	rs110071440	67111125	67111125	67136125	67086125
1	ENSBTAG00000004705	-1	67082115	67116669	protein_coding	ILDR1	integral component of membrane	GO:0016021	rs110071440	67111125	67111125	67136125	67086125
1	ENSBTAG00000004705	-1	67082115	67116669	protein_coding	ILDR1	receptor-mediated endocytosis	GO:0006898	rs110071440	67111125	67111125	67136125	67086125
1	ENSBTAG00000004705	-1	67082115	67116669	protein_coding	ILDR1	identical protein binding	GO:0042802	rs110071440	67111125	67111125	67136125	67086125
1	ENSBTAG00000004705	-1	67082115	67116669	protein_coding	ILDR1	high-density lipoprotein particle receptor activity	GO:0070506	rs110071440	67111125	67111125	67136125	67086125
1	ENSBTAG00000004705	-1	67082115	67116669	protein_coding	ILDR1	protein homooligomerization	GO:0051260	rs110071440	67111125	67111125	67136125	67086125
1	ENSBTAG00000004705	-1	67082115	67116669	protein_coding	ILDR1	positive regulation of peptide hormone secretion	GO:0090277	rs110071440	67111125	67111125	67136125	67086125
1	ENSBTAG00000004705	-1	67082115	67116669	protein_coding	ILDR1	cellular response to leukemia inhibitory factor	GO:1990830	rs110071440	67111125	67111125	67136125	67086125
1	ENSBTAG00000004705	-1	67082115	67116669	protein_coding	ILDR1	plasma membrane	GO:0005886	rs110071440	67111125	67111125	67136125	67086125
1	ENSBTAG00000004705	-1	67082115	67116669	protein_coding	ILDR1	protein-containing complex	GO:0032991	rs110071440	67111125	67111125	67136125	67086125
1	ENSBTAG00000004705	-1	67082115	67116669	protein_coding	ILDR1	tricellular tight junction	GO:0061689	rs110071440	67111125	67111125	67136125	67086125
1	ENSBTAG00000013118	1	67144111	67210848	protein_coding	CD86	membrane	GO:0016020	rs43243842	67147280	67147280	67172280	67122280
1	ENSBTAG00000013118	1	67144111	67210848	protein_coding	CD86	integral component of membrane	GO:0016021	rs43243842	67147280	67147280	67172280	67122280
1	ENSBTAG00000013118	1	67144111	67210848	protein_coding	CD86	cellular response to lipopolysaccharide	GO:0071222	rs43243842	67147280	67147280	67172280	67122280
1	ENSBTAG00000013118	1	67144111	67210848	protein_coding	CD86	negative regulation of T cell proliferation	GO:0042130	rs43243842	67147280	67147280	67172280	67122280
1	ENSBTAG00000013118	1	67144111	67210848	protein_coding	CD86	immune response	GO:0006955	rs43243842	67147280	67147280	67172280	67122280
1	ENSBTAG00000013118	1	67144111	67210848	protein_coding	CD86	external side of plasma membrane	GO:0009897	rs43243842	67147280	67147280	67172280	67122280
1	ENSBTAG00000013118	1	67144111	67210848	protein_coding	CD86	cell surface	GO:0009986	rs43243842	67147280	67147280	67172280	67122280
1	ENSBTAG00000013118	1	67144111	67210848	protein_coding	CD86	signal transduction	GO:0007165	rs43243842	67147280	67147280	67172280	67122280
1	ENSBTAG00000013118	1	67144111	67210848	protein_coding	CD86	cell surface receptor signaling pathway	GO:0007166	rs43243842	67147280	67147280	67172280	67122280
1	ENSBTAG00000013118	1	67144111	67210848	protein_coding	CD86	T cell costimulation	GO:0031295	rs43243842	67147280	67147280	67172280	67122280
1	ENSBTAG00000013118	1	67144111	67210848	protein_coding	CD86	positive regulation of T cell proliferation	GO:0042102	rs43243842	67147280	67147280	67172280	67122280
1	ENSBTAG00000013118	1	67144111	67210848	protein_coding	CD86	extracellular exosome	GO:0070062	rs43243842	67147280	67147280	67172280	67122280
1	ENSBTAG00000013118	1	67144111	67210848	protein_coding	CD86	membrane	GO:0016020	rs43243845	67147901	67147901	67172901	67122901
1	ENSBTAG00000013118	1	67144111	67210848	protein_coding	CD86	integral component of membrane	GO:0016021	rs43243845	67147901	67147901	67172901	67122901
1	ENSBTAG00000013118	1	67144111	67210848	protein_coding	CD86	cellular response to lipopolysaccharide	GO:0071222	rs43243845	67147901	67147901	67172901	67122901
1	ENSBTAG00000013118	1	67144111	67210848	protein_coding	CD86	negative regulation of T cell proliferation	GO:0042130	rs43243845	67147901	67147901	67172901	67122901
1	ENSBTAG00000013118	1	67144111	67210848	protein_coding	CD86	immune response	GO:0006955	rs43243845	67147901	67147901	67172901	67122901
1	ENSBTAG00000013118	1	67144111	67210848	protein_coding	CD86	external side of plasma membrane	GO:0009897	rs43243845	67147901	67147901	67172901	67122901
1	ENSBTAG00000013118	1	67144111	67210848	protein_coding	CD86	cell surface	GO:0009986	rs43243845	67147901	67147901	67172901	67122901
1	ENSBTAG00000013118	1	67144111	67210848	protein_coding	CD86	signal transduction	GO:0007165	rs43243845	67147901	67147901	67172901	67122901
1	ENSBTAG00000013118	1	67144111	67210848	protein_coding	CD86	cell surface receptor signaling pathway	GO:0007166	rs43243845	67147901	67147901	67172901	67122901
1	ENSBTAG00000013118	1	67144111	67210848	protein_coding	CD86	T cell costimulation	GO:0031295	rs43243845	67147901	67147901	67172901	67122901
1	ENSBTAG00000013118	1	67144111	67210848	protein_coding	CD86	positive regulation of T cell proliferation	GO:0042102	rs43243845	67147901	67147901	67172901	67122901
1	ENSBTAG00000013118	1	67144111	67210848	protein_coding	CD86	extracellular exosome	GO:0070062	rs43243845	67147901	67147901	67172901	67122901
1	ENSBTAG00000013118	1	67144111	67210848	protein_coding	CD86	membrane	GO:0016020	rs133129734	67149289	67149289	67174289	67124289
1	ENSBTAG00000013118	1	67144111	67210848	protein_coding	CD86	integral component of membrane	GO:0016021	rs133129734	67149289	67149289	67174289	67124289
1	ENSBTAG00000013118	1	67144111	67210848	protein_coding	CD86	cellular response to lipopolysaccharide	GO:0071222	rs133129734	67149289	67149289	67174289	67124289
1	ENSBTAG00000013118	1	67144111	67210848	protein_coding	CD86	negative regulation of T cell proliferation	GO:0042130	rs133129734	67149289	67149289	67174289	67124289
1	ENSBTAG00000013118	1	67144111	67210848	protein_coding	CD86	immune response	GO:0006955	rs133129734	67149289	67149289	67174289	67124289
1	ENSBTAG00000013118	1	67144111	67210848	protein_coding	CD86	external side of plasma membrane	GO:0009897	rs133129734	67149289	67149289	67174289	67124289
1	ENSBTAG00000013118	1	67144111	67210848	protein_coding	CD86	cell surface	GO:0009986	rs133129734	67149289	67149289	67174289	67124289
1	ENSBTAG00000013118	1	67144111	67210848	protein_coding	CD86	signal transduction	GO:0007165	rs133129734	67149289	67149289	67174289	67124289
1	ENSBTAG00000013118	1	67144111	67210848	protein_coding	CD86	cell surface receptor signaling pathway	GO:0007166	rs133129734	67149289	67149289	67174289	67124289
1	ENSBTAG00000013118	1	67144111	67210848	protein_coding	CD86	T cell costimulation	GO:0031295	rs133129734	67149289	67149289	67174289	67124289
1	ENSBTAG00000013118	1	67144111	67210848	protein_coding	CD86	positive regulation of T cell proliferation	GO:0042102	rs133129734	67149289	67149289	67174289	67124289
1	ENSBTAG00000013118	1	67144111	67210848	protein_coding	CD86	extracellular exosome	GO:0070062	rs133129734	67149289	67149289	67174289	67124289
1	ENSBTAG00000013118	1	67144111	67210848	protein_coding	CD86	membrane	GO:0016020	rs43243850	67150844	67150844	67175844	67125844
1	ENSBTAG00000013118	1	67144111	67210848	protein_coding	CD86	integral component of membrane	GO:0016021	rs43243850	67150844	67150844	67175844	67125844
1	ENSBTAG00000013118	1	67144111	67210848	protein_coding	CD86	cellular response to lipopolysaccharide	GO:0071222	rs43243850	67150844	67150844	67175844	67125844
1	ENSBTAG00000013118	1	67144111	67210848	protein_coding	CD86	negative regulation of T cell proliferation	GO:0042130	rs43243850	67150844	67150844	67175844	67125844
1	ENSBTAG00000013118	1	67144111	67210848	protein_coding	CD86	immune response	GO:0006955	rs43243850	67150844	67150844	67175844	67125844
1	ENSBTAG00000013118	1	67144111	67210848	protein_coding	CD86	external side of plasma membrane	GO:0009897	rs43243850	67150844	67150844	67175844	67125844
1	ENSBTAG00000013118	1	67144111	67210848	protein_coding	CD86	cell surface	GO:0009986	rs43243850	67150844	67150844	67175844	67125844
1	ENSBTAG00000013118	1	67144111	67210848	protein_coding	CD86	signal transduction	GO:0007165	rs43243850	67150844	67150844	67175844	67125844
1	ENSBTAG00000013118	1	67144111	67210848	protein_coding	CD86	cell surface receptor signaling pathway	GO:0007166	rs43243850	67150844	67150844	67175844	67125844
1	ENSBTAG00000013118	1	67144111	67210848	protein_coding	CD86	T cell costimulation	GO:0031295	rs43243850	67150844	67150844	67175844	67125844
1	ENSBTAG00000013118	1	67144111	67210848	protein_coding	CD86	positive regulation of T cell proliferation	GO:0042102	rs43243850	67150844	67150844	67175844	67125844
1	ENSBTAG00000013118	1	67144111	67210848	protein_coding	CD86	extracellular exosome	GO:0070062	rs43243850	67150844	67150844	67175844	67125844
1	ENSBTAG00000013118	1	67144111	67210848	protein_coding	CD86	membrane	GO:0016020	rs43243852	67151873	67151873	67176873	67126873
1	ENSBTAG00000013118	1	67144111	67210848	protein_coding	CD86	integral component of membrane	GO:0016021	rs43243852	67151873	67151873	67176873	67126873
1	ENSBTAG00000013118	1	67144111	67210848	protein_coding	CD86	cellular response to lipopolysaccharide	GO:0071222	rs43243852	67151873	67151873	67176873	67126873
1	ENSBTAG00000013118	1	67144111	67210848	protein_coding	CD86	negative regulation of T cell proliferation	GO:0042130	rs43243852	67151873	67151873	67176873	67126873
1	ENSBTAG00000013118	1	67144111	67210848	protein_coding	CD86	immune response	GO:0006955	rs43243852	67151873	67151873	67176873	67126873
1	ENSBTAG00000013118	1	67144111	67210848	protein_coding	CD86	external side of plasma membrane	GO:0009897	rs43243852	67151873	67151873	67176873	67126873
1	ENSBTAG00000013118	1	67144111	67210848	protein_coding	CD86	cell surface	GO:0009986	rs43243852	67151873	67151873	67176873	67126873
1	ENSBTAG00000013118	1	67144111	67210848	protein_coding	CD86	signal transduction	GO:0007165	rs43243852	67151873	67151873	67176873	67126873
1	ENSBTAG00000013118	1	67144111	67210848	protein_coding	CD86	cell surface receptor signaling pathway	GO:0007166	rs43243852	67151873	67151873	67176873	67126873
1	ENSBTAG00000013118	1	67144111	67210848	protein_coding	CD86	T cell costimulation	GO:0031295	rs43243852	67151873	67151873	67176873	67126873
1	ENSBTAG00000013118	1	67144111	67210848	protein_coding	CD86	positive regulation of T cell proliferation	GO:0042102	rs43243852	67151873	67151873	67176873	67126873
1	ENSBTAG00000013118	1	67144111	67210848	protein_coding	CD86	extracellular exosome	GO:0070062	rs43243852	67151873	67151873	67176873	67126873
1	ENSBTAG00000013118	1	67144111	67210848	protein_coding	CD86	membrane	GO:0016020	rs43243282	67160040	67160040	67185040	67135040
1	ENSBTAG00000013118	1	67144111	67210848	protein_coding	CD86	integral component of membrane	GO:0016021	rs43243282	67160040	67160040	67185040	67135040
1	ENSBTAG00000013118	1	67144111	67210848	protein_coding	CD86	cellular response to lipopolysaccharide	GO:0071222	rs43243282	67160040	67160040	67185040	67135040
1	ENSBTAG00000013118	1	67144111	67210848	protein_coding	CD86	negative regulation of T cell proliferation	GO:0042130	rs43243282	67160040	67160040	67185040	67135040
1	ENSBTAG00000013118	1	67144111	67210848	protein_coding	CD86	immune response	GO:0006955	rs43243282	67160040	67160040	67185040	67135040
1	ENSBTAG00000013118	1	67144111	67210848	protein_coding	CD86	external side of plasma membrane	GO:0009897	rs43243282	67160040	67160040	67185040	67135040
1	ENSBTAG00000013118	1	67144111	67210848	protein_coding	CD86	cell surface	GO:0009986	rs43243282	67160040	67160040	67185040	67135040
1	ENSBTAG00000013118	1	67144111	67210848	protein_coding	CD86	signal transduction	GO:0007165	rs43243282	67160040	67160040	67185040	67135040
1	ENSBTAG00000013118	1	67144111	67210848	protein_coding	CD86	cell surface receptor signaling pathway	GO:0007166	rs43243282	67160040	67160040	67185040	67135040
1	ENSBTAG00000013118	1	67144111	67210848	protein_coding	CD86	T cell costimulation	GO:0031295	rs43243282	67160040	67160040	67185040	67135040
1	ENSBTAG00000013118	1	67144111	67210848	protein_coding	CD86	positive regulation of T cell proliferation	GO:0042102	rs43243282	67160040	67160040	67185040	67135040
1	ENSBTAG00000013118	1	67144111	67210848	protein_coding	CD86	extracellular exosome	GO:0070062	rs43243282	67160040	67160040	67185040	67135040
1	ENSBTAG00000013118	1	67144111	67210848	protein_coding	CD86	membrane	GO:0016020	rs43243284	67161293	67161293	67186293	67136293
1	ENSBTAG00000013118	1	67144111	67210848	protein_coding	CD86	integral component of membrane	GO:0016021	rs43243284	67161293	67161293	67186293	67136293
1	ENSBTAG00000013118	1	67144111	67210848	protein_coding	CD86	cellular response to lipopolysaccharide	GO:0071222	rs43243284	67161293	67161293	67186293	67136293
1	ENSBTAG00000013118	1	67144111	67210848	protein_coding	CD86	negative regulation of T cell proliferation	GO:0042130	rs43243284	67161293	67161293	67186293	67136293
1	ENSBTAG00000013118	1	67144111	67210848	protein_coding	CD86	immune response	GO:0006955	rs43243284	67161293	67161293	67186293	67136293
1	ENSBTAG00000013118	1	67144111	67210848	protein_coding	CD86	external side of plasma membrane	GO:0009897	rs43243284	67161293	67161293	67186293	67136293
1	ENSBTAG00000013118	1	67144111	67210848	protein_coding	CD86	cell surface	GO:0009986	rs43243284	67161293	67161293	67186293	67136293
1	ENSBTAG00000013118	1	67144111	67210848	protein_coding	CD86	signal transduction	GO:0007165	rs43243284	67161293	67161293	67186293	67136293
1	ENSBTAG00000013118	1	67144111	67210848	protein_coding	CD86	cell surface receptor signaling pathway	GO:0007166	rs43243284	67161293	67161293	67186293	67136293
1	ENSBTAG00000013118	1	67144111	67210848	protein_coding	CD86	T cell costimulation	GO:0031295	rs43243284	67161293	67161293	67186293	67136293
1	ENSBTAG00000013118	1	67144111	67210848	protein_coding	CD86	positive regulation of T cell proliferation	GO:0042102	rs43243284	67161293	67161293	67186293	67136293
1	ENSBTAG00000013118	1	67144111	67210848	protein_coding	CD86	extracellular exosome	GO:0070062	rs43243284	67161293	67161293	67186293	67136293
1	ENSBTAG00000013118	1	67144111	67210848	protein_coding	CD86	membrane	GO:0016020	rs43243286	67161763	67161763	67186763	67136763
1	ENSBTAG00000013118	1	67144111	67210848	protein_coding	CD86	integral component of membrane	GO:0016021	rs43243286	67161763	67161763	67186763	67136763
1	ENSBTAG00000013118	1	67144111	67210848	protein_coding	CD86	cellular response to lipopolysaccharide	GO:0071222	rs43243286	67161763	67161763	67186763	67136763
1	ENSBTAG00000013118	1	67144111	67210848	protein_coding	CD86	negative regulation of T cell proliferation	GO:0042130	rs43243286	67161763	67161763	67186763	67136763
1	ENSBTAG00000013118	1	67144111	67210848	protein_coding	CD86	immune response	GO:0006955	rs43243286	67161763	67161763	67186763	67136763
1	ENSBTAG00000013118	1	67144111	67210848	protein_coding	CD86	external side of plasma membrane	GO:0009897	rs43243286	67161763	67161763	67186763	67136763
1	ENSBTAG00000013118	1	67144111	67210848	protein_coding	CD86	cell surface	GO:0009986	rs43243286	67161763	67161763	67186763	67136763
1	ENSBTAG00000013118	1	67144111	67210848	protein_coding	CD86	signal transduction	GO:0007165	rs43243286	67161763	67161763	67186763	67136763
1	ENSBTAG00000013118	1	67144111	67210848	protein_coding	CD86	cell surface receptor signaling pathway	GO:0007166	rs43243286	67161763	67161763	67186763	67136763
1	ENSBTAG00000013118	1	67144111	67210848	protein_coding	CD86	T cell costimulation	GO:0031295	rs43243286	67161763	67161763	67186763	67136763
1	ENSBTAG00000013118	1	67144111	67210848	protein_coding	CD86	positive regulation of T cell proliferation	GO:0042102	rs43243286	67161763	67161763	67186763	67136763
1	ENSBTAG00000013118	1	67144111	67210848	protein_coding	CD86	extracellular exosome	GO:0070062	rs43243286	67161763	67161763	67186763	67136763
1	ENSBTAG00000013118	1	67144111	67210848	protein_coding	CD86	membrane	GO:0016020	rs43243685	67216978	67216978	67241978	67191978
1	ENSBTAG00000013118	1	67144111	67210848	protein_coding	CD86	integral component of membrane	GO:0016021	rs43243685	67216978	67216978	67241978	67191978
1	ENSBTAG00000013118	1	67144111	67210848	protein_coding	CD86	cellular response to lipopolysaccharide	GO:0071222	rs43243685	67216978	67216978	67241978	67191978
1	ENSBTAG00000013118	1	67144111	67210848	protein_coding	CD86	negative regulation of T cell proliferation	GO:0042130	rs43243685	67216978	67216978	67241978	67191978
1	ENSBTAG00000013118	1	67144111	67210848	protein_coding	CD86	immune response	GO:0006955	rs43243685	67216978	67216978	67241978	67191978
1	ENSBTAG00000013118	1	67144111	67210848	protein_coding	CD86	external side of plasma membrane	GO:0009897	rs43243685	67216978	67216978	67241978	67191978
1	ENSBTAG00000013118	1	67144111	67210848	protein_coding	CD86	cell surface	GO:0009986	rs43243685	67216978	67216978	67241978	67191978
1	ENSBTAG00000013118	1	67144111	67210848	protein_coding	CD86	signal transduction	GO:0007165	rs43243685	67216978	67216978	67241978	67191978
1	ENSBTAG00000013118	1	67144111	67210848	protein_coding	CD86	cell surface receptor signaling pathway	GO:0007166	rs43243685	67216978	67216978	67241978	67191978
1	ENSBTAG00000013118	1	67144111	67210848	protein_coding	CD86	T cell costimulation	GO:0031295	rs43243685	67216978	67216978	67241978	67191978
1	ENSBTAG00000013118	1	67144111	67210848	protein_coding	CD86	positive regulation of T cell proliferation	GO:0042102	rs43243685	67216978	67216978	67241978	67191978
1	ENSBTAG00000013118	1	67144111	67210848	protein_coding	CD86	extracellular exosome	GO:0070062	rs43243685	67216978	67216978	67241978	67191978
1	ENSBTAG00000003865	1	67255524	67344655	protein_coding	CASR	G-protein coupled receptor activity	GO:0004930	rs136293967	67293780	67293780	67318780	67268780
1	ENSBTAG00000003865	1	67255524	67344655	protein_coding	CASR	signal transduction	GO:0007165	rs136293967	67293780	67293780	67318780	67268780
1	ENSBTAG00000003865	1	67255524	67344655	protein_coding	CASR	G-protein coupled receptor signaling pathway	GO:0007186	rs136293967	67293780	67293780	67318780	67268780
1	ENSBTAG00000003865	1	67255524	67344655	protein_coding	CASR	plasma membrane	GO:0005886	rs136293967	67293780	67293780	67318780	67268780
1	ENSBTAG00000003865	1	67255524	67344655	protein_coding	CASR	membrane	GO:0016020	rs136293967	67293780	67293780	67318780	67268780
1	ENSBTAG00000003865	1	67255524	67344655	protein_coding	CASR	integral component of membrane	GO:0016021	rs136293967	67293780	67293780	67318780	67268780
1	ENSBTAG00000003865	1	67255524	67344655	protein_coding	CASR	calcium ion binding	GO:0005509	rs136293967	67293780	67293780	67318780	67268780
1	ENSBTAG00000003865	1	67255524	67344655	protein_coding	CASR	integral component of plasma membrane	GO:0005887	rs136293967	67293780	67293780	67318780	67268780
1	ENSBTAG00000003865	1	67255524	67344655	protein_coding	CASR	cellular calcium ion homeostasis	GO:0006874	rs136293967	67293780	67293780	67318780	67268780
1	ENSBTAG00000003865	1	67255524	67344655	protein_coding	CASR	detection of calcium ion	GO:0005513	rs136293967	67293780	67293780	67318780	67268780
1	ENSBTAG00000003865	1	67255524	67344655	protein_coding	CASR	amino acid binding	GO:0016597	rs136293967	67293780	67293780	67318780	67268780
1	ENSBTAG00000003865	1	67255524	67344655	protein_coding	CASR	protein homodimerization activity	GO:0042803	rs136293967	67293780	67293780	67318780	67268780
1	ENSBTAG00000003865	1	67255524	67344655	protein_coding	CASR	positive regulation of gene expression	GO:0010628	rs136293967	67293780	67293780	67318780	67268780
1	ENSBTAG00000003865	1	67255524	67344655	protein_coding	CASR	positive regulation of ATPase activity	GO:0032781	rs136293967	67293780	67293780	67318780	67268780
1	ENSBTAG00000003865	1	67255524	67344655	protein_coding	CASR	regulation of calcium ion transport	GO:0051924	rs136293967	67293780	67293780	67318780	67268780
1	ENSBTAG00000003865	1	67255524	67344655	protein_coding	CASR	calcium ion import	GO:0070509	rs136293967	67293780	67293780	67318780	67268780
1	ENSBTAG00000003865	1	67255524	67344655	protein_coding	CASR	G-protein coupled receptor activity	GO:0004930	rs108971122	67298433	67298433	67323433	67273433
1	ENSBTAG00000003865	1	67255524	67344655	protein_coding	CASR	signal transduction	GO:0007165	rs108971122	67298433	67298433	67323433	67273433
1	ENSBTAG00000003865	1	67255524	67344655	protein_coding	CASR	G-protein coupled receptor signaling pathway	GO:0007186	rs108971122	67298433	67298433	67323433	67273433
1	ENSBTAG00000003865	1	67255524	67344655	protein_coding	CASR	plasma membrane	GO:0005886	rs108971122	67298433	67298433	67323433	67273433
1	ENSBTAG00000003865	1	67255524	67344655	protein_coding	CASR	membrane	GO:0016020	rs108971122	67298433	67298433	67323433	67273433
1	ENSBTAG00000003865	1	67255524	67344655	protein_coding	CASR	integral component of membrane	GO:0016021	rs108971122	67298433	67298433	67323433	67273433
1	ENSBTAG00000003865	1	67255524	67344655	protein_coding	CASR	calcium ion binding	GO:0005509	rs108971122	67298433	67298433	67323433	67273433
1	ENSBTAG00000003865	1	67255524	67344655	protein_coding	CASR	integral component of plasma membrane	GO:0005887	rs108971122	67298433	67298433	67323433	67273433
1	ENSBTAG00000003865	1	67255524	67344655	protein_coding	CASR	cellular calcium ion homeostasis	GO:0006874	rs108971122	67298433	67298433	67323433	67273433
1	ENSBTAG00000003865	1	67255524	67344655	protein_coding	CASR	detection of calcium ion	GO:0005513	rs108971122	67298433	67298433	67323433	67273433
1	ENSBTAG00000003865	1	67255524	67344655	protein_coding	CASR	amino acid binding	GO:0016597	rs108971122	67298433	67298433	67323433	67273433
1	ENSBTAG00000003865	1	67255524	67344655	protein_coding	CASR	protein homodimerization activity	GO:0042803	rs108971122	67298433	67298433	67323433	67273433
1	ENSBTAG00000003865	1	67255524	67344655	protein_coding	CASR	positive regulation of gene expression	GO:0010628	rs108971122	67298433	67298433	67323433	67273433
1	ENSBTAG00000003865	1	67255524	67344655	protein_coding	CASR	positive regulation of ATPase activity	GO:0032781	rs108971122	67298433	67298433	67323433	67273433
1	ENSBTAG00000003865	1	67255524	67344655	protein_coding	CASR	regulation of calcium ion transport	GO:0051924	rs108971122	67298433	67298433	67323433	67273433
1	ENSBTAG00000003865	1	67255524	67344655	protein_coding	CASR	calcium ion import	GO:0070509	rs108971122	67298433	67298433	67323433	67273433
1	ENSBTAG00000021791	-1	67559268	67589062	protein_coding	PARP9	NAD+ ADP-ribosyltransferase activity	GO:0003950	rs135629852	67579446	67579446	67604446	67554446
1	ENSBTAG00000021791	-1	67559268	67589062	protein_coding	PARP9	transcription corepressor activity	GO:0003714	rs135629852	67579446	67579446	67604446	67554446
1	ENSBTAG00000021791	-1	67559268	67589062	protein_coding	PARP9	enzyme inhibitor activity	GO:0004857	rs135629852	67579446	67579446	67604446	67554446
1	ENSBTAG00000021791	-1	67559268	67589062	protein_coding	PARP9	enzyme binding	GO:0019899	rs135629852	67579446	67579446	67604446	67554446
1	ENSBTAG00000021791	-1	67559268	67589062	protein_coding	PARP9	histone binding	GO:0042393	rs135629852	67579446	67579446	67604446	67554446
1	ENSBTAG00000021791	-1	67559268	67589062	protein_coding	PARP9	ubiquitin-like protein ligase binding	GO:0044389	rs135629852	67579446	67579446	67604446	67554446
1	ENSBTAG00000021791	-1	67559268	67589062	protein_coding	PARP9	ADP-D-ribose binding	GO:0072570	rs135629852	67579446	67579446	67604446	67554446
1	ENSBTAG00000021791	-1	67559268	67589062	protein_coding	PARP9	STAT family protein binding	GO:0097677	rs135629852	67579446	67579446	67604446	67554446
1	ENSBTAG00000021791	-1	67559268	67589062	protein_coding	PARP9	negative regulation of transcription by RNA polymerase II	GO:0000122	rs135629852	67579446	67579446	67604446	67554446
1	ENSBTAG00000021791	-1	67559268	67589062	protein_coding	PARP9	positive regulation of defense response to virus by host	GO:0002230	rs135629852	67579446	67579446	67604446	67554446
1	ENSBTAG00000021791	-1	67559268	67589062	protein_coding	PARP9	double-strand break repair	GO:0006302	rs135629852	67579446	67579446	67604446	67554446
1	ENSBTAG00000021791	-1	67559268	67589062	protein_coding	PARP9	protein ADP-ribosylation	GO:0006471	rs135629852	67579446	67579446	67604446	67554446
1	ENSBTAG00000021791	-1	67559268	67589062	protein_coding	PARP9	posttranscriptional regulation of gene expression	GO:0010608	rs135629852	67579446	67579446	67604446	67554446
1	ENSBTAG00000021791	-1	67559268	67589062	protein_coding	PARP9	negative regulation of gene expression	GO:0010629	rs135629852	67579446	67579446	67604446	67554446
1	ENSBTAG00000021791	-1	67559268	67589062	protein_coding	PARP9	positive regulation of chromatin binding	GO:0035563	rs135629852	67579446	67579446	67604446	67554446
1	ENSBTAG00000021791	-1	67559268	67589062	protein_coding	PARP9	positive regulation of tyrosine phosphorylation of STAT protein	GO:0042531	rs135629852	67579446	67579446	67604446	67554446
1	ENSBTAG00000021791	-1	67559268	67589062	protein_coding	PARP9	negative regulation of catalytic activity	GO:0043086	rs135629852	67579446	67579446	67604446	67554446
1	ENSBTAG00000021791	-1	67559268	67589062	protein_coding	PARP9	positive regulation of transcription, DNA-templated	GO:0045893	rs135629852	67579446	67579446	67604446	67554446
1	ENSBTAG00000021791	-1	67559268	67589062	protein_coding	PARP9	regulation of response to interferon-gamma	GO:0060330	rs135629852	67579446	67579446	67604446	67554446
1	ENSBTAG00000021791	-1	67559268	67589062	protein_coding	PARP9	positive regulation of interferon-gamma-mediated signaling pathway	GO:0060335	rs135629852	67579446	67579446	67604446	67554446
1	ENSBTAG00000021791	-1	67559268	67589062	protein_coding	PARP9	positive regulation of protein localization to nucleus	GO:1900182	rs135629852	67579446	67579446	67604446	67554446
1	ENSBTAG00000021791	-1	67559268	67589062	protein_coding	PARP9	positive regulation of double-strand break repair via nonhomologous end joining	GO:2001034	rs135629852	67579446	67579446	67604446	67554446
1	ENSBTAG00000021791	-1	67559268	67589062	protein_coding	PARP9	nucleus	GO:0005634	rs135629852	67579446	67579446	67604446	67554446
1	ENSBTAG00000021791	-1	67559268	67589062	protein_coding	PARP9	nucleoplasm	GO:0005654	rs135629852	67579446	67579446	67604446	67554446
1	ENSBTAG00000021791	-1	67559268	67589062	protein_coding	PARP9	cytoplasm	GO:0005737	rs135629852	67579446	67579446	67604446	67554446
1	ENSBTAG00000021791	-1	67559268	67589062	protein_coding	PARP9	mitochondrion	GO:0005739	rs135629852	67579446	67579446	67604446	67554446
1	ENSBTAG00000021791	-1	67559268	67589062	protein_coding	PARP9	cytosol	GO:0005829	rs135629852	67579446	67579446	67604446	67554446
1	ENSBTAG00000021791	-1	67559268	67589062	protein_coding	PARP9	protein-containing complex	GO:0032991	rs135629852	67579446	67579446	67604446	67554446
1	ENSBTAG00000021791	-1	67559268	67589062	protein_coding	PARP9	site of DNA damage	GO:0090734	rs135629852	67579446	67579446	67604446	67554446
1	ENSBTAG00000009933	1	67588920	67597019	protein_coding	DTX3L	protein ubiquitination	GO:0016567	rs135629852	67579446	67579446	67604446	67554446
1	ENSBTAG00000009933	1	67588920	67597019	protein_coding	DTX3L	Notch signaling pathway	GO:0007219	rs135629852	67579446	67579446	67604446	67554446
1	ENSBTAG00000009933	1	67588920	67597019	protein_coding	DTX3L	ubiquitin-protein transferase activity	GO:0004842	rs135629852	67579446	67579446	67604446	67554446
1	ENSBTAG00000009933	1	67588920	67597019	protein_coding	DTX3L	enzyme inhibitor activity	GO:0004857	rs135629852	67579446	67579446	67604446	67554446
1	ENSBTAG00000009933	1	67588920	67597019	protein_coding	DTX3L	enzyme activator activity	GO:0008047	rs135629852	67579446	67579446	67604446	67554446
1	ENSBTAG00000009933	1	67588920	67597019	protein_coding	DTX3L	enzyme binding	GO:0019899	rs135629852	67579446	67579446	67604446	67554446
1	ENSBTAG00000009933	1	67588920	67597019	protein_coding	DTX3L	histone binding	GO:0042393	rs135629852	67579446	67579446	67604446	67554446
1	ENSBTAG00000009933	1	67588920	67597019	protein_coding	DTX3L	ubiquitin-like protein ligase binding	GO:0044389	rs135629852	67579446	67579446	67604446	67554446
1	ENSBTAG00000009933	1	67588920	67597019	protein_coding	DTX3L	STAT family protein binding	GO:0097677	rs135629852	67579446	67579446	67604446	67554446
1	ENSBTAG00000009933	1	67588920	67597019	protein_coding	DTX3L	positive regulation of defense response to virus by host	GO:0002230	rs135629852	67579446	67579446	67604446	67554446
1	ENSBTAG00000009933	1	67588920	67597019	protein_coding	DTX3L	double-strand break repair	GO:0006302	rs135629852	67579446	67579446	67604446	67554446
1	ENSBTAG00000009933	1	67588920	67597019	protein_coding	DTX3L	ubiquitin-dependent protein catabolic process	GO:0006511	rs135629852	67579446	67579446	67604446	67554446
1	ENSBTAG00000009933	1	67588920	67597019	protein_coding	DTX3L	cellular response to DNA damage stimulus	GO:0006974	rs135629852	67579446	67579446	67604446	67554446
1	ENSBTAG00000009933	1	67588920	67597019	protein_coding	DTX3L	endosome to lysosome transport	GO:0008333	rs135629852	67579446	67579446	67604446	67554446
1	ENSBTAG00000009933	1	67588920	67597019	protein_coding	DTX3L	histone monoubiquitination	GO:0010390	rs135629852	67579446	67579446	67604446	67554446
1	ENSBTAG00000009933	1	67588920	67597019	protein_coding	DTX3L	positive regulation of protein binding	GO:0032092	rs135629852	67579446	67579446	67604446	67554446
1	ENSBTAG00000009933	1	67588920	67597019	protein_coding	DTX3L	histone H2A ubiquitination	GO:0033522	rs135629852	67579446	67579446	67604446	67554446
1	ENSBTAG00000009933	1	67588920	67597019	protein_coding	DTX3L	histone H2B ubiquitination	GO:0033523	rs135629852	67579446	67579446	67604446	67554446
1	ENSBTAG00000009933	1	67588920	67597019	protein_coding	DTX3L	positive regulation of chromatin binding	GO:0035563	rs135629852	67579446	67579446	67604446	67554446
1	ENSBTAG00000009933	1	67588920	67597019	protein_coding	DTX3L	positive regulation of transcription, DNA-templated	GO:0045893	rs135629852	67579446	67579446	67604446	67554446
1	ENSBTAG00000009933	1	67588920	67597019	protein_coding	DTX3L	negative regulation of ubiquitin-protein transferase activity	GO:0051444	rs135629852	67579446	67579446	67604446	67554446
1	ENSBTAG00000009933	1	67588920	67597019	protein_coding	DTX3L	protein autoubiquitination	GO:0051865	rs135629852	67579446	67579446	67604446	67554446
1	ENSBTAG00000009933	1	67588920	67597019	protein_coding	DTX3L	protein K48-linked ubiquitination	GO:0070936	rs135629852	67579446	67579446	67604446	67554446
1	ENSBTAG00000009933	1	67588920	67597019	protein_coding	DTX3L	positive regulation of protein localization to nucleus	GO:1900182	rs135629852	67579446	67579446	67604446	67554446
1	ENSBTAG00000009933	1	67588920	67597019	protein_coding	DTX3L	positive regulation of NAD+ ADP-ribosyltransferase activity	GO:1901666	rs135629852	67579446	67579446	67604446	67554446
1	ENSBTAG00000009933	1	67588920	67597019	protein_coding	DTX3L	positive regulation of protein localization to early endosome	GO:1902966	rs135629852	67579446	67579446	67604446	67554446
1	ENSBTAG00000009933	1	67588920	67597019	protein_coding	DTX3L	positive regulation of receptor catabolic process	GO:2000646	rs135629852	67579446	67579446	67604446	67554446
1	ENSBTAG00000009933	1	67588920	67597019	protein_coding	DTX3L	positive regulation of double-strand break repair via nonhomologous end joining	GO:2001034	rs135629852	67579446	67579446	67604446	67554446
1	ENSBTAG00000009933	1	67588920	67597019	protein_coding	DTX3L	nucleus	GO:0005634	rs135629852	67579446	67579446	67604446	67554446
1	ENSBTAG00000009933	1	67588920	67597019	protein_coding	DTX3L	nucleoplasm	GO:0005654	rs135629852	67579446	67579446	67604446	67554446
1	ENSBTAG00000009933	1	67588920	67597019	protein_coding	DTX3L	cytoplasm	GO:0005737	rs135629852	67579446	67579446	67604446	67554446
1	ENSBTAG00000009933	1	67588920	67597019	protein_coding	DTX3L	lysosome	GO:0005764	rs135629852	67579446	67579446	67604446	67554446
1	ENSBTAG00000009933	1	67588920	67597019	protein_coding	DTX3L	early endosome	GO:0005769	rs135629852	67579446	67579446	67604446	67554446
1	ENSBTAG00000009933	1	67588920	67597019	protein_coding	DTX3L	cytosol	GO:0005829	rs135629852	67579446	67579446	67604446	67554446
1	ENSBTAG00000009933	1	67588920	67597019	protein_coding	DTX3L	protein-containing complex	GO:0032991	rs135629852	67579446	67579446	67604446	67554446
1	ENSBTAG00000021791	-1	67559268	67589062	protein_coding	PARP9	NAD+ ADP-ribosyltransferase activity	GO:0003950	rs134799440	67585362	67585362	67610362	67560362
1	ENSBTAG00000021791	-1	67559268	67589062	protein_coding	PARP9	transcription corepressor activity	GO:0003714	rs134799440	67585362	67585362	67610362	67560362
1	ENSBTAG00000021791	-1	67559268	67589062	protein_coding	PARP9	enzyme inhibitor activity	GO:0004857	rs134799440	67585362	67585362	67610362	67560362
1	ENSBTAG00000021791	-1	67559268	67589062	protein_coding	PARP9	enzyme binding	GO:0019899	rs134799440	67585362	67585362	67610362	67560362
1	ENSBTAG00000021791	-1	67559268	67589062	protein_coding	PARP9	histone binding	GO:0042393	rs134799440	67585362	67585362	67610362	67560362
1	ENSBTAG00000021791	-1	67559268	67589062	protein_coding	PARP9	ubiquitin-like protein ligase binding	GO:0044389	rs134799440	67585362	67585362	67610362	67560362
1	ENSBTAG00000021791	-1	67559268	67589062	protein_coding	PARP9	ADP-D-ribose binding	GO:0072570	rs134799440	67585362	67585362	67610362	67560362
1	ENSBTAG00000021791	-1	67559268	67589062	protein_coding	PARP9	STAT family protein binding	GO:0097677	rs134799440	67585362	67585362	67610362	67560362
1	ENSBTAG00000021791	-1	67559268	67589062	protein_coding	PARP9	negative regulation of transcription by RNA polymerase II	GO:0000122	rs134799440	67585362	67585362	67610362	67560362
1	ENSBTAG00000021791	-1	67559268	67589062	protein_coding	PARP9	positive regulation of defense response to virus by host	GO:0002230	rs134799440	67585362	67585362	67610362	67560362
1	ENSBTAG00000021791	-1	67559268	67589062	protein_coding	PARP9	double-strand break repair	GO:0006302	rs134799440	67585362	67585362	67610362	67560362
1	ENSBTAG00000021791	-1	67559268	67589062	protein_coding	PARP9	protein ADP-ribosylation	GO:0006471	rs134799440	67585362	67585362	67610362	67560362
1	ENSBTAG00000021791	-1	67559268	67589062	protein_coding	PARP9	posttranscriptional regulation of gene expression	GO:0010608	rs134799440	67585362	67585362	67610362	67560362
1	ENSBTAG00000021791	-1	67559268	67589062	protein_coding	PARP9	negative regulation of gene expression	GO:0010629	rs134799440	67585362	67585362	67610362	67560362
1	ENSBTAG00000021791	-1	67559268	67589062	protein_coding	PARP9	positive regulation of chromatin binding	GO:0035563	rs134799440	67585362	67585362	67610362	67560362
1	ENSBTAG00000021791	-1	67559268	67589062	protein_coding	PARP9	positive regulation of tyrosine phosphorylation of STAT protein	GO:0042531	rs134799440	67585362	67585362	67610362	67560362
1	ENSBTAG00000021791	-1	67559268	67589062	protein_coding	PARP9	negative regulation of catalytic activity	GO:0043086	rs134799440	67585362	67585362	67610362	67560362
1	ENSBTAG00000021791	-1	67559268	67589062	protein_coding	PARP9	positive regulation of transcription, DNA-templated	GO:0045893	rs134799440	67585362	67585362	67610362	67560362
1	ENSBTAG00000021791	-1	67559268	67589062	protein_coding	PARP9	regulation of response to interferon-gamma	GO:0060330	rs134799440	67585362	67585362	67610362	67560362
1	ENSBTAG00000021791	-1	67559268	67589062	protein_coding	PARP9	positive regulation of interferon-gamma-mediated signaling pathway	GO:0060335	rs134799440	67585362	67585362	67610362	67560362
1	ENSBTAG00000021791	-1	67559268	67589062	protein_coding	PARP9	positive regulation of protein localization to nucleus	GO:1900182	rs134799440	67585362	67585362	67610362	67560362
1	ENSBTAG00000021791	-1	67559268	67589062	protein_coding	PARP9	positive regulation of double-strand break repair via nonhomologous end joining	GO:2001034	rs134799440	67585362	67585362	67610362	67560362
1	ENSBTAG00000021791	-1	67559268	67589062	protein_coding	PARP9	nucleus	GO:0005634	rs134799440	67585362	67585362	67610362	67560362
1	ENSBTAG00000021791	-1	67559268	67589062	protein_coding	PARP9	nucleoplasm	GO:0005654	rs134799440	67585362	67585362	67610362	67560362
1	ENSBTAG00000021791	-1	67559268	67589062	protein_coding	PARP9	cytoplasm	GO:0005737	rs134799440	67585362	67585362	67610362	67560362
1	ENSBTAG00000021791	-1	67559268	67589062	protein_coding	PARP9	mitochondrion	GO:0005739	rs134799440	67585362	67585362	67610362	67560362
1	ENSBTAG00000021791	-1	67559268	67589062	protein_coding	PARP9	cytosol	GO:0005829	rs134799440	67585362	67585362	67610362	67560362
1	ENSBTAG00000021791	-1	67559268	67589062	protein_coding	PARP9	protein-containing complex	GO:0032991	rs134799440	67585362	67585362	67610362	67560362
1	ENSBTAG00000021791	-1	67559268	67589062	protein_coding	PARP9	site of DNA damage	GO:0090734	rs134799440	67585362	67585362	67610362	67560362
1	ENSBTAG00000009933	1	67588920	67597019	protein_coding	DTX3L	protein ubiquitination	GO:0016567	rs134799440	67585362	67585362	67610362	67560362
1	ENSBTAG00000009933	1	67588920	67597019	protein_coding	DTX3L	Notch signaling pathway	GO:0007219	rs134799440	67585362	67585362	67610362	67560362
1	ENSBTAG00000009933	1	67588920	67597019	protein_coding	DTX3L	ubiquitin-protein transferase activity	GO:0004842	rs134799440	67585362	67585362	67610362	67560362
1	ENSBTAG00000009933	1	67588920	67597019	protein_coding	DTX3L	enzyme inhibitor activity	GO:0004857	rs134799440	67585362	67585362	67610362	67560362
1	ENSBTAG00000009933	1	67588920	67597019	protein_coding	DTX3L	enzyme activator activity	GO:0008047	rs134799440	67585362	67585362	67610362	67560362
1	ENSBTAG00000009933	1	67588920	67597019	protein_coding	DTX3L	enzyme binding	GO:0019899	rs134799440	67585362	67585362	67610362	67560362
1	ENSBTAG00000009933	1	67588920	67597019	protein_coding	DTX3L	histone binding	GO:0042393	rs134799440	67585362	67585362	67610362	67560362
1	ENSBTAG00000009933	1	67588920	67597019	protein_coding	DTX3L	ubiquitin-like protein ligase binding	GO:0044389	rs134799440	67585362	67585362	67610362	67560362
1	ENSBTAG00000009933	1	67588920	67597019	protein_coding	DTX3L	STAT family protein binding	GO:0097677	rs134799440	67585362	67585362	67610362	67560362
1	ENSBTAG00000009933	1	67588920	67597019	protein_coding	DTX3L	positive regulation of defense response to virus by host	GO:0002230	rs134799440	67585362	67585362	67610362	67560362
1	ENSBTAG00000009933	1	67588920	67597019	protein_coding	DTX3L	double-strand break repair	GO:0006302	rs134799440	67585362	67585362	67610362	67560362
1	ENSBTAG00000009933	1	67588920	67597019	protein_coding	DTX3L	ubiquitin-dependent protein catabolic process	GO:0006511	rs134799440	67585362	67585362	67610362	67560362
1	ENSBTAG00000009933	1	67588920	67597019	protein_coding	DTX3L	cellular response to DNA damage stimulus	GO:0006974	rs134799440	67585362	67585362	67610362	67560362
1	ENSBTAG00000009933	1	67588920	67597019	protein_coding	DTX3L	endosome to lysosome transport	GO:0008333	rs134799440	67585362	67585362	67610362	67560362
1	ENSBTAG00000009933	1	67588920	67597019	protein_coding	DTX3L	histone monoubiquitination	GO:0010390	rs134799440	67585362	67585362	67610362	67560362
1	ENSBTAG00000009933	1	67588920	67597019	protein_coding	DTX3L	positive regulation of protein binding	GO:0032092	rs134799440	67585362	67585362	67610362	67560362
1	ENSBTAG00000009933	1	67588920	67597019	protein_coding	DTX3L	histone H2A ubiquitination	GO:0033522	rs134799440	67585362	67585362	67610362	67560362
1	ENSBTAG00000009933	1	67588920	67597019	protein_coding	DTX3L	histone H2B ubiquitination	GO:0033523	rs134799440	67585362	67585362	67610362	67560362
1	ENSBTAG00000009933	1	67588920	67597019	protein_coding	DTX3L	positive regulation of chromatin binding	GO:0035563	rs134799440	67585362	67585362	67610362	67560362
1	ENSBTAG00000009933	1	67588920	67597019	protein_coding	DTX3L	positive regulation of transcription, DNA-templated	GO:0045893	rs134799440	67585362	67585362	67610362	67560362
1	ENSBTAG00000009933	1	67588920	67597019	protein_coding	DTX3L	negative regulation of ubiquitin-protein transferase activity	GO:0051444	rs134799440	67585362	67585362	67610362	67560362
1	ENSBTAG00000009933	1	67588920	67597019	protein_coding	DTX3L	protein autoubiquitination	GO:0051865	rs134799440	67585362	67585362	67610362	67560362
1	ENSBTAG00000009933	1	67588920	67597019	protein_coding	DTX3L	protein K48-linked ubiquitination	GO:0070936	rs134799440	67585362	67585362	67610362	67560362
1	ENSBTAG00000009933	1	67588920	67597019	protein_coding	DTX3L	positive regulation of protein localization to nucleus	GO:1900182	rs134799440	67585362	67585362	67610362	67560362
1	ENSBTAG00000009933	1	67588920	67597019	protein_coding	DTX3L	positive regulation of NAD+ ADP-ribosyltransferase activity	GO:1901666	rs134799440	67585362	67585362	67610362	67560362
1	ENSBTAG00000009933	1	67588920	67597019	protein_coding	DTX3L	positive regulation of protein localization to early endosome	GO:1902966	rs134799440	67585362	67585362	67610362	67560362
1	ENSBTAG00000009933	1	67588920	67597019	protein_coding	DTX3L	positive regulation of receptor catabolic process	GO:2000646	rs134799440	67585362	67585362	67610362	67560362
1	ENSBTAG00000009933	1	67588920	67597019	protein_coding	DTX3L	positive regulation of double-strand break repair via nonhomologous end joining	GO:2001034	rs134799440	67585362	67585362	67610362	67560362
1	ENSBTAG00000009933	1	67588920	67597019	protein_coding	DTX3L	nucleus	GO:0005634	rs134799440	67585362	67585362	67610362	67560362
1	ENSBTAG00000009933	1	67588920	67597019	protein_coding	DTX3L	nucleoplasm	GO:0005654	rs134799440	67585362	67585362	67610362	67560362
1	ENSBTAG00000009933	1	67588920	67597019	protein_coding	DTX3L	cytoplasm	GO:0005737	rs134799440	67585362	67585362	67610362	67560362
1	ENSBTAG00000009933	1	67588920	67597019	protein_coding	DTX3L	lysosome	GO:0005764	rs134799440	67585362	67585362	67610362	67560362
1	ENSBTAG00000009933	1	67588920	67597019	protein_coding	DTX3L	early endosome	GO:0005769	rs134799440	67585362	67585362	67610362	67560362
1	ENSBTAG00000009933	1	67588920	67597019	protein_coding	DTX3L	cytosol	GO:0005829	rs134799440	67585362	67585362	67610362	67560362
1	ENSBTAG00000009933	1	67588920	67597019	protein_coding	DTX3L	protein-containing complex	GO:0032991	rs134799440	67585362	67585362	67610362	67560362
1	ENSBTAG00000021791	-1	67559268	67589062	protein_coding	PARP9	NAD+ ADP-ribosyltransferase activity	GO:0003950	rs134799440	67585362	67585362	67610362	67560362
1	ENSBTAG00000021791	-1	67559268	67589062	protein_coding	PARP9	transcription corepressor activity	GO:0003714	rs134799440	67585362	67585362	67610362	67560362
1	ENSBTAG00000021791	-1	67559268	67589062	protein_coding	PARP9	enzyme inhibitor activity	GO:0004857	rs134799440	67585362	67585362	67610362	67560362
1	ENSBTAG00000021791	-1	67559268	67589062	protein_coding	PARP9	enzyme binding	GO:0019899	rs134799440	67585362	67585362	67610362	67560362
1	ENSBTAG00000021791	-1	67559268	67589062	protein_coding	PARP9	histone binding	GO:0042393	rs134799440	67585362	67585362	67610362	67560362
1	ENSBTAG00000021791	-1	67559268	67589062	protein_coding	PARP9	ubiquitin-like protein ligase binding	GO:0044389	rs134799440	67585362	67585362	67610362	67560362
1	ENSBTAG00000021791	-1	67559268	67589062	protein_coding	PARP9	ADP-D-ribose binding	GO:0072570	rs134799440	67585362	67585362	67610362	67560362
1	ENSBTAG00000021791	-1	67559268	67589062	protein_coding	PARP9	STAT family protein binding	GO:0097677	rs134799440	67585362	67585362	67610362	67560362
1	ENSBTAG00000021791	-1	67559268	67589062	protein_coding	PARP9	negative regulation of transcription by RNA polymerase II	GO:0000122	rs134799440	67585362	67585362	67610362	67560362
1	ENSBTAG00000021791	-1	67559268	67589062	protein_coding	PARP9	positive regulation of defense response to virus by host	GO:0002230	rs134799440	67585362	67585362	67610362	67560362
1	ENSBTAG00000021791	-1	67559268	67589062	protein_coding	PARP9	double-strand break repair	GO:0006302	rs134799440	67585362	67585362	67610362	67560362
1	ENSBTAG00000021791	-1	67559268	67589062	protein_coding	PARP9	protein ADP-ribosylation	GO:0006471	rs134799440	67585362	67585362	67610362	67560362
1	ENSBTAG00000021791	-1	67559268	67589062	protein_coding	PARP9	posttranscriptional regulation of gene expression	GO:0010608	rs134799440	67585362	67585362	67610362	67560362
1	ENSBTAG00000021791	-1	67559268	67589062	protein_coding	PARP9	negative regulation of gene expression	GO:0010629	rs134799440	67585362	67585362	67610362	67560362
1	ENSBTAG00000021791	-1	67559268	67589062	protein_coding	PARP9	positive regulation of chromatin binding	GO:0035563	rs134799440	67585362	67585362	67610362	67560362
1	ENSBTAG00000021791	-1	67559268	67589062	protein_coding	PARP9	positive regulation of tyrosine phosphorylation of STAT protein	GO:0042531	rs134799440	67585362	67585362	67610362	67560362
1	ENSBTAG00000021791	-1	67559268	67589062	protein_coding	PARP9	negative regulation of catalytic activity	GO:0043086	rs134799440	67585362	67585362	67610362	67560362
1	ENSBTAG00000021791	-1	67559268	67589062	protein_coding	PARP9	positive regulation of transcription, DNA-templated	GO:0045893	rs134799440	67585362	67585362	67610362	67560362
1	ENSBTAG00000021791	-1	67559268	67589062	protein_coding	PARP9	regulation of response to interferon-gamma	GO:0060330	rs134799440	67585362	67585362	67610362	67560362
1	ENSBTAG00000021791	-1	67559268	67589062	protein_coding	PARP9	positive regulation of interferon-gamma-mediated signaling pathway	GO:0060335	rs134799440	67585362	67585362	67610362	67560362
1	ENSBTAG00000021791	-1	67559268	67589062	protein_coding	PARP9	positive regulation of protein localization to nucleus	GO:1900182	rs134799440	67585362	67585362	67610362	67560362
1	ENSBTAG00000021791	-1	67559268	67589062	protein_coding	PARP9	positive regulation of double-strand break repair via nonhomologous end joining	GO:2001034	rs134799440	67585362	67585362	67610362	67560362
1	ENSBTAG00000021791	-1	67559268	67589062	protein_coding	PARP9	nucleus	GO:0005634	rs134799440	67585362	67585362	67610362	67560362
1	ENSBTAG00000021791	-1	67559268	67589062	protein_coding	PARP9	nucleoplasm	GO:0005654	rs134799440	67585362	67585362	67610362	67560362
1	ENSBTAG00000021791	-1	67559268	67589062	protein_coding	PARP9	cytoplasm	GO:0005737	rs134799440	67585362	67585362	67610362	67560362
1	ENSBTAG00000021791	-1	67559268	67589062	protein_coding	PARP9	mitochondrion	GO:0005739	rs134799440	67585362	67585362	67610362	67560362
1	ENSBTAG00000021791	-1	67559268	67589062	protein_coding	PARP9	cytosol	GO:0005829	rs134799440	67585362	67585362	67610362	67560362
1	ENSBTAG00000021791	-1	67559268	67589062	protein_coding	PARP9	protein-containing complex	GO:0032991	rs134799440	67585362	67585362	67610362	67560362
1	ENSBTAG00000021791	-1	67559268	67589062	protein_coding	PARP9	site of DNA damage	GO:0090734	rs134799440	67585362	67585362	67610362	67560362
1	ENSBTAG00000009933	1	67588920	67597019	protein_coding	DTX3L	protein ubiquitination	GO:0016567	rs134799440	67585362	67585362	67610362	67560362
1	ENSBTAG00000009933	1	67588920	67597019	protein_coding	DTX3L	Notch signaling pathway	GO:0007219	rs134799440	67585362	67585362	67610362	67560362
1	ENSBTAG00000009933	1	67588920	67597019	protein_coding	DTX3L	ubiquitin-protein transferase activity	GO:0004842	rs134799440	67585362	67585362	67610362	67560362
1	ENSBTAG00000009933	1	67588920	67597019	protein_coding	DTX3L	enzyme inhibitor activity	GO:0004857	rs134799440	67585362	67585362	67610362	67560362
1	ENSBTAG00000009933	1	67588920	67597019	protein_coding	DTX3L	enzyme activator activity	GO:0008047	rs134799440	67585362	67585362	67610362	67560362
1	ENSBTAG00000009933	1	67588920	67597019	protein_coding	DTX3L	enzyme binding	GO:0019899	rs134799440	67585362	67585362	67610362	67560362
1	ENSBTAG00000009933	1	67588920	67597019	protein_coding	DTX3L	histone binding	GO:0042393	rs134799440	67585362	67585362	67610362	67560362
1	ENSBTAG00000009933	1	67588920	67597019	protein_coding	DTX3L	ubiquitin-like protein ligase binding	GO:0044389	rs134799440	67585362	67585362	67610362	67560362
1	ENSBTAG00000009933	1	67588920	67597019	protein_coding	DTX3L	STAT family protein binding	GO:0097677	rs134799440	67585362	67585362	67610362	67560362
1	ENSBTAG00000009933	1	67588920	67597019	protein_coding	DTX3L	positive regulation of defense response to virus by host	GO:0002230	rs134799440	67585362	67585362	67610362	67560362
1	ENSBTAG00000009933	1	67588920	67597019	protein_coding	DTX3L	double-strand break repair	GO:0006302	rs134799440	67585362	67585362	67610362	67560362
1	ENSBTAG00000009933	1	67588920	67597019	protein_coding	DTX3L	ubiquitin-dependent protein catabolic process	GO:0006511	rs134799440	67585362	67585362	67610362	67560362
1	ENSBTAG00000009933	1	67588920	67597019	protein_coding	DTX3L	cellular response to DNA damage stimulus	GO:0006974	rs134799440	67585362	67585362	67610362	67560362
1	ENSBTAG00000009933	1	67588920	67597019	protein_coding	DTX3L	endosome to lysosome transport	GO:0008333	rs134799440	67585362	67585362	67610362	67560362
1	ENSBTAG00000009933	1	67588920	67597019	protein_coding	DTX3L	histone monoubiquitination	GO:0010390	rs134799440	67585362	67585362	67610362	67560362
1	ENSBTAG00000009933	1	67588920	67597019	protein_coding	DTX3L	positive regulation of protein binding	GO:0032092	rs134799440	67585362	67585362	67610362	67560362
1	ENSBTAG00000009933	1	67588920	67597019	protein_coding	DTX3L	histone H2A ubiquitination	GO:0033522	rs134799440	67585362	67585362	67610362	67560362
1	ENSBTAG00000009933	1	67588920	67597019	protein_coding	DTX3L	histone H2B ubiquitination	GO:0033523	rs134799440	67585362	67585362	67610362	67560362
1	ENSBTAG00000009933	1	67588920	67597019	protein_coding	DTX3L	positive regulation of chromatin binding	GO:0035563	rs134799440	67585362	67585362	67610362	67560362
1	ENSBTAG00000009933	1	67588920	67597019	protein_coding	DTX3L	positive regulation of transcription, DNA-templated	GO:0045893	rs134799440	67585362	67585362	67610362	67560362
1	ENSBTAG00000009933	1	67588920	67597019	protein_coding	DTX3L	negative regulation of ubiquitin-protein transferase activity	GO:0051444	rs134799440	67585362	67585362	67610362	67560362
1	ENSBTAG00000009933	1	67588920	67597019	protein_coding	DTX3L	protein autoubiquitination	GO:0051865	rs134799440	67585362	67585362	67610362	67560362
1	ENSBTAG00000009933	1	67588920	67597019	protein_coding	DTX3L	protein K48-linked ubiquitination	GO:0070936	rs134799440	67585362	67585362	67610362	67560362
1	ENSBTAG00000009933	1	67588920	67597019	protein_coding	DTX3L	positive regulation of protein localization to nucleus	GO:1900182	rs134799440	67585362	67585362	67610362	67560362
1	ENSBTAG00000009933	1	67588920	67597019	protein_coding	DTX3L	positive regulation of NAD+ ADP-ribosyltransferase activity	GO:1901666	rs134799440	67585362	67585362	67610362	67560362
1	ENSBTAG00000009933	1	67588920	67597019	protein_coding	DTX3L	positive regulation of protein localization to early endosome	GO:1902966	rs134799440	67585362	67585362	67610362	67560362
1	ENSBTAG00000009933	1	67588920	67597019	protein_coding	DTX3L	positive regulation of receptor catabolic process	GO:2000646	rs134799440	67585362	67585362	67610362	67560362
1	ENSBTAG00000009933	1	67588920	67597019	protein_coding	DTX3L	positive regulation of double-strand break repair via nonhomologous end joining	GO:2001034	rs134799440	67585362	67585362	67610362	67560362
1	ENSBTAG00000009933	1	67588920	67597019	protein_coding	DTX3L	nucleus	GO:0005634	rs134799440	67585362	67585362	67610362	67560362
1	ENSBTAG00000009933	1	67588920	67597019	protein_coding	DTX3L	nucleoplasm	GO:0005654	rs134799440	67585362	67585362	67610362	67560362
1	ENSBTAG00000009933	1	67588920	67597019	protein_coding	DTX3L	cytoplasm	GO:0005737	rs134799440	67585362	67585362	67610362	67560362
1	ENSBTAG00000009933	1	67588920	67597019	protein_coding	DTX3L	lysosome	GO:0005764	rs134799440	67585362	67585362	67610362	67560362
1	ENSBTAG00000009933	1	67588920	67597019	protein_coding	DTX3L	early endosome	GO:0005769	rs134799440	67585362	67585362	67610362	67560362
1	ENSBTAG00000009933	1	67588920	67597019	protein_coding	DTX3L	cytosol	GO:0005829	rs134799440	67585362	67585362	67610362	67560362
1	ENSBTAG00000009933	1	67588920	67597019	protein_coding	DTX3L	protein-containing complex	GO:0032991	rs134799440	67585362	67585362	67610362	67560362
1	ENSBTAG00000021791	-1	67559268	67589062	protein_coding	PARP9	NAD+ ADP-ribosyltransferase activity	GO:0003950	rs133302932	67592894	67592894	67617894	67567894
1	ENSBTAG00000021791	-1	67559268	67589062	protein_coding	PARP9	transcription corepressor activity	GO:0003714	rs133302932	67592894	67592894	67617894	67567894
1	ENSBTAG00000021791	-1	67559268	67589062	protein_coding	PARP9	enzyme inhibitor activity	GO:0004857	rs133302932	67592894	67592894	67617894	67567894
1	ENSBTAG00000021791	-1	67559268	67589062	protein_coding	PARP9	enzyme binding	GO:0019899	rs133302932	67592894	67592894	67617894	67567894
1	ENSBTAG00000021791	-1	67559268	67589062	protein_coding	PARP9	histone binding	GO:0042393	rs133302932	67592894	67592894	67617894	67567894
1	ENSBTAG00000021791	-1	67559268	67589062	protein_coding	PARP9	ubiquitin-like protein ligase binding	GO:0044389	rs133302932	67592894	67592894	67617894	67567894
1	ENSBTAG00000021791	-1	67559268	67589062	protein_coding	PARP9	ADP-D-ribose binding	GO:0072570	rs133302932	67592894	67592894	67617894	67567894
1	ENSBTAG00000021791	-1	67559268	67589062	protein_coding	PARP9	STAT family protein binding	GO:0097677	rs133302932	67592894	67592894	67617894	67567894
1	ENSBTAG00000021791	-1	67559268	67589062	protein_coding	PARP9	negative regulation of transcription by RNA polymerase II	GO:0000122	rs133302932	67592894	67592894	67617894	67567894
1	ENSBTAG00000021791	-1	67559268	67589062	protein_coding	PARP9	positive regulation of defense response to virus by host	GO:0002230	rs133302932	67592894	67592894	67617894	67567894
1	ENSBTAG00000021791	-1	67559268	67589062	protein_coding	PARP9	double-strand break repair	GO:0006302	rs133302932	67592894	67592894	67617894	67567894
1	ENSBTAG00000021791	-1	67559268	67589062	protein_coding	PARP9	protein ADP-ribosylation	GO:0006471	rs133302932	67592894	67592894	67617894	67567894
1	ENSBTAG00000021791	-1	67559268	67589062	protein_coding	PARP9	posttranscriptional regulation of gene expression	GO:0010608	rs133302932	67592894	67592894	67617894	67567894
1	ENSBTAG00000021791	-1	67559268	67589062	protein_coding	PARP9	negative regulation of gene expression	GO:0010629	rs133302932	67592894	67592894	67617894	67567894
1	ENSBTAG00000021791	-1	67559268	67589062	protein_coding	PARP9	positive regulation of chromatin binding	GO:0035563	rs133302932	67592894	67592894	67617894	67567894
1	ENSBTAG00000021791	-1	67559268	67589062	protein_coding	PARP9	positive regulation of tyrosine phosphorylation of STAT protein	GO:0042531	rs133302932	67592894	67592894	67617894	67567894
1	ENSBTAG00000021791	-1	67559268	67589062	protein_coding	PARP9	negative regulation of catalytic activity	GO:0043086	rs133302932	67592894	67592894	67617894	67567894
1	ENSBTAG00000021791	-1	67559268	67589062	protein_coding	PARP9	positive regulation of transcription, DNA-templated	GO:0045893	rs133302932	67592894	67592894	67617894	67567894
1	ENSBTAG00000021791	-1	67559268	67589062	protein_coding	PARP9	regulation of response to interferon-gamma	GO:0060330	rs133302932	67592894	67592894	67617894	67567894
1	ENSBTAG00000021791	-1	67559268	67589062	protein_coding	PARP9	positive regulation of interferon-gamma-mediated signaling pathway	GO:0060335	rs133302932	67592894	67592894	67617894	67567894
1	ENSBTAG00000021791	-1	67559268	67589062	protein_coding	PARP9	positive regulation of protein localization to nucleus	GO:1900182	rs133302932	67592894	67592894	67617894	67567894
1	ENSBTAG00000021791	-1	67559268	67589062	protein_coding	PARP9	positive regulation of double-strand break repair via nonhomologous end joining	GO:2001034	rs133302932	67592894	67592894	67617894	67567894
1	ENSBTAG00000021791	-1	67559268	67589062	protein_coding	PARP9	nucleus	GO:0005634	rs133302932	67592894	67592894	67617894	67567894
1	ENSBTAG00000021791	-1	67559268	67589062	protein_coding	PARP9	nucleoplasm	GO:0005654	rs133302932	67592894	67592894	67617894	67567894
1	ENSBTAG00000021791	-1	67559268	67589062	protein_coding	PARP9	cytoplasm	GO:0005737	rs133302932	67592894	67592894	67617894	67567894
1	ENSBTAG00000021791	-1	67559268	67589062	protein_coding	PARP9	mitochondrion	GO:0005739	rs133302932	67592894	67592894	67617894	67567894
1	ENSBTAG00000021791	-1	67559268	67589062	protein_coding	PARP9	cytosol	GO:0005829	rs133302932	67592894	67592894	67617894	67567894
1	ENSBTAG00000021791	-1	67559268	67589062	protein_coding	PARP9	protein-containing complex	GO:0032991	rs133302932	67592894	67592894	67617894	67567894
1	ENSBTAG00000021791	-1	67559268	67589062	protein_coding	PARP9	site of DNA damage	GO:0090734	rs133302932	67592894	67592894	67617894	67567894
1	ENSBTAG00000009933	1	67588920	67597019	protein_coding	DTX3L	protein ubiquitination	GO:0016567	rs133302932	67592894	67592894	67617894	67567894
1	ENSBTAG00000009933	1	67588920	67597019	protein_coding	DTX3L	Notch signaling pathway	GO:0007219	rs133302932	67592894	67592894	67617894	67567894
1	ENSBTAG00000009933	1	67588920	67597019	protein_coding	DTX3L	ubiquitin-protein transferase activity	GO:0004842	rs133302932	67592894	67592894	67617894	67567894
1	ENSBTAG00000009933	1	67588920	67597019	protein_coding	DTX3L	enzyme inhibitor activity	GO:0004857	rs133302932	67592894	67592894	67617894	67567894
1	ENSBTAG00000009933	1	67588920	67597019	protein_coding	DTX3L	enzyme activator activity	GO:0008047	rs133302932	67592894	67592894	67617894	67567894
1	ENSBTAG00000009933	1	67588920	67597019	protein_coding	DTX3L	enzyme binding	GO:0019899	rs133302932	67592894	67592894	67617894	67567894
1	ENSBTAG00000009933	1	67588920	67597019	protein_coding	DTX3L	histone binding	GO:0042393	rs133302932	67592894	67592894	67617894	67567894
1	ENSBTAG00000009933	1	67588920	67597019	protein_coding	DTX3L	ubiquitin-like protein ligase binding	GO:0044389	rs133302932	67592894	67592894	67617894	67567894
1	ENSBTAG00000009933	1	67588920	67597019	protein_coding	DTX3L	STAT family protein binding	GO:0097677	rs133302932	67592894	67592894	67617894	67567894
1	ENSBTAG00000009933	1	67588920	67597019	protein_coding	DTX3L	positive regulation of defense response to virus by host	GO:0002230	rs133302932	67592894	67592894	67617894	67567894
1	ENSBTAG00000009933	1	67588920	67597019	protein_coding	DTX3L	double-strand break repair	GO:0006302	rs133302932	67592894	67592894	67617894	67567894
1	ENSBTAG00000009933	1	67588920	67597019	protein_coding	DTX3L	ubiquitin-dependent protein catabolic process	GO:0006511	rs133302932	67592894	67592894	67617894	67567894
1	ENSBTAG00000009933	1	67588920	67597019	protein_coding	DTX3L	cellular response to DNA damage stimulus	GO:0006974	rs133302932	67592894	67592894	67617894	67567894
1	ENSBTAG00000009933	1	67588920	67597019	protein_coding	DTX3L	endosome to lysosome transport	GO:0008333	rs133302932	67592894	67592894	67617894	67567894
1	ENSBTAG00000009933	1	67588920	67597019	protein_coding	DTX3L	histone monoubiquitination	GO:0010390	rs133302932	67592894	67592894	67617894	67567894
1	ENSBTAG00000009933	1	67588920	67597019	protein_coding	DTX3L	positive regulation of protein binding	GO:0032092	rs133302932	67592894	67592894	67617894	67567894
1	ENSBTAG00000009933	1	67588920	67597019	protein_coding	DTX3L	histone H2A ubiquitination	GO:0033522	rs133302932	67592894	67592894	67617894	67567894
1	ENSBTAG00000009933	1	67588920	67597019	protein_coding	DTX3L	histone H2B ubiquitination	GO:0033523	rs133302932	67592894	67592894	67617894	67567894
1	ENSBTAG00000009933	1	67588920	67597019	protein_coding	DTX3L	positive regulation of chromatin binding	GO:0035563	rs133302932	67592894	67592894	67617894	67567894
1	ENSBTAG00000009933	1	67588920	67597019	protein_coding	DTX3L	positive regulation of transcription, DNA-templated	GO:0045893	rs133302932	67592894	67592894	67617894	67567894
1	ENSBTAG00000009933	1	67588920	67597019	protein_coding	DTX3L	negative regulation of ubiquitin-protein transferase activity	GO:0051444	rs133302932	67592894	67592894	67617894	67567894
1	ENSBTAG00000009933	1	67588920	67597019	protein_coding	DTX3L	protein autoubiquitination	GO:0051865	rs133302932	67592894	67592894	67617894	67567894
1	ENSBTAG00000009933	1	67588920	67597019	protein_coding	DTX3L	protein K48-linked ubiquitination	GO:0070936	rs133302932	67592894	67592894	67617894	67567894
1	ENSBTAG00000009933	1	67588920	67597019	protein_coding	DTX3L	positive regulation of protein localization to nucleus	GO:1900182	rs133302932	67592894	67592894	67617894	67567894
1	ENSBTAG00000009933	1	67588920	67597019	protein_coding	DTX3L	positive regulation of NAD+ ADP-ribosyltransferase activity	GO:1901666	rs133302932	67592894	67592894	67617894	67567894
1	ENSBTAG00000009933	1	67588920	67597019	protein_coding	DTX3L	positive regulation of protein localization to early endosome	GO:1902966	rs133302932	67592894	67592894	67617894	67567894
1	ENSBTAG00000009933	1	67588920	67597019	protein_coding	DTX3L	positive regulation of receptor catabolic process	GO:2000646	rs133302932	67592894	67592894	67617894	67567894
1	ENSBTAG00000009933	1	67588920	67597019	protein_coding	DTX3L	positive regulation of double-strand break repair via nonhomologous end joining	GO:2001034	rs133302932	67592894	67592894	67617894	67567894
1	ENSBTAG00000009933	1	67588920	67597019	protein_coding	DTX3L	nucleus	GO:0005634	rs133302932	67592894	67592894	67617894	67567894
1	ENSBTAG00000009933	1	67588920	67597019	protein_coding	DTX3L	nucleoplasm	GO:0005654	rs133302932	67592894	67592894	67617894	67567894
1	ENSBTAG00000009933	1	67588920	67597019	protein_coding	DTX3L	cytoplasm	GO:0005737	rs133302932	67592894	67592894	67617894	67567894
1	ENSBTAG00000009933	1	67588920	67597019	protein_coding	DTX3L	lysosome	GO:0005764	rs133302932	67592894	67592894	67617894	67567894
1	ENSBTAG00000009933	1	67588920	67597019	protein_coding	DTX3L	early endosome	GO:0005769	rs133302932	67592894	67592894	67617894	67567894
1	ENSBTAG00000009933	1	67588920	67597019	protein_coding	DTX3L	cytosol	GO:0005829	rs133302932	67592894	67592894	67617894	67567894
1	ENSBTAG00000009933	1	67588920	67597019	protein_coding	DTX3L	protein-containing complex	GO:0032991	rs133302932	67592894	67592894	67617894	67567894
1	ENSBTAG00000016656	1	67613092	67659266	protein_coding	PARP14	nucleic acid binding	GO:0003676	rs133302932	67592894	67592894	67617894	67567894
1	ENSBTAG00000016656	1	67613092	67659266	protein_coding	PARP14	transferase activity	GO:0016740	rs133302932	67592894	67592894	67617894	67567894
1	ENSBTAG00000016656	1	67613092	67659266	protein_coding	PARP14	transferase activity, transferring glycosyl groups	GO:0016757	rs133302932	67592894	67592894	67617894	67567894
1	ENSBTAG00000016656	1	67613092	67659266	protein_coding	PARP14	NAD+ ADP-ribosyltransferase activity	GO:0003950	rs133302932	67592894	67592894	67617894	67567894
1	ENSBTAG00000016656	1	67613092	67659266	protein_coding	PARP14	enzyme binding	GO:0019899	rs133302932	67592894	67592894	67617894	67567894
1	ENSBTAG00000016656	1	67613092	67659266	protein_coding	PARP14	protein ADP-ribosylation	GO:0006471	rs133302932	67592894	67592894	67617894	67567894
1	ENSBTAG00000016656	1	67613092	67659266	protein_coding	PARP14	negative regulation of gene expression	GO:0010629	rs133302932	67592894	67592894	67617894	67567894
1	ENSBTAG00000016656	1	67613092	67659266	protein_coding	PARP14	positive regulation of tyrosine phosphorylation of STAT protein	GO:0042531	rs133302932	67592894	67592894	67617894	67567894
1	ENSBTAG00000016656	1	67613092	67659266	protein_coding	PARP14	negative regulation of tyrosine phosphorylation of STAT protein	GO:0042532	rs133302932	67592894	67592894	67617894	67567894
1	ENSBTAG00000016656	1	67613092	67659266	protein_coding	PARP14	negative regulation of interferon-gamma-mediated signaling pathway	GO:0060336	rs133302932	67592894	67592894	67617894	67567894
1	ENSBTAG00000016656	1	67613092	67659266	protein_coding	PARP14	positive regulation of interleukin-4-mediated signaling pathway	GO:1902216	rs133302932	67592894	67592894	67617894	67567894
1	ENSBTAG00000016656	1	67613092	67659266	protein_coding	PARP14	cytoplasm	GO:0005737	rs133302932	67592894	67592894	67617894	67567894
1	ENSBTAG00000016656	1	67613092	67659266	protein_coding	PARP14	cytosol	GO:0005829	rs133302932	67592894	67592894	67617894	67567894
1	ENSBTAG00000021791	-1	67559268	67589062	protein_coding	PARP9	NAD+ ADP-ribosyltransferase activity	GO:0003950	rs133302932	67592894	67592894	67617894	67567894
1	ENSBTAG00000021791	-1	67559268	67589062	protein_coding	PARP9	transcription corepressor activity	GO:0003714	rs133302932	67592894	67592894	67617894	67567894
1	ENSBTAG00000021791	-1	67559268	67589062	protein_coding	PARP9	enzyme inhibitor activity	GO:0004857	rs133302932	67592894	67592894	67617894	67567894
1	ENSBTAG00000021791	-1	67559268	67589062	protein_coding	PARP9	enzyme binding	GO:0019899	rs133302932	67592894	67592894	67617894	67567894
1	ENSBTAG00000021791	-1	67559268	67589062	protein_coding	PARP9	histone binding	GO:0042393	rs133302932	67592894	67592894	67617894	67567894
1	ENSBTAG00000021791	-1	67559268	67589062	protein_coding	PARP9	ubiquitin-like protein ligase binding	GO:0044389	rs133302932	67592894	67592894	67617894	67567894
1	ENSBTAG00000021791	-1	67559268	67589062	protein_coding	PARP9	ADP-D-ribose binding	GO:0072570	rs133302932	67592894	67592894	67617894	67567894
1	ENSBTAG00000021791	-1	67559268	67589062	protein_coding	PARP9	STAT family protein binding	GO:0097677	rs133302932	67592894	67592894	67617894	67567894
1	ENSBTAG00000021791	-1	67559268	67589062	protein_coding	PARP9	negative regulation of transcription by RNA polymerase II	GO:0000122	rs133302932	67592894	67592894	67617894	67567894
1	ENSBTAG00000021791	-1	67559268	67589062	protein_coding	PARP9	positive regulation of defense response to virus by host	GO:0002230	rs133302932	67592894	67592894	67617894	67567894
1	ENSBTAG00000021791	-1	67559268	67589062	protein_coding	PARP9	double-strand break repair	GO:0006302	rs133302932	67592894	67592894	67617894	67567894
1	ENSBTAG00000021791	-1	67559268	67589062	protein_coding	PARP9	protein ADP-ribosylation	GO:0006471	rs133302932	67592894	67592894	67617894	67567894
1	ENSBTAG00000021791	-1	67559268	67589062	protein_coding	PARP9	posttranscriptional regulation of gene expression	GO:0010608	rs133302932	67592894	67592894	67617894	67567894
1	ENSBTAG00000021791	-1	67559268	67589062	protein_coding	PARP9	negative regulation of gene expression	GO:0010629	rs133302932	67592894	67592894	67617894	67567894
1	ENSBTAG00000021791	-1	67559268	67589062	protein_coding	PARP9	positive regulation of chromatin binding	GO:0035563	rs133302932	67592894	67592894	67617894	67567894
1	ENSBTAG00000021791	-1	67559268	67589062	protein_coding	PARP9	positive regulation of tyrosine phosphorylation of STAT protein	GO:0042531	rs133302932	67592894	67592894	67617894	67567894
1	ENSBTAG00000021791	-1	67559268	67589062	protein_coding	PARP9	negative regulation of catalytic activity	GO:0043086	rs133302932	67592894	67592894	67617894	67567894
1	ENSBTAG00000021791	-1	67559268	67589062	protein_coding	PARP9	positive regulation of transcription, DNA-templated	GO:0045893	rs133302932	67592894	67592894	67617894	67567894
1	ENSBTAG00000021791	-1	67559268	67589062	protein_coding	PARP9	regulation of response to interferon-gamma	GO:0060330	rs133302932	67592894	67592894	67617894	67567894
1	ENSBTAG00000021791	-1	67559268	67589062	protein_coding	PARP9	positive regulation of interferon-gamma-mediated signaling pathway	GO:0060335	rs133302932	67592894	67592894	67617894	67567894
1	ENSBTAG00000021791	-1	67559268	67589062	protein_coding	PARP9	positive regulation of protein localization to nucleus	GO:1900182	rs133302932	67592894	67592894	67617894	67567894
1	ENSBTAG00000021791	-1	67559268	67589062	protein_coding	PARP9	positive regulation of double-strand break repair via nonhomologous end joining	GO:2001034	rs133302932	67592894	67592894	67617894	67567894
1	ENSBTAG00000021791	-1	67559268	67589062	protein_coding	PARP9	nucleus	GO:0005634	rs133302932	67592894	67592894	67617894	67567894
1	ENSBTAG00000021791	-1	67559268	67589062	protein_coding	PARP9	nucleoplasm	GO:0005654	rs133302932	67592894	67592894	67617894	67567894
1	ENSBTAG00000021791	-1	67559268	67589062	protein_coding	PARP9	cytoplasm	GO:0005737	rs133302932	67592894	67592894	67617894	67567894
1	ENSBTAG00000021791	-1	67559268	67589062	protein_coding	PARP9	mitochondrion	GO:0005739	rs133302932	67592894	67592894	67617894	67567894
1	ENSBTAG00000021791	-1	67559268	67589062	protein_coding	PARP9	cytosol	GO:0005829	rs133302932	67592894	67592894	67617894	67567894
1	ENSBTAG00000021791	-1	67559268	67589062	protein_coding	PARP9	protein-containing complex	GO:0032991	rs133302932	67592894	67592894	67617894	67567894
1	ENSBTAG00000021791	-1	67559268	67589062	protein_coding	PARP9	site of DNA damage	GO:0090734	rs133302932	67592894	67592894	67617894	67567894
1	ENSBTAG00000009933	1	67588920	67597019	protein_coding	DTX3L	protein ubiquitination	GO:0016567	rs133302932	67592894	67592894	67617894	67567894
1	ENSBTAG00000009933	1	67588920	67597019	protein_coding	DTX3L	Notch signaling pathway	GO:0007219	rs133302932	67592894	67592894	67617894	67567894
1	ENSBTAG00000009933	1	67588920	67597019	protein_coding	DTX3L	ubiquitin-protein transferase activity	GO:0004842	rs133302932	67592894	67592894	67617894	67567894
1	ENSBTAG00000009933	1	67588920	67597019	protein_coding	DTX3L	enzyme inhibitor activity	GO:0004857	rs133302932	67592894	67592894	67617894	67567894
1	ENSBTAG00000009933	1	67588920	67597019	protein_coding	DTX3L	enzyme activator activity	GO:0008047	rs133302932	67592894	67592894	67617894	67567894
1	ENSBTAG00000009933	1	67588920	67597019	protein_coding	DTX3L	enzyme binding	GO:0019899	rs133302932	67592894	67592894	67617894	67567894
1	ENSBTAG00000009933	1	67588920	67597019	protein_coding	DTX3L	histone binding	GO:0042393	rs133302932	67592894	67592894	67617894	67567894
1	ENSBTAG00000009933	1	67588920	67597019	protein_coding	DTX3L	ubiquitin-like protein ligase binding	GO:0044389	rs133302932	67592894	67592894	67617894	67567894
1	ENSBTAG00000009933	1	67588920	67597019	protein_coding	DTX3L	STAT family protein binding	GO:0097677	rs133302932	67592894	67592894	67617894	67567894
1	ENSBTAG00000009933	1	67588920	67597019	protein_coding	DTX3L	positive regulation of defense response to virus by host	GO:0002230	rs133302932	67592894	67592894	67617894	67567894
1	ENSBTAG00000009933	1	67588920	67597019	protein_coding	DTX3L	double-strand break repair	GO:0006302	rs133302932	67592894	67592894	67617894	67567894
1	ENSBTAG00000009933	1	67588920	67597019	protein_coding	DTX3L	ubiquitin-dependent protein catabolic process	GO:0006511	rs133302932	67592894	67592894	67617894	67567894
1	ENSBTAG00000009933	1	67588920	67597019	protein_coding	DTX3L	cellular response to DNA damage stimulus	GO:0006974	rs133302932	67592894	67592894	67617894	67567894
1	ENSBTAG00000009933	1	67588920	67597019	protein_coding	DTX3L	endosome to lysosome transport	GO:0008333	rs133302932	67592894	67592894	67617894	67567894
1	ENSBTAG00000009933	1	67588920	67597019	protein_coding	DTX3L	histone monoubiquitination	GO:0010390	rs133302932	67592894	67592894	67617894	67567894
1	ENSBTAG00000009933	1	67588920	67597019	protein_coding	DTX3L	positive regulation of protein binding	GO:0032092	rs133302932	67592894	67592894	67617894	67567894
1	ENSBTAG00000009933	1	67588920	67597019	protein_coding	DTX3L	histone H2A ubiquitination	GO:0033522	rs133302932	67592894	67592894	67617894	67567894
1	ENSBTAG00000009933	1	67588920	67597019	protein_coding	DTX3L	histone H2B ubiquitination	GO:0033523	rs133302932	67592894	67592894	67617894	67567894
1	ENSBTAG00000009933	1	67588920	67597019	protein_coding	DTX3L	positive regulation of chromatin binding	GO:0035563	rs133302932	67592894	67592894	67617894	67567894
1	ENSBTAG00000009933	1	67588920	67597019	protein_coding	DTX3L	positive regulation of transcription, DNA-templated	GO:0045893	rs133302932	67592894	67592894	67617894	67567894
1	ENSBTAG00000009933	1	67588920	67597019	protein_coding	DTX3L	negative regulation of ubiquitin-protein transferase activity	GO:0051444	rs133302932	67592894	67592894	67617894	67567894
1	ENSBTAG00000009933	1	67588920	67597019	protein_coding	DTX3L	protein autoubiquitination	GO:0051865	rs133302932	67592894	67592894	67617894	67567894
1	ENSBTAG00000009933	1	67588920	67597019	protein_coding	DTX3L	protein K48-linked ubiquitination	GO:0070936	rs133302932	67592894	67592894	67617894	67567894
1	ENSBTAG00000009933	1	67588920	67597019	protein_coding	DTX3L	positive regulation of protein localization to nucleus	GO:1900182	rs133302932	67592894	67592894	67617894	67567894
1	ENSBTAG00000009933	1	67588920	67597019	protein_coding	DTX3L	positive regulation of NAD+ ADP-ribosyltransferase activity	GO:1901666	rs133302932	67592894	67592894	67617894	67567894
1	ENSBTAG00000009933	1	67588920	67597019	protein_coding	DTX3L	positive regulation of protein localization to early endosome	GO:1902966	rs133302932	67592894	67592894	67617894	67567894
1	ENSBTAG00000009933	1	67588920	67597019	protein_coding	DTX3L	positive regulation of receptor catabolic process	GO:2000646	rs133302932	67592894	67592894	67617894	67567894
1	ENSBTAG00000009933	1	67588920	67597019	protein_coding	DTX3L	positive regulation of double-strand break repair via nonhomologous end joining	GO:2001034	rs133302932	67592894	67592894	67617894	67567894
1	ENSBTAG00000009933	1	67588920	67597019	protein_coding	DTX3L	nucleus	GO:0005634	rs133302932	67592894	67592894	67617894	67567894
1	ENSBTAG00000009933	1	67588920	67597019	protein_coding	DTX3L	nucleoplasm	GO:0005654	rs133302932	67592894	67592894	67617894	67567894
1	ENSBTAG00000009933	1	67588920	67597019	protein_coding	DTX3L	cytoplasm	GO:0005737	rs133302932	67592894	67592894	67617894	67567894
1	ENSBTAG00000009933	1	67588920	67597019	protein_coding	DTX3L	lysosome	GO:0005764	rs133302932	67592894	67592894	67617894	67567894
1	ENSBTAG00000009933	1	67588920	67597019	protein_coding	DTX3L	early endosome	GO:0005769	rs133302932	67592894	67592894	67617894	67567894
1	ENSBTAG00000009933	1	67588920	67597019	protein_coding	DTX3L	cytosol	GO:0005829	rs133302932	67592894	67592894	67617894	67567894
1	ENSBTAG00000009933	1	67588920	67597019	protein_coding	DTX3L	protein-containing complex	GO:0032991	rs133302932	67592894	67592894	67617894	67567894
1	ENSBTAG00000016656	1	67613092	67659266	protein_coding	PARP14	nucleic acid binding	GO:0003676	rs133302932	67592894	67592894	67617894	67567894
1	ENSBTAG00000016656	1	67613092	67659266	protein_coding	PARP14	transferase activity	GO:0016740	rs133302932	67592894	67592894	67617894	67567894
1	ENSBTAG00000016656	1	67613092	67659266	protein_coding	PARP14	transferase activity, transferring glycosyl groups	GO:0016757	rs133302932	67592894	67592894	67617894	67567894
1	ENSBTAG00000016656	1	67613092	67659266	protein_coding	PARP14	NAD+ ADP-ribosyltransferase activity	GO:0003950	rs133302932	67592894	67592894	67617894	67567894
1	ENSBTAG00000016656	1	67613092	67659266	protein_coding	PARP14	enzyme binding	GO:0019899	rs133302932	67592894	67592894	67617894	67567894
1	ENSBTAG00000016656	1	67613092	67659266	protein_coding	PARP14	protein ADP-ribosylation	GO:0006471	rs133302932	67592894	67592894	67617894	67567894
1	ENSBTAG00000016656	1	67613092	67659266	protein_coding	PARP14	negative regulation of gene expression	GO:0010629	rs133302932	67592894	67592894	67617894	67567894
1	ENSBTAG00000016656	1	67613092	67659266	protein_coding	PARP14	positive regulation of tyrosine phosphorylation of STAT protein	GO:0042531	rs133302932	67592894	67592894	67617894	67567894
1	ENSBTAG00000016656	1	67613092	67659266	protein_coding	PARP14	negative regulation of tyrosine phosphorylation of STAT protein	GO:0042532	rs133302932	67592894	67592894	67617894	67567894
1	ENSBTAG00000016656	1	67613092	67659266	protein_coding	PARP14	negative regulation of interferon-gamma-mediated signaling pathway	GO:0060336	rs133302932	67592894	67592894	67617894	67567894
1	ENSBTAG00000016656	1	67613092	67659266	protein_coding	PARP14	positive regulation of interleukin-4-mediated signaling pathway	GO:1902216	rs133302932	67592894	67592894	67617894	67567894
1	ENSBTAG00000016656	1	67613092	67659266	protein_coding	PARP14	cytoplasm	GO:0005737	rs133302932	67592894	67592894	67617894	67567894
1	ENSBTAG00000016656	1	67613092	67659266	protein_coding	PARP14	cytosol	GO:0005829	rs133302932	67592894	67592894	67617894	67567894
1	ENSBTAG00000016656	1	67613092	67659266	protein_coding	PARP14	nucleic acid binding	GO:0003676	rs133014371	67626280	67626280	67651280	67601280
1	ENSBTAG00000016656	1	67613092	67659266	protein_coding	PARP14	transferase activity	GO:0016740	rs133014371	67626280	67626280	67651280	67601280
1	ENSBTAG00000016656	1	67613092	67659266	protein_coding	PARP14	transferase activity, transferring glycosyl groups	GO:0016757	rs133014371	67626280	67626280	67651280	67601280
1	ENSBTAG00000016656	1	67613092	67659266	protein_coding	PARP14	NAD+ ADP-ribosyltransferase activity	GO:0003950	rs133014371	67626280	67626280	67651280	67601280
1	ENSBTAG00000016656	1	67613092	67659266	protein_coding	PARP14	enzyme binding	GO:0019899	rs133014371	67626280	67626280	67651280	67601280
1	ENSBTAG00000016656	1	67613092	67659266	protein_coding	PARP14	protein ADP-ribosylation	GO:0006471	rs133014371	67626280	67626280	67651280	67601280
1	ENSBTAG00000016656	1	67613092	67659266	protein_coding	PARP14	negative regulation of gene expression	GO:0010629	rs133014371	67626280	67626280	67651280	67601280
1	ENSBTAG00000016656	1	67613092	67659266	protein_coding	PARP14	positive regulation of tyrosine phosphorylation of STAT protein	GO:0042531	rs133014371	67626280	67626280	67651280	67601280
1	ENSBTAG00000016656	1	67613092	67659266	protein_coding	PARP14	negative regulation of tyrosine phosphorylation of STAT protein	GO:0042532	rs133014371	67626280	67626280	67651280	67601280
1	ENSBTAG00000016656	1	67613092	67659266	protein_coding	PARP14	negative regulation of interferon-gamma-mediated signaling pathway	GO:0060336	rs133014371	67626280	67626280	67651280	67601280
1	ENSBTAG00000016656	1	67613092	67659266	protein_coding	PARP14	positive regulation of interleukin-4-mediated signaling pathway	GO:1902216	rs133014371	67626280	67626280	67651280	67601280
1	ENSBTAG00000016656	1	67613092	67659266	protein_coding	PARP14	cytoplasm	GO:0005737	rs133014371	67626280	67626280	67651280	67601280
1	ENSBTAG00000016656	1	67613092	67659266	protein_coding	PARP14	cytosol	GO:0005829	rs133014371	67626280	67626280	67651280	67601280
1	ENSBTAG00000016656	1	67613092	67659266	protein_coding	PARP14	nucleic acid binding	GO:0003676	rs109946095	67638546	67638546	67663546	67613546
1	ENSBTAG00000016656	1	67613092	67659266	protein_coding	PARP14	transferase activity	GO:0016740	rs109946095	67638546	67638546	67663546	67613546
1	ENSBTAG00000016656	1	67613092	67659266	protein_coding	PARP14	transferase activity, transferring glycosyl groups	GO:0016757	rs109946095	67638546	67638546	67663546	67613546
1	ENSBTAG00000016656	1	67613092	67659266	protein_coding	PARP14	NAD+ ADP-ribosyltransferase activity	GO:0003950	rs109946095	67638546	67638546	67663546	67613546
1	ENSBTAG00000016656	1	67613092	67659266	protein_coding	PARP14	enzyme binding	GO:0019899	rs109946095	67638546	67638546	67663546	67613546
1	ENSBTAG00000016656	1	67613092	67659266	protein_coding	PARP14	protein ADP-ribosylation	GO:0006471	rs109946095	67638546	67638546	67663546	67613546
1	ENSBTAG00000016656	1	67613092	67659266	protein_coding	PARP14	negative regulation of gene expression	GO:0010629	rs109946095	67638546	67638546	67663546	67613546
1	ENSBTAG00000016656	1	67613092	67659266	protein_coding	PARP14	positive regulation of tyrosine phosphorylation of STAT protein	GO:0042531	rs109946095	67638546	67638546	67663546	67613546
1	ENSBTAG00000016656	1	67613092	67659266	protein_coding	PARP14	negative regulation of tyrosine phosphorylation of STAT protein	GO:0042532	rs109946095	67638546	67638546	67663546	67613546
1	ENSBTAG00000016656	1	67613092	67659266	protein_coding	PARP14	negative regulation of interferon-gamma-mediated signaling pathway	GO:0060336	rs109946095	67638546	67638546	67663546	67613546
1	ENSBTAG00000016656	1	67613092	67659266	protein_coding	PARP14	positive regulation of interleukin-4-mediated signaling pathway	GO:1902216	rs109946095	67638546	67638546	67663546	67613546
1	ENSBTAG00000016656	1	67613092	67659266	protein_coding	PARP14	cytoplasm	GO:0005737	rs109946095	67638546	67638546	67663546	67613546
1	ENSBTAG00000016656	1	67613092	67659266	protein_coding	PARP14	cytosol	GO:0005829	rs109946095	67638546	67638546	67663546	67613546
1	ENSBTAG00000016656	1	67613092	67659266	protein_coding	PARP14	nucleic acid binding	GO:0003676	rs134976361	67674192	67674192	67699192	67649192
1	ENSBTAG00000016656	1	67613092	67659266	protein_coding	PARP14	transferase activity	GO:0016740	rs134976361	67674192	67674192	67699192	67649192
1	ENSBTAG00000016656	1	67613092	67659266	protein_coding	PARP14	transferase activity, transferring glycosyl groups	GO:0016757	rs134976361	67674192	67674192	67699192	67649192
1	ENSBTAG00000016656	1	67613092	67659266	protein_coding	PARP14	NAD+ ADP-ribosyltransferase activity	GO:0003950	rs134976361	67674192	67674192	67699192	67649192
1	ENSBTAG00000016656	1	67613092	67659266	protein_coding	PARP14	enzyme binding	GO:0019899	rs134976361	67674192	67674192	67699192	67649192
1	ENSBTAG00000016656	1	67613092	67659266	protein_coding	PARP14	protein ADP-ribosylation	GO:0006471	rs134976361	67674192	67674192	67699192	67649192
1	ENSBTAG00000016656	1	67613092	67659266	protein_coding	PARP14	negative regulation of gene expression	GO:0010629	rs134976361	67674192	67674192	67699192	67649192
1	ENSBTAG00000016656	1	67613092	67659266	protein_coding	PARP14	positive regulation of tyrosine phosphorylation of STAT protein	GO:0042531	rs134976361	67674192	67674192	67699192	67649192
1	ENSBTAG00000016656	1	67613092	67659266	protein_coding	PARP14	negative regulation of tyrosine phosphorylation of STAT protein	GO:0042532	rs134976361	67674192	67674192	67699192	67649192
1	ENSBTAG00000016656	1	67613092	67659266	protein_coding	PARP14	negative regulation of interferon-gamma-mediated signaling pathway	GO:0060336	rs134976361	67674192	67674192	67699192	67649192
1	ENSBTAG00000016656	1	67613092	67659266	protein_coding	PARP14	positive regulation of interleukin-4-mediated signaling pathway	GO:1902216	rs134976361	67674192	67674192	67699192	67649192
1	ENSBTAG00000016656	1	67613092	67659266	protein_coding	PARP14	cytoplasm	GO:0005737	rs134976361	67674192	67674192	67699192	67649192
1	ENSBTAG00000016656	1	67613092	67659266	protein_coding	PARP14	cytosol	GO:0005829	rs134976361	67674192	67674192	67699192	67649192
1	ENSBTAG00000005066	-1	67664799	67720894	protein_coding	HSPBAP1	cytoplasm	GO:0005737	rs134976361	67674192	67674192	67699192	67649192
1	ENSBTAG00000012413	1	75616651	75895219	protein_coding	FGF12	regulation of signaling receptor activity	GO:0010469	rs134447383	75702020	75702020	75727020	75677020
1	ENSBTAG00000012413	1	75616651	75895219	protein_coding	FGF12	growth factor activity	GO:0008083	rs134447383	75702020	75702020	75727020	75677020
1	ENSBTAG00000012413	1	75616651	75895219	protein_coding	FGF12	fibroblast growth factor receptor signaling pathway	GO:0008543	rs134447383	75702020	75702020	75727020	75677020
1	ENSBTAG00000012413	1	75616651	75895219	protein_coding	FGF12	regulation of signaling receptor activity	GO:0010469	rs134447383	75702020	75702020	75727020	75677020
1	ENSBTAG00000012413	1	75616651	75895219	protein_coding	FGF12	growth factor activity	GO:0008083	rs134447383	75702020	75702020	75727020	75677020
1	ENSBTAG00000012413	1	75616651	75895219	protein_coding	FGF12	fibroblast growth factor receptor signaling pathway	GO:0008543	rs134447383	75702020	75702020	75727020	75677020
1	ENSBTAG00000012413	1	75616651	75895219	protein_coding	FGF12	regulation of signaling receptor activity	GO:0010469	rs133238013	75713663	75713663	75738663	75688663
1	ENSBTAG00000012413	1	75616651	75895219	protein_coding	FGF12	growth factor activity	GO:0008083	rs133238013	75713663	75713663	75738663	75688663
1	ENSBTAG00000012413	1	75616651	75895219	protein_coding	FGF12	fibroblast growth factor receptor signaling pathway	GO:0008543	rs133238013	75713663	75713663	75738663	75688663
1	ENSBTAG00000012413	1	75616651	75895219	protein_coding	FGF12	regulation of signaling receptor activity	GO:0010469	rs133238013	75713663	75713663	75738663	75688663
1	ENSBTAG00000012413	1	75616651	75895219	protein_coding	FGF12	growth factor activity	GO:0008083	rs133238013	75713663	75713663	75738663	75688663
1	ENSBTAG00000012413	1	75616651	75895219	protein_coding	FGF12	fibroblast growth factor receptor signaling pathway	GO:0008543	rs133238013	75713663	75713663	75738663	75688663
1	ENSBTAG00000031572	1	107962966	108058677	protein_coding	IFT80	centrosome	GO:0005813	rs43257806	108080971	108080971	108105971	108055971
1	ENSBTAG00000031572	1	107962966	108058677	protein_coding	IFT80	cilium	GO:0005929	rs43257806	108080971	108080971	108105971	108055971
1	ENSBTAG00000031572	1	107962966	108058677	protein_coding	IFT80	intraciliary transport particle B	GO:0030992	rs43257806	108080971	108080971	108105971	108055971
1	ENSBTAG00000031572	1	107962966	108058677	protein_coding	IFT80	osteoblast differentiation	GO:0001649	rs43257806	108080971	108080971	108105971	108055971
1	ENSBTAG00000031572	1	107962966	108058677	protein_coding	IFT80	chondrocyte differentiation	GO:0002062	rs43257806	108080971	108080971	108105971	108055971
1	ENSBTAG00000031572	1	107962966	108058677	protein_coding	IFT80	smoothened signaling pathway	GO:0007224	rs43257806	108080971	108080971	108105971	108055971
1	ENSBTAG00000031572	1	107962966	108058677	protein_coding	IFT80	positive regulation of smoothened signaling pathway	GO:0045880	rs43257806	108080971	108080971	108105971	108055971
1	ENSBTAG00000031572	1	107962966	108058677	protein_coding	IFT80	negative regulation of epithelial cell proliferation	GO:0050680	rs43257806	108080971	108080971	108105971	108055971
1	ENSBTAG00000031572	1	107962966	108058677	protein_coding	IFT80	cilium assembly	GO:0060271	rs43257806	108080971	108080971	108105971	108055971
1	ENSBTAG00000031572	1	107962966	108058677	protein_coding	IFT80	bone morphogenesis	GO:0060349	rs43257806	108080971	108080971	108105971	108055971
1	ENSBTAG00000031572	1	107962966	108058677	protein_coding	IFT80	non-motile cilium assembly	GO:1905515	rs43257806	108080971	108080971	108105971	108055971
1	ENSBTAG00000031572	1	107962966	108058677	protein_coding	IFT80	negative regulation of non-canonical Wnt signaling pathway	GO:2000051	rs43257806	108080971	108080971	108105971	108055971
1	ENSBTAG00000047247	-1	108086075	108086680	protein_coding	C1H3orf80	membrane	GO:0016020	rs43257806	108080971	108080971	108105971	108055971
1	ENSBTAG00000047247	-1	108086075	108086680	protein_coding	C1H3orf80	integral component of membrane	GO:0016021	rs43257806	108080971	108080971	108105971	108055971
1	ENSBTAG00000031572	1	107962966	108058677	protein_coding	IFT80	centrosome	GO:0005813	rs43257810	108082667	108082667	108107667	108057667
1	ENSBTAG00000031572	1	107962966	108058677	protein_coding	IFT80	cilium	GO:0005929	rs43257810	108082667	108082667	108107667	108057667
1	ENSBTAG00000031572	1	107962966	108058677	protein_coding	IFT80	intraciliary transport particle B	GO:0030992	rs43257810	108082667	108082667	108107667	108057667
1	ENSBTAG00000031572	1	107962966	108058677	protein_coding	IFT80	osteoblast differentiation	GO:0001649	rs43257810	108082667	108082667	108107667	108057667
1	ENSBTAG00000031572	1	107962966	108058677	protein_coding	IFT80	chondrocyte differentiation	GO:0002062	rs43257810	108082667	108082667	108107667	108057667
1	ENSBTAG00000031572	1	107962966	108058677	protein_coding	IFT80	smoothened signaling pathway	GO:0007224	rs43257810	108082667	108082667	108107667	108057667
1	ENSBTAG00000031572	1	107962966	108058677	protein_coding	IFT80	positive regulation of smoothened signaling pathway	GO:0045880	rs43257810	108082667	108082667	108107667	108057667
1	ENSBTAG00000031572	1	107962966	108058677	protein_coding	IFT80	negative regulation of epithelial cell proliferation	GO:0050680	rs43257810	108082667	108082667	108107667	108057667
1	ENSBTAG00000031572	1	107962966	108058677	protein_coding	IFT80	cilium assembly	GO:0060271	rs43257810	108082667	108082667	108107667	108057667
1	ENSBTAG00000031572	1	107962966	108058677	protein_coding	IFT80	bone morphogenesis	GO:0060349	rs43257810	108082667	108082667	108107667	108057667
1	ENSBTAG00000031572	1	107962966	108058677	protein_coding	IFT80	non-motile cilium assembly	GO:1905515	rs43257810	108082667	108082667	108107667	108057667
1	ENSBTAG00000031572	1	107962966	108058677	protein_coding	IFT80	negative regulation of non-canonical Wnt signaling pathway	GO:2000051	rs43257810	108082667	108082667	108107667	108057667
1	ENSBTAG00000047247	-1	108086075	108086680	protein_coding	C1H3orf80	membrane	GO:0016020	rs43257810	108082667	108082667	108107667	108057667
1	ENSBTAG00000047247	-1	108086075	108086680	protein_coding	C1H3orf80	integral component of membrane	GO:0016021	rs43257810	108082667	108082667	108107667	108057667
1	ENSBTAG00000036019	1	150961578	150972224	protein_coding	RIPPLY3	negative regulation of transcription by RNA polymerase II	GO:0000122	rs109981319	150974434	150974434	150999434	150949434
1	ENSBTAG00000036019	1	150961578	150972224	protein_coding	RIPPLY3	heart development	GO:0007507	rs109981319	150974434	150974434	150999434	150949434
1	ENSBTAG00000036019	1	150961578	150972224	protein_coding	RIPPLY3	negative regulation of cell proliferation	GO:0008285	rs109981319	150974434	150974434	150999434	150949434
1	ENSBTAG00000036019	1	150961578	150972224	protein_coding	RIPPLY3	pharyngeal system development	GO:0060037	rs109981319	150974434	150974434	150999434	150949434
1	ENSBTAG00000036019	1	150961578	150972224	protein_coding	RIPPLY3			rs109981319	150974434	150974434	150999434	150949434
1	ENSBTAG00000036019	1	150961578	150972224	protein_coding	RIPPLY3	negative regulation of transcription by RNA polymerase II	GO:0000122	rs109981319	150974434	150974434	150999434	150949434
1	ENSBTAG00000036019	1	150961578	150972224	protein_coding	RIPPLY3	heart development	GO:0007507	rs109981319	150974434	150974434	150999434	150949434
1	ENSBTAG00000036019	1	150961578	150972224	protein_coding	RIPPLY3	negative regulation of cell proliferation	GO:0008285	rs109981319	150974434	150974434	150999434	150949434
1	ENSBTAG00000036019	1	150961578	150972224	protein_coding	RIPPLY3	pharyngeal system development	GO:0060037	rs109981319	150974434	150974434	150999434	150949434
1	ENSBTAG00000036019	1	150961578	150972224	protein_coding	RIPPLY3			rs109981319	150974434	150974434	150999434	150949434
1	ENSBTAG00000036019	1	150961578	150972224	protein_coding	RIPPLY3	negative regulation of transcription by RNA polymerase II	GO:0000122	rs109981319	150974434	150974434	150999434	150949434
1	ENSBTAG00000036019	1	150961578	150972224	protein_coding	RIPPLY3	heart development	GO:0007507	rs109981319	150974434	150974434	150999434	150949434
1	ENSBTAG00000036019	1	150961578	150972224	protein_coding	RIPPLY3	negative regulation of cell proliferation	GO:0008285	rs109981319	150974434	150974434	150999434	150949434
1	ENSBTAG00000036019	1	150961578	150972224	protein_coding	RIPPLY3	pharyngeal system development	GO:0060037	rs109981319	150974434	150974434	150999434	150949434
1	ENSBTAG00000036019	1	150961578	150972224	protein_coding	RIPPLY3			rs109981319	150974434	150974434	150999434	150949434
1	ENSBTAG00000036019	1	150961578	150972224	protein_coding	RIPPLY3	negative regulation of transcription by RNA polymerase II	GO:0000122	rs137562986	150990816	150990816	151015816	150965816
1	ENSBTAG00000036019	1	150961578	150972224	protein_coding	RIPPLY3	heart development	GO:0007507	rs137562986	150990816	150990816	151015816	150965816
1	ENSBTAG00000036019	1	150961578	150972224	protein_coding	RIPPLY3	negative regulation of cell proliferation	GO:0008285	rs137562986	150990816	150990816	151015816	150965816
1	ENSBTAG00000036019	1	150961578	150972224	protein_coding	RIPPLY3	pharyngeal system development	GO:0060037	rs137562986	150990816	150990816	151015816	150965816
1	ENSBTAG00000036019	1	150961578	150972224	protein_coding	RIPPLY3			rs137562986	150990816	150990816	151015816	150965816
1	ENSBTAG00000011512	-1	151008563	151021272	protein_coding	PIGP	membrane	GO:0016020	rs137562986	150990816	150990816	151015816	150965816
1	ENSBTAG00000011512	-1	151008563	151021272	protein_coding	PIGP	integral component of membrane	GO:0016021	rs137562986	150990816	150990816	151015816	150965816
1	ENSBTAG00000011512	-1	151008563	151021272	protein_coding	PIGP	GPI anchor biosynthetic process	GO:0006506	rs137562986	150990816	150990816	151015816	150965816
1	ENSBTAG00000011512	-1	151008563	151021272	protein_coding	PIGP	phosphatidylinositol N-acetylglucosaminyltransferase activity	GO:0017176	rs137562986	150990816	150990816	151015816	150965816
1	ENSBTAG00000036019	1	150961578	150972224	protein_coding	RIPPLY3	negative regulation of transcription by RNA polymerase II	GO:0000122	rs133331373	150992105	150992105	151017105	150967105
1	ENSBTAG00000036019	1	150961578	150972224	protein_coding	RIPPLY3	heart development	GO:0007507	rs133331373	150992105	150992105	151017105	150967105
1	ENSBTAG00000036019	1	150961578	150972224	protein_coding	RIPPLY3	negative regulation of cell proliferation	GO:0008285	rs133331373	150992105	150992105	151017105	150967105
1	ENSBTAG00000036019	1	150961578	150972224	protein_coding	RIPPLY3	pharyngeal system development	GO:0060037	rs133331373	150992105	150992105	151017105	150967105
1	ENSBTAG00000036019	1	150961578	150972224	protein_coding	RIPPLY3			rs133331373	150992105	150992105	151017105	150967105
1	ENSBTAG00000011512	-1	151008563	151021272	protein_coding	PIGP	membrane	GO:0016020	rs133331373	150992105	150992105	151017105	150967105
1	ENSBTAG00000011512	-1	151008563	151021272	protein_coding	PIGP	integral component of membrane	GO:0016021	rs133331373	150992105	150992105	151017105	150967105
1	ENSBTAG00000011512	-1	151008563	151021272	protein_coding	PIGP	GPI anchor biosynthetic process	GO:0006506	rs133331373	150992105	150992105	151017105	150967105
1	ENSBTAG00000011512	-1	151008563	151021272	protein_coding	PIGP	phosphatidylinositol N-acetylglucosaminyltransferase activity	GO:0017176	rs133331373	150992105	150992105	151017105	150967105
1	ENSBTAG00000036019	1	150961578	150972224	protein_coding	RIPPLY3	negative regulation of transcription by RNA polymerase II	GO:0000122	rs108958733	150994445	150994445	151019445	150969445
1	ENSBTAG00000036019	1	150961578	150972224	protein_coding	RIPPLY3	heart development	GO:0007507	rs108958733	150994445	150994445	151019445	150969445
1	ENSBTAG00000036019	1	150961578	150972224	protein_coding	RIPPLY3	negative regulation of cell proliferation	GO:0008285	rs108958733	150994445	150994445	151019445	150969445
1	ENSBTAG00000036019	1	150961578	150972224	protein_coding	RIPPLY3	pharyngeal system development	GO:0060037	rs108958733	150994445	150994445	151019445	150969445
1	ENSBTAG00000036019	1	150961578	150972224	protein_coding	RIPPLY3			rs108958733	150994445	150994445	151019445	150969445
1	ENSBTAG00000011512	-1	151008563	151021272	protein_coding	PIGP	membrane	GO:0016020	rs108958733	150994445	150994445	151019445	150969445
1	ENSBTAG00000011512	-1	151008563	151021272	protein_coding	PIGP	integral component of membrane	GO:0016021	rs108958733	150994445	150994445	151019445	150969445
1	ENSBTAG00000011512	-1	151008563	151021272	protein_coding	PIGP	GPI anchor biosynthetic process	GO:0006506	rs108958733	150994445	150994445	151019445	150969445
1	ENSBTAG00000011512	-1	151008563	151021272	protein_coding	PIGP	phosphatidylinositol N-acetylglucosaminyltransferase activity	GO:0017176	rs108958733	150994445	150994445	151019445	150969445
1	ENSBTAG00000036019	1	150961578	150972224	protein_coding	RIPPLY3	negative regulation of transcription by RNA polymerase II	GO:0000122	rs110126848	150995097	150995097	151020097	150970097
1	ENSBTAG00000036019	1	150961578	150972224	protein_coding	RIPPLY3	heart development	GO:0007507	rs110126848	150995097	150995097	151020097	150970097
1	ENSBTAG00000036019	1	150961578	150972224	protein_coding	RIPPLY3	negative regulation of cell proliferation	GO:0008285	rs110126848	150995097	150995097	151020097	150970097
1	ENSBTAG00000036019	1	150961578	150972224	protein_coding	RIPPLY3	pharyngeal system development	GO:0060037	rs110126848	150995097	150995097	151020097	150970097
1	ENSBTAG00000036019	1	150961578	150972224	protein_coding	RIPPLY3			rs110126848	150995097	150995097	151020097	150970097
1	ENSBTAG00000011512	-1	151008563	151021272	protein_coding	PIGP	membrane	GO:0016020	rs110126848	150995097	150995097	151020097	150970097
1	ENSBTAG00000011512	-1	151008563	151021272	protein_coding	PIGP	integral component of membrane	GO:0016021	rs110126848	150995097	150995097	151020097	150970097
1	ENSBTAG00000011512	-1	151008563	151021272	protein_coding	PIGP	GPI anchor biosynthetic process	GO:0006506	rs110126848	150995097	150995097	151020097	150970097
1	ENSBTAG00000011512	-1	151008563	151021272	protein_coding	PIGP	phosphatidylinositol N-acetylglucosaminyltransferase activity	GO:0017176	rs110126848	150995097	150995097	151020097	150970097
1	ENSBTAG00000011512	-1	151008563	151021272	protein_coding	PIGP	membrane	GO:0016020	rs133082754	151000965	151000965	151025965	150975965
1	ENSBTAG00000011512	-1	151008563	151021272	protein_coding	PIGP	integral component of membrane	GO:0016021	rs133082754	151000965	151000965	151025965	150975965
1	ENSBTAG00000011512	-1	151008563	151021272	protein_coding	PIGP	GPI anchor biosynthetic process	GO:0006506	rs133082754	151000965	151000965	151025965	150975965
1	ENSBTAG00000011512	-1	151008563	151021272	protein_coding	PIGP	phosphatidylinositol N-acetylglucosaminyltransferase activity	GO:0017176	rs133082754	151000965	151000965	151025965	150975965
1	ENSBTAG00000011512	-1	151008563	151021272	protein_coding	PIGP	membrane	GO:0016020	rs108968180	151003015	151003015	151028015	150978015
1	ENSBTAG00000011512	-1	151008563	151021272	protein_coding	PIGP	integral component of membrane	GO:0016021	rs108968180	151003015	151003015	151028015	150978015
1	ENSBTAG00000011512	-1	151008563	151021272	protein_coding	PIGP	GPI anchor biosynthetic process	GO:0006506	rs108968180	151003015	151003015	151028015	150978015
1	ENSBTAG00000011512	-1	151008563	151021272	protein_coding	PIGP	phosphatidylinositol N-acetylglucosaminyltransferase activity	GO:0017176	rs108968180	151003015	151003015	151028015	150978015
1	ENSBTAG00000011512	-1	151008563	151021272	protein_coding	PIGP	membrane	GO:0016020	rs136185170	151008053	151008053	151033053	150983053
1	ENSBTAG00000011512	-1	151008563	151021272	protein_coding	PIGP	integral component of membrane	GO:0016021	rs136185170	151008053	151008053	151033053	150983053
1	ENSBTAG00000011512	-1	151008563	151021272	protein_coding	PIGP	GPI anchor biosynthetic process	GO:0006506	rs136185170	151008053	151008053	151033053	150983053
1	ENSBTAG00000011512	-1	151008563	151021272	protein_coding	PIGP	phosphatidylinositol N-acetylglucosaminyltransferase activity	GO:0017176	rs136185170	151008053	151008053	151033053	150983053
1	ENSBTAG00000011512	-1	151008563	151021272	protein_coding	PIGP	membrane	GO:0016020	rs136995032	151013433	151013433	151038433	150988433
1	ENSBTAG00000011512	-1	151008563	151021272	protein_coding	PIGP	integral component of membrane	GO:0016021	rs136995032	151013433	151013433	151038433	150988433
1	ENSBTAG00000011512	-1	151008563	151021272	protein_coding	PIGP	GPI anchor biosynthetic process	GO:0006506	rs136995032	151013433	151013433	151038433	150988433
1	ENSBTAG00000011512	-1	151008563	151021272	protein_coding	PIGP	phosphatidylinositol N-acetylglucosaminyltransferase activity	GO:0017176	rs136995032	151013433	151013433	151038433	150988433
1	ENSBTAG00000008167	1	151034217	151141015	protein_coding	TTC3	ubiquitin-protein transferase activity	GO:0004842	rs136995032	151013433	151013433	151038433	150988433
1	ENSBTAG00000008167	1	151034217	151141015	protein_coding	TTC3	ubiquitin-dependent protein catabolic process	GO:0006511	rs136995032	151013433	151013433	151038433	150988433
1	ENSBTAG00000008167	1	151034217	151141015	protein_coding	TTC3	protein K48-linked ubiquitination	GO:0070936	rs136995032	151013433	151013433	151038433	150988433
1	ENSBTAG00000008167	1	151034217	151141015	protein_coding	TTC3	nucleus	GO:0005634	rs136995032	151013433	151013433	151038433	150988433
1	ENSBTAG00000008167	1	151034217	151141015	protein_coding	TTC3	nucleolus	GO:0005730	rs136995032	151013433	151013433	151038433	150988433
1	ENSBTAG00000008167	1	151034217	151141015	protein_coding	TTC3	cytosol	GO:0005829	rs136995032	151013433	151013433	151038433	150988433
1	ENSBTAG00000011512	-1	151008563	151021272	protein_coding	PIGP	membrane	GO:0016020	rs134884720	151016316	151016316	151041316	150991316
1	ENSBTAG00000011512	-1	151008563	151021272	protein_coding	PIGP	integral component of membrane	GO:0016021	rs134884720	151016316	151016316	151041316	150991316
1	ENSBTAG00000011512	-1	151008563	151021272	protein_coding	PIGP	GPI anchor biosynthetic process	GO:0006506	rs134884720	151016316	151016316	151041316	150991316
1	ENSBTAG00000011512	-1	151008563	151021272	protein_coding	PIGP	phosphatidylinositol N-acetylglucosaminyltransferase activity	GO:0017176	rs134884720	151016316	151016316	151041316	150991316
1	ENSBTAG00000008167	1	151034217	151141015	protein_coding	TTC3	ubiquitin-protein transferase activity	GO:0004842	rs134884720	151016316	151016316	151041316	150991316
1	ENSBTAG00000008167	1	151034217	151141015	protein_coding	TTC3	ubiquitin-dependent protein catabolic process	GO:0006511	rs134884720	151016316	151016316	151041316	150991316
1	ENSBTAG00000008167	1	151034217	151141015	protein_coding	TTC3	protein K48-linked ubiquitination	GO:0070936	rs134884720	151016316	151016316	151041316	150991316
1	ENSBTAG00000008167	1	151034217	151141015	protein_coding	TTC3	nucleus	GO:0005634	rs134884720	151016316	151016316	151041316	150991316
1	ENSBTAG00000008167	1	151034217	151141015	protein_coding	TTC3	nucleolus	GO:0005730	rs134884720	151016316	151016316	151041316	150991316
1	ENSBTAG00000008167	1	151034217	151141015	protein_coding	TTC3	cytosol	GO:0005829	rs134884720	151016316	151016316	151041316	150991316
1	ENSBTAG00000011512	-1	151008563	151021272	protein_coding	PIGP	membrane	GO:0016020	rs137718021	151017337	151017337	151042337	150992337
1	ENSBTAG00000011512	-1	151008563	151021272	protein_coding	PIGP	integral component of membrane	GO:0016021	rs137718021	151017337	151017337	151042337	150992337
1	ENSBTAG00000011512	-1	151008563	151021272	protein_coding	PIGP	GPI anchor biosynthetic process	GO:0006506	rs137718021	151017337	151017337	151042337	150992337
1	ENSBTAG00000011512	-1	151008563	151021272	protein_coding	PIGP	phosphatidylinositol N-acetylglucosaminyltransferase activity	GO:0017176	rs137718021	151017337	151017337	151042337	150992337
1	ENSBTAG00000008167	1	151034217	151141015	protein_coding	TTC3	ubiquitin-protein transferase activity	GO:0004842	rs137718021	151017337	151017337	151042337	150992337
1	ENSBTAG00000008167	1	151034217	151141015	protein_coding	TTC3	ubiquitin-dependent protein catabolic process	GO:0006511	rs137718021	151017337	151017337	151042337	150992337
1	ENSBTAG00000008167	1	151034217	151141015	protein_coding	TTC3	protein K48-linked ubiquitination	GO:0070936	rs137718021	151017337	151017337	151042337	150992337
1	ENSBTAG00000008167	1	151034217	151141015	protein_coding	TTC3	nucleus	GO:0005634	rs137718021	151017337	151017337	151042337	150992337
1	ENSBTAG00000008167	1	151034217	151141015	protein_coding	TTC3	nucleolus	GO:0005730	rs137718021	151017337	151017337	151042337	150992337
1	ENSBTAG00000008167	1	151034217	151141015	protein_coding	TTC3	cytosol	GO:0005829	rs137718021	151017337	151017337	151042337	150992337
1	ENSBTAG00000011512	-1	151008563	151021272	protein_coding	PIGP	membrane	GO:0016020	rs134003095	151018604	151018604	151043604	150993604
1	ENSBTAG00000011512	-1	151008563	151021272	protein_coding	PIGP	integral component of membrane	GO:0016021	rs134003095	151018604	151018604	151043604	150993604
1	ENSBTAG00000011512	-1	151008563	151021272	protein_coding	PIGP	GPI anchor biosynthetic process	GO:0006506	rs134003095	151018604	151018604	151043604	150993604
1	ENSBTAG00000011512	-1	151008563	151021272	protein_coding	PIGP	phosphatidylinositol N-acetylglucosaminyltransferase activity	GO:0017176	rs134003095	151018604	151018604	151043604	150993604
1	ENSBTAG00000008167	1	151034217	151141015	protein_coding	TTC3	ubiquitin-protein transferase activity	GO:0004842	rs134003095	151018604	151018604	151043604	150993604
1	ENSBTAG00000008167	1	151034217	151141015	protein_coding	TTC3	ubiquitin-dependent protein catabolic process	GO:0006511	rs134003095	151018604	151018604	151043604	150993604
1	ENSBTAG00000008167	1	151034217	151141015	protein_coding	TTC3	protein K48-linked ubiquitination	GO:0070936	rs134003095	151018604	151018604	151043604	150993604
1	ENSBTAG00000008167	1	151034217	151141015	protein_coding	TTC3	nucleus	GO:0005634	rs134003095	151018604	151018604	151043604	150993604
1	ENSBTAG00000008167	1	151034217	151141015	protein_coding	TTC3	nucleolus	GO:0005730	rs134003095	151018604	151018604	151043604	150993604
1	ENSBTAG00000008167	1	151034217	151141015	protein_coding	TTC3	cytosol	GO:0005829	rs134003095	151018604	151018604	151043604	150993604
1	ENSBTAG00000011512	-1	151008563	151021272	protein_coding	PIGP	membrane	GO:0016020	rs135852207	151019065	151019065	151044065	150994065
1	ENSBTAG00000011512	-1	151008563	151021272	protein_coding	PIGP	integral component of membrane	GO:0016021	rs135852207	151019065	151019065	151044065	150994065
1	ENSBTAG00000011512	-1	151008563	151021272	protein_coding	PIGP	GPI anchor biosynthetic process	GO:0006506	rs135852207	151019065	151019065	151044065	150994065
1	ENSBTAG00000011512	-1	151008563	151021272	protein_coding	PIGP	phosphatidylinositol N-acetylglucosaminyltransferase activity	GO:0017176	rs135852207	151019065	151019065	151044065	150994065
1	ENSBTAG00000008167	1	151034217	151141015	protein_coding	TTC3	ubiquitin-protein transferase activity	GO:0004842	rs135852207	151019065	151019065	151044065	150994065
1	ENSBTAG00000008167	1	151034217	151141015	protein_coding	TTC3	ubiquitin-dependent protein catabolic process	GO:0006511	rs135852207	151019065	151019065	151044065	150994065
1	ENSBTAG00000008167	1	151034217	151141015	protein_coding	TTC3	protein K48-linked ubiquitination	GO:0070936	rs135852207	151019065	151019065	151044065	150994065
1	ENSBTAG00000008167	1	151034217	151141015	protein_coding	TTC3	nucleus	GO:0005634	rs135852207	151019065	151019065	151044065	150994065
1	ENSBTAG00000008167	1	151034217	151141015	protein_coding	TTC3	nucleolus	GO:0005730	rs135852207	151019065	151019065	151044065	150994065
1	ENSBTAG00000008167	1	151034217	151141015	protein_coding	TTC3	cytosol	GO:0005829	rs135852207	151019065	151019065	151044065	150994065
1	ENSBTAG00000011512	-1	151008563	151021272	protein_coding	PIGP	membrane	GO:0016020	rs110835507	151019918	151019918	151044918	150994918
1	ENSBTAG00000011512	-1	151008563	151021272	protein_coding	PIGP	integral component of membrane	GO:0016021	rs110835507	151019918	151019918	151044918	150994918
1	ENSBTAG00000011512	-1	151008563	151021272	protein_coding	PIGP	GPI anchor biosynthetic process	GO:0006506	rs110835507	151019918	151019918	151044918	150994918
1	ENSBTAG00000011512	-1	151008563	151021272	protein_coding	PIGP	phosphatidylinositol N-acetylglucosaminyltransferase activity	GO:0017176	rs110835507	151019918	151019918	151044918	150994918
1	ENSBTAG00000008167	1	151034217	151141015	protein_coding	TTC3	ubiquitin-protein transferase activity	GO:0004842	rs110835507	151019918	151019918	151044918	150994918
1	ENSBTAG00000008167	1	151034217	151141015	protein_coding	TTC3	ubiquitin-dependent protein catabolic process	GO:0006511	rs110835507	151019918	151019918	151044918	150994918
1	ENSBTAG00000008167	1	151034217	151141015	protein_coding	TTC3	protein K48-linked ubiquitination	GO:0070936	rs110835507	151019918	151019918	151044918	150994918
1	ENSBTAG00000008167	1	151034217	151141015	protein_coding	TTC3	nucleus	GO:0005634	rs110835507	151019918	151019918	151044918	150994918
1	ENSBTAG00000008167	1	151034217	151141015	protein_coding	TTC3	nucleolus	GO:0005730	rs110835507	151019918	151019918	151044918	150994918
1	ENSBTAG00000008167	1	151034217	151141015	protein_coding	TTC3	cytosol	GO:0005829	rs110835507	151019918	151019918	151044918	150994918
1	ENSBTAG00000011512	-1	151008563	151021272	protein_coding	PIGP	membrane	GO:0016020	rs133795213	151020478	151020478	151045478	150995478
1	ENSBTAG00000011512	-1	151008563	151021272	protein_coding	PIGP	integral component of membrane	GO:0016021	rs133795213	151020478	151020478	151045478	150995478
1	ENSBTAG00000011512	-1	151008563	151021272	protein_coding	PIGP	GPI anchor biosynthetic process	GO:0006506	rs133795213	151020478	151020478	151045478	150995478
1	ENSBTAG00000011512	-1	151008563	151021272	protein_coding	PIGP	phosphatidylinositol N-acetylglucosaminyltransferase activity	GO:0017176	rs133795213	151020478	151020478	151045478	150995478
1	ENSBTAG00000008167	1	151034217	151141015	protein_coding	TTC3	ubiquitin-protein transferase activity	GO:0004842	rs133795213	151020478	151020478	151045478	150995478
1	ENSBTAG00000008167	1	151034217	151141015	protein_coding	TTC3	ubiquitin-dependent protein catabolic process	GO:0006511	rs133795213	151020478	151020478	151045478	150995478
1	ENSBTAG00000008167	1	151034217	151141015	protein_coding	TTC3	protein K48-linked ubiquitination	GO:0070936	rs133795213	151020478	151020478	151045478	150995478
1	ENSBTAG00000008167	1	151034217	151141015	protein_coding	TTC3	nucleus	GO:0005634	rs133795213	151020478	151020478	151045478	150995478
1	ENSBTAG00000008167	1	151034217	151141015	protein_coding	TTC3	nucleolus	GO:0005730	rs133795213	151020478	151020478	151045478	150995478
1	ENSBTAG00000008167	1	151034217	151141015	protein_coding	TTC3	cytosol	GO:0005829	rs133795213	151020478	151020478	151045478	150995478
1	ENSBTAG00000011512	-1	151008563	151021272	protein_coding	PIGP	membrane	GO:0016020	rs137405344	151021074	151021074	151046074	150996074
1	ENSBTAG00000011512	-1	151008563	151021272	protein_coding	PIGP	integral component of membrane	GO:0016021	rs137405344	151021074	151021074	151046074	150996074
1	ENSBTAG00000011512	-1	151008563	151021272	protein_coding	PIGP	GPI anchor biosynthetic process	GO:0006506	rs137405344	151021074	151021074	151046074	150996074
1	ENSBTAG00000011512	-1	151008563	151021272	protein_coding	PIGP	phosphatidylinositol N-acetylglucosaminyltransferase activity	GO:0017176	rs137405344	151021074	151021074	151046074	150996074
1	ENSBTAG00000008167	1	151034217	151141015	protein_coding	TTC3	ubiquitin-protein transferase activity	GO:0004842	rs137405344	151021074	151021074	151046074	150996074
1	ENSBTAG00000008167	1	151034217	151141015	protein_coding	TTC3	ubiquitin-dependent protein catabolic process	GO:0006511	rs137405344	151021074	151021074	151046074	150996074
1	ENSBTAG00000008167	1	151034217	151141015	protein_coding	TTC3	protein K48-linked ubiquitination	GO:0070936	rs137405344	151021074	151021074	151046074	150996074
1	ENSBTAG00000008167	1	151034217	151141015	protein_coding	TTC3	nucleus	GO:0005634	rs137405344	151021074	151021074	151046074	150996074
1	ENSBTAG00000008167	1	151034217	151141015	protein_coding	TTC3	nucleolus	GO:0005730	rs137405344	151021074	151021074	151046074	150996074
1	ENSBTAG00000008167	1	151034217	151141015	protein_coding	TTC3	cytosol	GO:0005829	rs137405344	151021074	151021074	151046074	150996074
1	ENSBTAG00000011512	-1	151008563	151021272	protein_coding	PIGP	membrane	GO:0016020	rs132860699	151023504	151023504	151048504	150998504
1	ENSBTAG00000011512	-1	151008563	151021272	protein_coding	PIGP	integral component of membrane	GO:0016021	rs132860699	151023504	151023504	151048504	150998504
1	ENSBTAG00000011512	-1	151008563	151021272	protein_coding	PIGP	GPI anchor biosynthetic process	GO:0006506	rs132860699	151023504	151023504	151048504	150998504
1	ENSBTAG00000011512	-1	151008563	151021272	protein_coding	PIGP	phosphatidylinositol N-acetylglucosaminyltransferase activity	GO:0017176	rs132860699	151023504	151023504	151048504	150998504
1	ENSBTAG00000008167	1	151034217	151141015	protein_coding	TTC3	ubiquitin-protein transferase activity	GO:0004842	rs132860699	151023504	151023504	151048504	150998504
1	ENSBTAG00000008167	1	151034217	151141015	protein_coding	TTC3	ubiquitin-dependent protein catabolic process	GO:0006511	rs132860699	151023504	151023504	151048504	150998504
1	ENSBTAG00000008167	1	151034217	151141015	protein_coding	TTC3	protein K48-linked ubiquitination	GO:0070936	rs132860699	151023504	151023504	151048504	150998504
1	ENSBTAG00000008167	1	151034217	151141015	protein_coding	TTC3	nucleus	GO:0005634	rs132860699	151023504	151023504	151048504	150998504
1	ENSBTAG00000008167	1	151034217	151141015	protein_coding	TTC3	nucleolus	GO:0005730	rs132860699	151023504	151023504	151048504	150998504
1	ENSBTAG00000008167	1	151034217	151141015	protein_coding	TTC3	cytosol	GO:0005829	rs132860699	151023504	151023504	151048504	150998504
1	ENSBTAG00000011512	-1	151008563	151021272	protein_coding	PIGP	membrane	GO:0016020	rs137149885	151027117	151027117	151052117	151002117
1	ENSBTAG00000011512	-1	151008563	151021272	protein_coding	PIGP	integral component of membrane	GO:0016021	rs137149885	151027117	151027117	151052117	151002117
1	ENSBTAG00000011512	-1	151008563	151021272	protein_coding	PIGP	GPI anchor biosynthetic process	GO:0006506	rs137149885	151027117	151027117	151052117	151002117
1	ENSBTAG00000011512	-1	151008563	151021272	protein_coding	PIGP	phosphatidylinositol N-acetylglucosaminyltransferase activity	GO:0017176	rs137149885	151027117	151027117	151052117	151002117
1	ENSBTAG00000008167	1	151034217	151141015	protein_coding	TTC3	ubiquitin-protein transferase activity	GO:0004842	rs137149885	151027117	151027117	151052117	151002117
1	ENSBTAG00000008167	1	151034217	151141015	protein_coding	TTC3	ubiquitin-dependent protein catabolic process	GO:0006511	rs137149885	151027117	151027117	151052117	151002117
1	ENSBTAG00000008167	1	151034217	151141015	protein_coding	TTC3	protein K48-linked ubiquitination	GO:0070936	rs137149885	151027117	151027117	151052117	151002117
1	ENSBTAG00000008167	1	151034217	151141015	protein_coding	TTC3	nucleus	GO:0005634	rs137149885	151027117	151027117	151052117	151002117
1	ENSBTAG00000008167	1	151034217	151141015	protein_coding	TTC3	nucleolus	GO:0005730	rs137149885	151027117	151027117	151052117	151002117
1	ENSBTAG00000008167	1	151034217	151141015	protein_coding	TTC3	cytosol	GO:0005829	rs137149885	151027117	151027117	151052117	151002117
1	ENSBTAG00000011512	-1	151008563	151021272	protein_coding	PIGP	membrane	GO:0016020	rs135390223	151028456	151028456	151053456	151003456
1	ENSBTAG00000011512	-1	151008563	151021272	protein_coding	PIGP	integral component of membrane	GO:0016021	rs135390223	151028456	151028456	151053456	151003456
1	ENSBTAG00000011512	-1	151008563	151021272	protein_coding	PIGP	GPI anchor biosynthetic process	GO:0006506	rs135390223	151028456	151028456	151053456	151003456
1	ENSBTAG00000011512	-1	151008563	151021272	protein_coding	PIGP	phosphatidylinositol N-acetylglucosaminyltransferase activity	GO:0017176	rs135390223	151028456	151028456	151053456	151003456
1	ENSBTAG00000008167	1	151034217	151141015	protein_coding	TTC3	ubiquitin-protein transferase activity	GO:0004842	rs135390223	151028456	151028456	151053456	151003456
1	ENSBTAG00000008167	1	151034217	151141015	protein_coding	TTC3	ubiquitin-dependent protein catabolic process	GO:0006511	rs135390223	151028456	151028456	151053456	151003456
1	ENSBTAG00000008167	1	151034217	151141015	protein_coding	TTC3	protein K48-linked ubiquitination	GO:0070936	rs135390223	151028456	151028456	151053456	151003456
1	ENSBTAG00000008167	1	151034217	151141015	protein_coding	TTC3	nucleus	GO:0005634	rs135390223	151028456	151028456	151053456	151003456
1	ENSBTAG00000008167	1	151034217	151141015	protein_coding	TTC3	nucleolus	GO:0005730	rs135390223	151028456	151028456	151053456	151003456
1	ENSBTAG00000008167	1	151034217	151141015	protein_coding	TTC3	cytosol	GO:0005829	rs135390223	151028456	151028456	151053456	151003456
1	ENSBTAG00000011512	-1	151008563	151021272	protein_coding	PIGP	membrane	GO:0016020	rs132695390	151031705	151031705	151056705	151006705
1	ENSBTAG00000011512	-1	151008563	151021272	protein_coding	PIGP	integral component of membrane	GO:0016021	rs132695390	151031705	151031705	151056705	151006705
1	ENSBTAG00000011512	-1	151008563	151021272	protein_coding	PIGP	GPI anchor biosynthetic process	GO:0006506	rs132695390	151031705	151031705	151056705	151006705
1	ENSBTAG00000011512	-1	151008563	151021272	protein_coding	PIGP	phosphatidylinositol N-acetylglucosaminyltransferase activity	GO:0017176	rs132695390	151031705	151031705	151056705	151006705
1	ENSBTAG00000008167	1	151034217	151141015	protein_coding	TTC3	ubiquitin-protein transferase activity	GO:0004842	rs132695390	151031705	151031705	151056705	151006705
1	ENSBTAG00000008167	1	151034217	151141015	protein_coding	TTC3	ubiquitin-dependent protein catabolic process	GO:0006511	rs132695390	151031705	151031705	151056705	151006705
1	ENSBTAG00000008167	1	151034217	151141015	protein_coding	TTC3	protein K48-linked ubiquitination	GO:0070936	rs132695390	151031705	151031705	151056705	151006705
1	ENSBTAG00000008167	1	151034217	151141015	protein_coding	TTC3	nucleus	GO:0005634	rs132695390	151031705	151031705	151056705	151006705
1	ENSBTAG00000008167	1	151034217	151141015	protein_coding	TTC3	nucleolus	GO:0005730	rs132695390	151031705	151031705	151056705	151006705
1	ENSBTAG00000008167	1	151034217	151141015	protein_coding	TTC3	cytosol	GO:0005829	rs132695390	151031705	151031705	151056705	151006705
1	ENSBTAG00000011512	-1	151008563	151021272	protein_coding	PIGP	membrane	GO:0016020	rs109376407	151037139	151037139	151062139	151012139
1	ENSBTAG00000011512	-1	151008563	151021272	protein_coding	PIGP	integral component of membrane	GO:0016021	rs109376407	151037139	151037139	151062139	151012139
1	ENSBTAG00000011512	-1	151008563	151021272	protein_coding	PIGP	GPI anchor biosynthetic process	GO:0006506	rs109376407	151037139	151037139	151062139	151012139
1	ENSBTAG00000011512	-1	151008563	151021272	protein_coding	PIGP	phosphatidylinositol N-acetylglucosaminyltransferase activity	GO:0017176	rs109376407	151037139	151037139	151062139	151012139
1	ENSBTAG00000008167	1	151034217	151141015	protein_coding	TTC3	ubiquitin-protein transferase activity	GO:0004842	rs109376407	151037139	151037139	151062139	151012139
1	ENSBTAG00000008167	1	151034217	151141015	protein_coding	TTC3	ubiquitin-dependent protein catabolic process	GO:0006511	rs109376407	151037139	151037139	151062139	151012139
1	ENSBTAG00000008167	1	151034217	151141015	protein_coding	TTC3	protein K48-linked ubiquitination	GO:0070936	rs109376407	151037139	151037139	151062139	151012139
1	ENSBTAG00000008167	1	151034217	151141015	protein_coding	TTC3	nucleus	GO:0005634	rs109376407	151037139	151037139	151062139	151012139
1	ENSBTAG00000008167	1	151034217	151141015	protein_coding	TTC3	nucleolus	GO:0005730	rs109376407	151037139	151037139	151062139	151012139
1	ENSBTAG00000008167	1	151034217	151141015	protein_coding	TTC3	cytosol	GO:0005829	rs109376407	151037139	151037139	151062139	151012139
1	ENSBTAG00000011512	-1	151008563	151021272	protein_coding	PIGP	membrane	GO:0016020	rs135522446	151038040	151038040	151063040	151013040
1	ENSBTAG00000011512	-1	151008563	151021272	protein_coding	PIGP	integral component of membrane	GO:0016021	rs135522446	151038040	151038040	151063040	151013040
1	ENSBTAG00000011512	-1	151008563	151021272	protein_coding	PIGP	GPI anchor biosynthetic process	GO:0006506	rs135522446	151038040	151038040	151063040	151013040
1	ENSBTAG00000011512	-1	151008563	151021272	protein_coding	PIGP	phosphatidylinositol N-acetylglucosaminyltransferase activity	GO:0017176	rs135522446	151038040	151038040	151063040	151013040
1	ENSBTAG00000008167	1	151034217	151141015	protein_coding	TTC3	ubiquitin-protein transferase activity	GO:0004842	rs135522446	151038040	151038040	151063040	151013040
1	ENSBTAG00000008167	1	151034217	151141015	protein_coding	TTC3	ubiquitin-dependent protein catabolic process	GO:0006511	rs135522446	151038040	151038040	151063040	151013040
1	ENSBTAG00000008167	1	151034217	151141015	protein_coding	TTC3	protein K48-linked ubiquitination	GO:0070936	rs135522446	151038040	151038040	151063040	151013040
1	ENSBTAG00000008167	1	151034217	151141015	protein_coding	TTC3	nucleus	GO:0005634	rs135522446	151038040	151038040	151063040	151013040
1	ENSBTAG00000008167	1	151034217	151141015	protein_coding	TTC3	nucleolus	GO:0005730	rs135522446	151038040	151038040	151063040	151013040
1	ENSBTAG00000008167	1	151034217	151141015	protein_coding	TTC3	cytosol	GO:0005829	rs135522446	151038040	151038040	151063040	151013040
1	ENSBTAG00000011512	-1	151008563	151021272	protein_coding	PIGP	membrane	GO:0016020	rs109330008	151043631	151043631	151068631	151018631
1	ENSBTAG00000011512	-1	151008563	151021272	protein_coding	PIGP	integral component of membrane	GO:0016021	rs109330008	151043631	151043631	151068631	151018631
1	ENSBTAG00000011512	-1	151008563	151021272	protein_coding	PIGP	GPI anchor biosynthetic process	GO:0006506	rs109330008	151043631	151043631	151068631	151018631
1	ENSBTAG00000011512	-1	151008563	151021272	protein_coding	PIGP	phosphatidylinositol N-acetylglucosaminyltransferase activity	GO:0017176	rs109330008	151043631	151043631	151068631	151018631
1	ENSBTAG00000008167	1	151034217	151141015	protein_coding	TTC3	ubiquitin-protein transferase activity	GO:0004842	rs109330008	151043631	151043631	151068631	151018631
1	ENSBTAG00000008167	1	151034217	151141015	protein_coding	TTC3	ubiquitin-dependent protein catabolic process	GO:0006511	rs109330008	151043631	151043631	151068631	151018631
1	ENSBTAG00000008167	1	151034217	151141015	protein_coding	TTC3	protein K48-linked ubiquitination	GO:0070936	rs109330008	151043631	151043631	151068631	151018631
1	ENSBTAG00000008167	1	151034217	151141015	protein_coding	TTC3	nucleus	GO:0005634	rs109330008	151043631	151043631	151068631	151018631
1	ENSBTAG00000008167	1	151034217	151141015	protein_coding	TTC3	nucleolus	GO:0005730	rs109330008	151043631	151043631	151068631	151018631
1	ENSBTAG00000008167	1	151034217	151141015	protein_coding	TTC3	cytosol	GO:0005829	rs109330008	151043631	151043631	151068631	151018631
1	ENSBTAG00000011512	-1	151008563	151021272	protein_coding	PIGP	membrane	GO:0016020	rs110149033	151044675	151044675	151069675	151019675
1	ENSBTAG00000011512	-1	151008563	151021272	protein_coding	PIGP	integral component of membrane	GO:0016021	rs110149033	151044675	151044675	151069675	151019675
1	ENSBTAG00000011512	-1	151008563	151021272	protein_coding	PIGP	GPI anchor biosynthetic process	GO:0006506	rs110149033	151044675	151044675	151069675	151019675
1	ENSBTAG00000011512	-1	151008563	151021272	protein_coding	PIGP	phosphatidylinositol N-acetylglucosaminyltransferase activity	GO:0017176	rs110149033	151044675	151044675	151069675	151019675
1	ENSBTAG00000008167	1	151034217	151141015	protein_coding	TTC3	ubiquitin-protein transferase activity	GO:0004842	rs110149033	151044675	151044675	151069675	151019675
1	ENSBTAG00000008167	1	151034217	151141015	protein_coding	TTC3	ubiquitin-dependent protein catabolic process	GO:0006511	rs110149033	151044675	151044675	151069675	151019675
1	ENSBTAG00000008167	1	151034217	151141015	protein_coding	TTC3	protein K48-linked ubiquitination	GO:0070936	rs110149033	151044675	151044675	151069675	151019675
1	ENSBTAG00000008167	1	151034217	151141015	protein_coding	TTC3	nucleus	GO:0005634	rs110149033	151044675	151044675	151069675	151019675
1	ENSBTAG00000008167	1	151034217	151141015	protein_coding	TTC3	nucleolus	GO:0005730	rs110149033	151044675	151044675	151069675	151019675
1	ENSBTAG00000008167	1	151034217	151141015	protein_coding	TTC3	cytosol	GO:0005829	rs110149033	151044675	151044675	151069675	151019675
1	ENSBTAG00000011512	-1	151008563	151021272	protein_coding	PIGP	membrane	GO:0016020	rs137560449	151046045	151046045	151071045	151021045
1	ENSBTAG00000011512	-1	151008563	151021272	protein_coding	PIGP	integral component of membrane	GO:0016021	rs137560449	151046045	151046045	151071045	151021045
1	ENSBTAG00000011512	-1	151008563	151021272	protein_coding	PIGP	GPI anchor biosynthetic process	GO:0006506	rs137560449	151046045	151046045	151071045	151021045
1	ENSBTAG00000011512	-1	151008563	151021272	protein_coding	PIGP	phosphatidylinositol N-acetylglucosaminyltransferase activity	GO:0017176	rs137560449	151046045	151046045	151071045	151021045
1	ENSBTAG00000008167	1	151034217	151141015	protein_coding	TTC3	ubiquitin-protein transferase activity	GO:0004842	rs137560449	151046045	151046045	151071045	151021045
1	ENSBTAG00000008167	1	151034217	151141015	protein_coding	TTC3	ubiquitin-dependent protein catabolic process	GO:0006511	rs137560449	151046045	151046045	151071045	151021045
1	ENSBTAG00000008167	1	151034217	151141015	protein_coding	TTC3	protein K48-linked ubiquitination	GO:0070936	rs137560449	151046045	151046045	151071045	151021045
1	ENSBTAG00000008167	1	151034217	151141015	protein_coding	TTC3	nucleus	GO:0005634	rs137560449	151046045	151046045	151071045	151021045
1	ENSBTAG00000008167	1	151034217	151141015	protein_coding	TTC3	nucleolus	GO:0005730	rs137560449	151046045	151046045	151071045	151021045
1	ENSBTAG00000008167	1	151034217	151141015	protein_coding	TTC3	cytosol	GO:0005829	rs137560449	151046045	151046045	151071045	151021045
1	ENSBTAG00000008167	1	151034217	151141015	protein_coding	TTC3	ubiquitin-protein transferase activity	GO:0004842	rs133325667	151047987	151047987	151072987	151022987
1	ENSBTAG00000008167	1	151034217	151141015	protein_coding	TTC3	ubiquitin-dependent protein catabolic process	GO:0006511	rs133325667	151047987	151047987	151072987	151022987
1	ENSBTAG00000008167	1	151034217	151141015	protein_coding	TTC3	protein K48-linked ubiquitination	GO:0070936	rs133325667	151047987	151047987	151072987	151022987
1	ENSBTAG00000008167	1	151034217	151141015	protein_coding	TTC3	nucleus	GO:0005634	rs133325667	151047987	151047987	151072987	151022987
1	ENSBTAG00000008167	1	151034217	151141015	protein_coding	TTC3	nucleolus	GO:0005730	rs133325667	151047987	151047987	151072987	151022987
1	ENSBTAG00000008167	1	151034217	151141015	protein_coding	TTC3	cytosol	GO:0005829	rs133325667	151047987	151047987	151072987	151022987
1	ENSBTAG00000008167	1	151034217	151141015	protein_coding	TTC3	ubiquitin-protein transferase activity	GO:0004842	rs109402309	151049034	151049034	151074034	151024034
1	ENSBTAG00000008167	1	151034217	151141015	protein_coding	TTC3	ubiquitin-dependent protein catabolic process	GO:0006511	rs109402309	151049034	151049034	151074034	151024034
1	ENSBTAG00000008167	1	151034217	151141015	protein_coding	TTC3	protein K48-linked ubiquitination	GO:0070936	rs109402309	151049034	151049034	151074034	151024034
1	ENSBTAG00000008167	1	151034217	151141015	protein_coding	TTC3	nucleus	GO:0005634	rs109402309	151049034	151049034	151074034	151024034
1	ENSBTAG00000008167	1	151034217	151141015	protein_coding	TTC3	nucleolus	GO:0005730	rs109402309	151049034	151049034	151074034	151024034
1	ENSBTAG00000008167	1	151034217	151141015	protein_coding	TTC3	cytosol	GO:0005829	rs109402309	151049034	151049034	151074034	151024034
1	ENSBTAG00000008167	1	151034217	151141015	protein_coding	TTC3	ubiquitin-protein transferase activity	GO:0004842	rs110131123	151049839	151049839	151074839	151024839
1	ENSBTAG00000008167	1	151034217	151141015	protein_coding	TTC3	ubiquitin-dependent protein catabolic process	GO:0006511	rs110131123	151049839	151049839	151074839	151024839
1	ENSBTAG00000008167	1	151034217	151141015	protein_coding	TTC3	protein K48-linked ubiquitination	GO:0070936	rs110131123	151049839	151049839	151074839	151024839
1	ENSBTAG00000008167	1	151034217	151141015	protein_coding	TTC3	nucleus	GO:0005634	rs110131123	151049839	151049839	151074839	151024839
1	ENSBTAG00000008167	1	151034217	151141015	protein_coding	TTC3	nucleolus	GO:0005730	rs110131123	151049839	151049839	151074839	151024839
1	ENSBTAG00000008167	1	151034217	151141015	protein_coding	TTC3	cytosol	GO:0005829	rs110131123	151049839	151049839	151074839	151024839
1	ENSBTAG00000008167	1	151034217	151141015	protein_coding	TTC3	ubiquitin-protein transferase activity	GO:0004842	rs133232170	151051586	151051586	151076586	151026586
1	ENSBTAG00000008167	1	151034217	151141015	protein_coding	TTC3	ubiquitin-dependent protein catabolic process	GO:0006511	rs133232170	151051586	151051586	151076586	151026586
1	ENSBTAG00000008167	1	151034217	151141015	protein_coding	TTC3	protein K48-linked ubiquitination	GO:0070936	rs133232170	151051586	151051586	151076586	151026586
1	ENSBTAG00000008167	1	151034217	151141015	protein_coding	TTC3	nucleus	GO:0005634	rs133232170	151051586	151051586	151076586	151026586
1	ENSBTAG00000008167	1	151034217	151141015	protein_coding	TTC3	nucleolus	GO:0005730	rs133232170	151051586	151051586	151076586	151026586
1	ENSBTAG00000008167	1	151034217	151141015	protein_coding	TTC3	cytosol	GO:0005829	rs133232170	151051586	151051586	151076586	151026586
1	ENSBTAG00000008167	1	151034217	151141015	protein_coding	TTC3	ubiquitin-protein transferase activity	GO:0004842	rs135074066	151052466	151052466	151077466	151027466
1	ENSBTAG00000008167	1	151034217	151141015	protein_coding	TTC3	ubiquitin-dependent protein catabolic process	GO:0006511	rs135074066	151052466	151052466	151077466	151027466
1	ENSBTAG00000008167	1	151034217	151141015	protein_coding	TTC3	protein K48-linked ubiquitination	GO:0070936	rs135074066	151052466	151052466	151077466	151027466
1	ENSBTAG00000008167	1	151034217	151141015	protein_coding	TTC3	nucleus	GO:0005634	rs135074066	151052466	151052466	151077466	151027466
1	ENSBTAG00000008167	1	151034217	151141015	protein_coding	TTC3	nucleolus	GO:0005730	rs135074066	151052466	151052466	151077466	151027466
1	ENSBTAG00000008167	1	151034217	151141015	protein_coding	TTC3	cytosol	GO:0005829	rs135074066	151052466	151052466	151077466	151027466
1	ENSBTAG00000008167	1	151034217	151141015	protein_coding	TTC3	ubiquitin-protein transferase activity	GO:0004842	rs136468708	151055048	151055048	151080048	151030048
1	ENSBTAG00000008167	1	151034217	151141015	protein_coding	TTC3	ubiquitin-dependent protein catabolic process	GO:0006511	rs136468708	151055048	151055048	151080048	151030048
1	ENSBTAG00000008167	1	151034217	151141015	protein_coding	TTC3	protein K48-linked ubiquitination	GO:0070936	rs136468708	151055048	151055048	151080048	151030048
1	ENSBTAG00000008167	1	151034217	151141015	protein_coding	TTC3	nucleus	GO:0005634	rs136468708	151055048	151055048	151080048	151030048
1	ENSBTAG00000008167	1	151034217	151141015	protein_coding	TTC3	nucleolus	GO:0005730	rs136468708	151055048	151055048	151080048	151030048
1	ENSBTAG00000008167	1	151034217	151141015	protein_coding	TTC3	cytosol	GO:0005829	rs136468708	151055048	151055048	151080048	151030048
1	ENSBTAG00000008167	1	151034217	151141015	protein_coding	TTC3	ubiquitin-protein transferase activity	GO:0004842	rs134208366	151059179	151059179	151084179	151034179
1	ENSBTAG00000008167	1	151034217	151141015	protein_coding	TTC3	ubiquitin-dependent protein catabolic process	GO:0006511	rs134208366	151059179	151059179	151084179	151034179
1	ENSBTAG00000008167	1	151034217	151141015	protein_coding	TTC3	protein K48-linked ubiquitination	GO:0070936	rs134208366	151059179	151059179	151084179	151034179
1	ENSBTAG00000008167	1	151034217	151141015	protein_coding	TTC3	nucleus	GO:0005634	rs134208366	151059179	151059179	151084179	151034179
1	ENSBTAG00000008167	1	151034217	151141015	protein_coding	TTC3	nucleolus	GO:0005730	rs134208366	151059179	151059179	151084179	151034179
1	ENSBTAG00000008167	1	151034217	151141015	protein_coding	TTC3	cytosol	GO:0005829	rs134208366	151059179	151059179	151084179	151034179
1	ENSBTAG00000008167	1	151034217	151141015	protein_coding	TTC3	ubiquitin-protein transferase activity	GO:0004842	rs110899855	151061599	151061599	151086599	151036599
1	ENSBTAG00000008167	1	151034217	151141015	protein_coding	TTC3	ubiquitin-dependent protein catabolic process	GO:0006511	rs110899855	151061599	151061599	151086599	151036599
1	ENSBTAG00000008167	1	151034217	151141015	protein_coding	TTC3	protein K48-linked ubiquitination	GO:0070936	rs110899855	151061599	151061599	151086599	151036599
1	ENSBTAG00000008167	1	151034217	151141015	protein_coding	TTC3	nucleus	GO:0005634	rs110899855	151061599	151061599	151086599	151036599
1	ENSBTAG00000008167	1	151034217	151141015	protein_coding	TTC3	nucleolus	GO:0005730	rs110899855	151061599	151061599	151086599	151036599
1	ENSBTAG00000008167	1	151034217	151141015	protein_coding	TTC3	cytosol	GO:0005829	rs110899855	151061599	151061599	151086599	151036599
1	ENSBTAG00000008167	1	151034217	151141015	protein_coding	TTC3	ubiquitin-protein transferase activity	GO:0004842	rs109118615	151063580	151063580	151088580	151038580
1	ENSBTAG00000008167	1	151034217	151141015	protein_coding	TTC3	ubiquitin-dependent protein catabolic process	GO:0006511	rs109118615	151063580	151063580	151088580	151038580
1	ENSBTAG00000008167	1	151034217	151141015	protein_coding	TTC3	protein K48-linked ubiquitination	GO:0070936	rs109118615	151063580	151063580	151088580	151038580
1	ENSBTAG00000008167	1	151034217	151141015	protein_coding	TTC3	nucleus	GO:0005634	rs109118615	151063580	151063580	151088580	151038580
1	ENSBTAG00000008167	1	151034217	151141015	protein_coding	TTC3	nucleolus	GO:0005730	rs109118615	151063580	151063580	151088580	151038580
1	ENSBTAG00000008167	1	151034217	151141015	protein_coding	TTC3	cytosol	GO:0005829	rs109118615	151063580	151063580	151088580	151038580
1	ENSBTAG00000008167	1	151034217	151141015	protein_coding	TTC3	ubiquitin-protein transferase activity	GO:0004842	rs133750651	151065510	151065510	151090510	151040510
1	ENSBTAG00000008167	1	151034217	151141015	protein_coding	TTC3	ubiquitin-dependent protein catabolic process	GO:0006511	rs133750651	151065510	151065510	151090510	151040510
1	ENSBTAG00000008167	1	151034217	151141015	protein_coding	TTC3	protein K48-linked ubiquitination	GO:0070936	rs133750651	151065510	151065510	151090510	151040510
1	ENSBTAG00000008167	1	151034217	151141015	protein_coding	TTC3	nucleus	GO:0005634	rs133750651	151065510	151065510	151090510	151040510
1	ENSBTAG00000008167	1	151034217	151141015	protein_coding	TTC3	nucleolus	GO:0005730	rs133750651	151065510	151065510	151090510	151040510
1	ENSBTAG00000008167	1	151034217	151141015	protein_coding	TTC3	cytosol	GO:0005829	rs133750651	151065510	151065510	151090510	151040510
1	ENSBTAG00000008167	1	151034217	151141015	protein_coding	TTC3	ubiquitin-protein transferase activity	GO:0004842	rs110256620	151069884	151069884	151094884	151044884
1	ENSBTAG00000008167	1	151034217	151141015	protein_coding	TTC3	ubiquitin-dependent protein catabolic process	GO:0006511	rs110256620	151069884	151069884	151094884	151044884
1	ENSBTAG00000008167	1	151034217	151141015	protein_coding	TTC3	protein K48-linked ubiquitination	GO:0070936	rs110256620	151069884	151069884	151094884	151044884
1	ENSBTAG00000008167	1	151034217	151141015	protein_coding	TTC3	nucleus	GO:0005634	rs110256620	151069884	151069884	151094884	151044884
1	ENSBTAG00000008167	1	151034217	151141015	protein_coding	TTC3	nucleolus	GO:0005730	rs110256620	151069884	151069884	151094884	151044884
1	ENSBTAG00000008167	1	151034217	151141015	protein_coding	TTC3	cytosol	GO:0005829	rs110256620	151069884	151069884	151094884	151044884
1	ENSBTAG00000008167	1	151034217	151141015	protein_coding	TTC3	ubiquitin-protein transferase activity	GO:0004842	rs110726754	151070616	151070616	151095616	151045616
1	ENSBTAG00000008167	1	151034217	151141015	protein_coding	TTC3	ubiquitin-dependent protein catabolic process	GO:0006511	rs110726754	151070616	151070616	151095616	151045616
1	ENSBTAG00000008167	1	151034217	151141015	protein_coding	TTC3	protein K48-linked ubiquitination	GO:0070936	rs110726754	151070616	151070616	151095616	151045616
1	ENSBTAG00000008167	1	151034217	151141015	protein_coding	TTC3	nucleus	GO:0005634	rs110726754	151070616	151070616	151095616	151045616
1	ENSBTAG00000008167	1	151034217	151141015	protein_coding	TTC3	nucleolus	GO:0005730	rs110726754	151070616	151070616	151095616	151045616
1	ENSBTAG00000008167	1	151034217	151141015	protein_coding	TTC3	cytosol	GO:0005829	rs110726754	151070616	151070616	151095616	151045616
1	ENSBTAG00000008167	1	151034217	151141015	protein_coding	TTC3	ubiquitin-protein transferase activity	GO:0004842	rs134026451	151072030	151072030	151097030	151047030
1	ENSBTAG00000008167	1	151034217	151141015	protein_coding	TTC3	ubiquitin-dependent protein catabolic process	GO:0006511	rs134026451	151072030	151072030	151097030	151047030
1	ENSBTAG00000008167	1	151034217	151141015	protein_coding	TTC3	protein K48-linked ubiquitination	GO:0070936	rs134026451	151072030	151072030	151097030	151047030
1	ENSBTAG00000008167	1	151034217	151141015	protein_coding	TTC3	nucleus	GO:0005634	rs134026451	151072030	151072030	151097030	151047030
1	ENSBTAG00000008167	1	151034217	151141015	protein_coding	TTC3	nucleolus	GO:0005730	rs134026451	151072030	151072030	151097030	151047030
1	ENSBTAG00000008167	1	151034217	151141015	protein_coding	TTC3	cytosol	GO:0005829	rs134026451	151072030	151072030	151097030	151047030
1	ENSBTAG00000008167	1	151034217	151141015	protein_coding	TTC3	ubiquitin-protein transferase activity	GO:0004842	rs110472956	151075276	151075276	151100276	151050276
1	ENSBTAG00000008167	1	151034217	151141015	protein_coding	TTC3	ubiquitin-dependent protein catabolic process	GO:0006511	rs110472956	151075276	151075276	151100276	151050276
1	ENSBTAG00000008167	1	151034217	151141015	protein_coding	TTC3	protein K48-linked ubiquitination	GO:0070936	rs110472956	151075276	151075276	151100276	151050276
1	ENSBTAG00000008167	1	151034217	151141015	protein_coding	TTC3	nucleus	GO:0005634	rs110472956	151075276	151075276	151100276	151050276
1	ENSBTAG00000008167	1	151034217	151141015	protein_coding	TTC3	nucleolus	GO:0005730	rs110472956	151075276	151075276	151100276	151050276
1	ENSBTAG00000008167	1	151034217	151141015	protein_coding	TTC3	cytosol	GO:0005829	rs110472956	151075276	151075276	151100276	151050276
1	ENSBTAG00000008167	1	151034217	151141015	protein_coding	TTC3	ubiquitin-protein transferase activity	GO:0004842	rs132849420	151078097	151078097	151103097	151053097
1	ENSBTAG00000008167	1	151034217	151141015	protein_coding	TTC3	ubiquitin-dependent protein catabolic process	GO:0006511	rs132849420	151078097	151078097	151103097	151053097
1	ENSBTAG00000008167	1	151034217	151141015	protein_coding	TTC3	protein K48-linked ubiquitination	GO:0070936	rs132849420	151078097	151078097	151103097	151053097
1	ENSBTAG00000008167	1	151034217	151141015	protein_coding	TTC3	nucleus	GO:0005634	rs132849420	151078097	151078097	151103097	151053097
1	ENSBTAG00000008167	1	151034217	151141015	protein_coding	TTC3	nucleolus	GO:0005730	rs132849420	151078097	151078097	151103097	151053097
1	ENSBTAG00000008167	1	151034217	151141015	protein_coding	TTC3	cytosol	GO:0005829	rs132849420	151078097	151078097	151103097	151053097
1	ENSBTAG00000008167	1	151034217	151141015	protein_coding	TTC3	ubiquitin-protein transferase activity	GO:0004842	rs137147590	151079137	151079137	151104137	151054137
1	ENSBTAG00000008167	1	151034217	151141015	protein_coding	TTC3	ubiquitin-dependent protein catabolic process	GO:0006511	rs137147590	151079137	151079137	151104137	151054137
1	ENSBTAG00000008167	1	151034217	151141015	protein_coding	TTC3	protein K48-linked ubiquitination	GO:0070936	rs137147590	151079137	151079137	151104137	151054137
1	ENSBTAG00000008167	1	151034217	151141015	protein_coding	TTC3	nucleus	GO:0005634	rs137147590	151079137	151079137	151104137	151054137
1	ENSBTAG00000008167	1	151034217	151141015	protein_coding	TTC3	nucleolus	GO:0005730	rs137147590	151079137	151079137	151104137	151054137
1	ENSBTAG00000008167	1	151034217	151141015	protein_coding	TTC3	cytosol	GO:0005829	rs137147590	151079137	151079137	151104137	151054137
1	ENSBTAG00000008167	1	151034217	151141015	protein_coding	TTC3	ubiquitin-protein transferase activity	GO:0004842	rs135916863	151080067	151080067	151105067	151055067
1	ENSBTAG00000008167	1	151034217	151141015	protein_coding	TTC3	ubiquitin-dependent protein catabolic process	GO:0006511	rs135916863	151080067	151080067	151105067	151055067
1	ENSBTAG00000008167	1	151034217	151141015	protein_coding	TTC3	protein K48-linked ubiquitination	GO:0070936	rs135916863	151080067	151080067	151105067	151055067
1	ENSBTAG00000008167	1	151034217	151141015	protein_coding	TTC3	nucleus	GO:0005634	rs135916863	151080067	151080067	151105067	151055067
1	ENSBTAG00000008167	1	151034217	151141015	protein_coding	TTC3	nucleolus	GO:0005730	rs135916863	151080067	151080067	151105067	151055067
1	ENSBTAG00000008167	1	151034217	151141015	protein_coding	TTC3	cytosol	GO:0005829	rs135916863	151080067	151080067	151105067	151055067
1	ENSBTAG00000008167	1	151034217	151141015	protein_coding	TTC3	ubiquitin-protein transferase activity	GO:0004842	rs136729070	151082042	151082042	151107042	151057042
1	ENSBTAG00000008167	1	151034217	151141015	protein_coding	TTC3	ubiquitin-dependent protein catabolic process	GO:0006511	rs136729070	151082042	151082042	151107042	151057042
1	ENSBTAG00000008167	1	151034217	151141015	protein_coding	TTC3	protein K48-linked ubiquitination	GO:0070936	rs136729070	151082042	151082042	151107042	151057042
1	ENSBTAG00000008167	1	151034217	151141015	protein_coding	TTC3	nucleus	GO:0005634	rs136729070	151082042	151082042	151107042	151057042
1	ENSBTAG00000008167	1	151034217	151141015	protein_coding	TTC3	nucleolus	GO:0005730	rs136729070	151082042	151082042	151107042	151057042
1	ENSBTAG00000008167	1	151034217	151141015	protein_coding	TTC3	cytosol	GO:0005829	rs136729070	151082042	151082042	151107042	151057042
1	ENSBTAG00000008167	1	151034217	151141015	protein_coding	TTC3	ubiquitin-protein transferase activity	GO:0004842	rs109858965	151083430	151083430	151108430	151058430
1	ENSBTAG00000008167	1	151034217	151141015	protein_coding	TTC3	ubiquitin-dependent protein catabolic process	GO:0006511	rs109858965	151083430	151083430	151108430	151058430
1	ENSBTAG00000008167	1	151034217	151141015	protein_coding	TTC3	protein K48-linked ubiquitination	GO:0070936	rs109858965	151083430	151083430	151108430	151058430
1	ENSBTAG00000008167	1	151034217	151141015	protein_coding	TTC3	nucleus	GO:0005634	rs109858965	151083430	151083430	151108430	151058430
1	ENSBTAG00000008167	1	151034217	151141015	protein_coding	TTC3	nucleolus	GO:0005730	rs109858965	151083430	151083430	151108430	151058430
1	ENSBTAG00000008167	1	151034217	151141015	protein_coding	TTC3	cytosol	GO:0005829	rs109858965	151083430	151083430	151108430	151058430
1	ENSBTAG00000008167	1	151034217	151141015	protein_coding	TTC3	ubiquitin-protein transferase activity	GO:0004842	rs136311555	151084374	151084374	151109374	151059374
1	ENSBTAG00000008167	1	151034217	151141015	protein_coding	TTC3	ubiquitin-dependent protein catabolic process	GO:0006511	rs136311555	151084374	151084374	151109374	151059374
1	ENSBTAG00000008167	1	151034217	151141015	protein_coding	TTC3	protein K48-linked ubiquitination	GO:0070936	rs136311555	151084374	151084374	151109374	151059374
1	ENSBTAG00000008167	1	151034217	151141015	protein_coding	TTC3	nucleus	GO:0005634	rs136311555	151084374	151084374	151109374	151059374
1	ENSBTAG00000008167	1	151034217	151141015	protein_coding	TTC3	nucleolus	GO:0005730	rs136311555	151084374	151084374	151109374	151059374
1	ENSBTAG00000008167	1	151034217	151141015	protein_coding	TTC3	cytosol	GO:0005829	rs136311555	151084374	151084374	151109374	151059374
1	ENSBTAG00000008167	1	151034217	151141015	protein_coding	TTC3	ubiquitin-protein transferase activity	GO:0004842	rs110930310	151084899	151084899	151109899	151059899
1	ENSBTAG00000008167	1	151034217	151141015	protein_coding	TTC3	ubiquitin-dependent protein catabolic process	GO:0006511	rs110930310	151084899	151084899	151109899	151059899
1	ENSBTAG00000008167	1	151034217	151141015	protein_coding	TTC3	protein K48-linked ubiquitination	GO:0070936	rs110930310	151084899	151084899	151109899	151059899
1	ENSBTAG00000008167	1	151034217	151141015	protein_coding	TTC3	nucleus	GO:0005634	rs110930310	151084899	151084899	151109899	151059899
1	ENSBTAG00000008167	1	151034217	151141015	protein_coding	TTC3	nucleolus	GO:0005730	rs110930310	151084899	151084899	151109899	151059899
1	ENSBTAG00000008167	1	151034217	151141015	protein_coding	TTC3	cytosol	GO:0005829	rs110930310	151084899	151084899	151109899	151059899
1	ENSBTAG00000008167	1	151034217	151141015	protein_coding	TTC3	ubiquitin-protein transferase activity	GO:0004842	rs135485597	151085450	151085450	151110450	151060450
1	ENSBTAG00000008167	1	151034217	151141015	protein_coding	TTC3	ubiquitin-dependent protein catabolic process	GO:0006511	rs135485597	151085450	151085450	151110450	151060450
1	ENSBTAG00000008167	1	151034217	151141015	protein_coding	TTC3	protein K48-linked ubiquitination	GO:0070936	rs135485597	151085450	151085450	151110450	151060450
1	ENSBTAG00000008167	1	151034217	151141015	protein_coding	TTC3	nucleus	GO:0005634	rs135485597	151085450	151085450	151110450	151060450
1	ENSBTAG00000008167	1	151034217	151141015	protein_coding	TTC3	nucleolus	GO:0005730	rs135485597	151085450	151085450	151110450	151060450
1	ENSBTAG00000008167	1	151034217	151141015	protein_coding	TTC3	cytosol	GO:0005829	rs135485597	151085450	151085450	151110450	151060450
1	ENSBTAG00000008167	1	151034217	151141015	protein_coding	TTC3	ubiquitin-protein transferase activity	GO:0004842	rs110810213	151087902	151087902	151112902	151062902
1	ENSBTAG00000008167	1	151034217	151141015	protein_coding	TTC3	ubiquitin-dependent protein catabolic process	GO:0006511	rs110810213	151087902	151087902	151112902	151062902
1	ENSBTAG00000008167	1	151034217	151141015	protein_coding	TTC3	protein K48-linked ubiquitination	GO:0070936	rs110810213	151087902	151087902	151112902	151062902
1	ENSBTAG00000008167	1	151034217	151141015	protein_coding	TTC3	nucleus	GO:0005634	rs110810213	151087902	151087902	151112902	151062902
1	ENSBTAG00000008167	1	151034217	151141015	protein_coding	TTC3	nucleolus	GO:0005730	rs110810213	151087902	151087902	151112902	151062902
1	ENSBTAG00000008167	1	151034217	151141015	protein_coding	TTC3	cytosol	GO:0005829	rs110810213	151087902	151087902	151112902	151062902
1	ENSBTAG00000008167	1	151034217	151141015	protein_coding	TTC3	ubiquitin-protein transferase activity	GO:0004842	rs133319981	151093598	151093598	151118598	151068598
1	ENSBTAG00000008167	1	151034217	151141015	protein_coding	TTC3	ubiquitin-dependent protein catabolic process	GO:0006511	rs133319981	151093598	151093598	151118598	151068598
1	ENSBTAG00000008167	1	151034217	151141015	protein_coding	TTC3	protein K48-linked ubiquitination	GO:0070936	rs133319981	151093598	151093598	151118598	151068598
1	ENSBTAG00000008167	1	151034217	151141015	protein_coding	TTC3	nucleus	GO:0005634	rs133319981	151093598	151093598	151118598	151068598
1	ENSBTAG00000008167	1	151034217	151141015	protein_coding	TTC3	nucleolus	GO:0005730	rs133319981	151093598	151093598	151118598	151068598
1	ENSBTAG00000008167	1	151034217	151141015	protein_coding	TTC3	cytosol	GO:0005829	rs133319981	151093598	151093598	151118598	151068598
1	ENSBTAG00000008167	1	151034217	151141015	protein_coding	TTC3	ubiquitin-protein transferase activity	GO:0004842	rs109943098	151096555	151096555	151121555	151071555
1	ENSBTAG00000008167	1	151034217	151141015	protein_coding	TTC3	ubiquitin-dependent protein catabolic process	GO:0006511	rs109943098	151096555	151096555	151121555	151071555
1	ENSBTAG00000008167	1	151034217	151141015	protein_coding	TTC3	protein K48-linked ubiquitination	GO:0070936	rs109943098	151096555	151096555	151121555	151071555
1	ENSBTAG00000008167	1	151034217	151141015	protein_coding	TTC3	nucleus	GO:0005634	rs109943098	151096555	151096555	151121555	151071555
1	ENSBTAG00000008167	1	151034217	151141015	protein_coding	TTC3	nucleolus	GO:0005730	rs109943098	151096555	151096555	151121555	151071555
1	ENSBTAG00000008167	1	151034217	151141015	protein_coding	TTC3	cytosol	GO:0005829	rs109943098	151096555	151096555	151121555	151071555
1	ENSBTAG00000008167	1	151034217	151141015	protein_coding	TTC3	ubiquitin-protein transferase activity	GO:0004842	rs109950400	151098007	151098007	151123007	151073007
1	ENSBTAG00000008167	1	151034217	151141015	protein_coding	TTC3	ubiquitin-dependent protein catabolic process	GO:0006511	rs109950400	151098007	151098007	151123007	151073007
1	ENSBTAG00000008167	1	151034217	151141015	protein_coding	TTC3	protein K48-linked ubiquitination	GO:0070936	rs109950400	151098007	151098007	151123007	151073007
1	ENSBTAG00000008167	1	151034217	151141015	protein_coding	TTC3	nucleus	GO:0005634	rs109950400	151098007	151098007	151123007	151073007
1	ENSBTAG00000008167	1	151034217	151141015	protein_coding	TTC3	nucleolus	GO:0005730	rs109950400	151098007	151098007	151123007	151073007
1	ENSBTAG00000008167	1	151034217	151141015	protein_coding	TTC3	cytosol	GO:0005829	rs109950400	151098007	151098007	151123007	151073007
1	ENSBTAG00000008167	1	151034217	151141015	protein_coding	TTC3	ubiquitin-protein transferase activity	GO:0004842	rs136884245	151103101	151103101	151128101	151078101
1	ENSBTAG00000008167	1	151034217	151141015	protein_coding	TTC3	ubiquitin-dependent protein catabolic process	GO:0006511	rs136884245	151103101	151103101	151128101	151078101
1	ENSBTAG00000008167	1	151034217	151141015	protein_coding	TTC3	protein K48-linked ubiquitination	GO:0070936	rs136884245	151103101	151103101	151128101	151078101
1	ENSBTAG00000008167	1	151034217	151141015	protein_coding	TTC3	nucleus	GO:0005634	rs136884245	151103101	151103101	151128101	151078101
1	ENSBTAG00000008167	1	151034217	151141015	protein_coding	TTC3	nucleolus	GO:0005730	rs136884245	151103101	151103101	151128101	151078101
1	ENSBTAG00000008167	1	151034217	151141015	protein_coding	TTC3	cytosol	GO:0005829	rs136884245	151103101	151103101	151128101	151078101
1	ENSBTAG00000008167	1	151034217	151141015	protein_coding	TTC3	ubiquitin-protein transferase activity	GO:0004842	rs29018605	151109527	151109527	151134527	151084527
1	ENSBTAG00000008167	1	151034217	151141015	protein_coding	TTC3	ubiquitin-dependent protein catabolic process	GO:0006511	rs29018605	151109527	151109527	151134527	151084527
1	ENSBTAG00000008167	1	151034217	151141015	protein_coding	TTC3	protein K48-linked ubiquitination	GO:0070936	rs29018605	151109527	151109527	151134527	151084527
1	ENSBTAG00000008167	1	151034217	151141015	protein_coding	TTC3	nucleus	GO:0005634	rs29018605	151109527	151109527	151134527	151084527
1	ENSBTAG00000008167	1	151034217	151141015	protein_coding	TTC3	nucleolus	GO:0005730	rs29018605	151109527	151109527	151134527	151084527
1	ENSBTAG00000008167	1	151034217	151141015	protein_coding	TTC3	cytosol	GO:0005829	rs29018605	151109527	151109527	151134527	151084527
1	ENSBTAG00000008167	1	151034217	151141015	protein_coding	TTC3	ubiquitin-protein transferase activity	GO:0004842	rs135031716	151111270	151111270	151136270	151086270
1	ENSBTAG00000008167	1	151034217	151141015	protein_coding	TTC3	ubiquitin-dependent protein catabolic process	GO:0006511	rs135031716	151111270	151111270	151136270	151086270
1	ENSBTAG00000008167	1	151034217	151141015	protein_coding	TTC3	protein K48-linked ubiquitination	GO:0070936	rs135031716	151111270	151111270	151136270	151086270
1	ENSBTAG00000008167	1	151034217	151141015	protein_coding	TTC3	nucleus	GO:0005634	rs135031716	151111270	151111270	151136270	151086270
1	ENSBTAG00000008167	1	151034217	151141015	protein_coding	TTC3	nucleolus	GO:0005730	rs135031716	151111270	151111270	151136270	151086270
1	ENSBTAG00000008167	1	151034217	151141015	protein_coding	TTC3	cytosol	GO:0005829	rs135031716	151111270	151111270	151136270	151086270
1	ENSBTAG00000008167	1	151034217	151141015	protein_coding	TTC3	ubiquitin-protein transferase activity	GO:0004842	rs135927330	151115182	151115182	151140182	151090182
1	ENSBTAG00000008167	1	151034217	151141015	protein_coding	TTC3	ubiquitin-dependent protein catabolic process	GO:0006511	rs135927330	151115182	151115182	151140182	151090182
1	ENSBTAG00000008167	1	151034217	151141015	protein_coding	TTC3	protein K48-linked ubiquitination	GO:0070936	rs135927330	151115182	151115182	151140182	151090182
1	ENSBTAG00000008167	1	151034217	151141015	protein_coding	TTC3	nucleus	GO:0005634	rs135927330	151115182	151115182	151140182	151090182
1	ENSBTAG00000008167	1	151034217	151141015	protein_coding	TTC3	nucleolus	GO:0005730	rs135927330	151115182	151115182	151140182	151090182
1	ENSBTAG00000008167	1	151034217	151141015	protein_coding	TTC3	cytosol	GO:0005829	rs135927330	151115182	151115182	151140182	151090182
1	ENSBTAG00000008167	1	151034217	151141015	protein_coding	TTC3	ubiquitin-protein transferase activity	GO:0004842	rs133857499	151115853	151115853	151140853	151090853
1	ENSBTAG00000008167	1	151034217	151141015	protein_coding	TTC3	ubiquitin-dependent protein catabolic process	GO:0006511	rs133857499	151115853	151115853	151140853	151090853
1	ENSBTAG00000008167	1	151034217	151141015	protein_coding	TTC3	protein K48-linked ubiquitination	GO:0070936	rs133857499	151115853	151115853	151140853	151090853
1	ENSBTAG00000008167	1	151034217	151141015	protein_coding	TTC3	nucleus	GO:0005634	rs133857499	151115853	151115853	151140853	151090853
1	ENSBTAG00000008167	1	151034217	151141015	protein_coding	TTC3	nucleolus	GO:0005730	rs133857499	151115853	151115853	151140853	151090853
1	ENSBTAG00000008167	1	151034217	151141015	protein_coding	TTC3	cytosol	GO:0005829	rs133857499	151115853	151115853	151140853	151090853
1	ENSBTAG00000008167	1	151034217	151141015	protein_coding	TTC3	ubiquitin-protein transferase activity	GO:0004842	rs135307378	151118623	151118623	151143623	151093623
1	ENSBTAG00000008167	1	151034217	151141015	protein_coding	TTC3	ubiquitin-dependent protein catabolic process	GO:0006511	rs135307378	151118623	151118623	151143623	151093623
1	ENSBTAG00000008167	1	151034217	151141015	protein_coding	TTC3	protein K48-linked ubiquitination	GO:0070936	rs135307378	151118623	151118623	151143623	151093623
1	ENSBTAG00000008167	1	151034217	151141015	protein_coding	TTC3	nucleus	GO:0005634	rs135307378	151118623	151118623	151143623	151093623
1	ENSBTAG00000008167	1	151034217	151141015	protein_coding	TTC3	nucleolus	GO:0005730	rs135307378	151118623	151118623	151143623	151093623
1	ENSBTAG00000008167	1	151034217	151141015	protein_coding	TTC3	cytosol	GO:0005829	rs135307378	151118623	151118623	151143623	151093623
1	ENSBTAG00000008167	1	151034217	151141015	protein_coding	TTC3	ubiquitin-protein transferase activity	GO:0004842	rs132702778	151119795	151119795	151144795	151094795
1	ENSBTAG00000008167	1	151034217	151141015	protein_coding	TTC3	ubiquitin-dependent protein catabolic process	GO:0006511	rs132702778	151119795	151119795	151144795	151094795
1	ENSBTAG00000008167	1	151034217	151141015	protein_coding	TTC3	protein K48-linked ubiquitination	GO:0070936	rs132702778	151119795	151119795	151144795	151094795
1	ENSBTAG00000008167	1	151034217	151141015	protein_coding	TTC3	nucleus	GO:0005634	rs132702778	151119795	151119795	151144795	151094795
1	ENSBTAG00000008167	1	151034217	151141015	protein_coding	TTC3	nucleolus	GO:0005730	rs132702778	151119795	151119795	151144795	151094795
1	ENSBTAG00000008167	1	151034217	151141015	protein_coding	TTC3	cytosol	GO:0005829	rs132702778	151119795	151119795	151144795	151094795
1	ENSBTAG00000008167	1	151034217	151141015	protein_coding	TTC3	ubiquitin-protein transferase activity	GO:0004842	rs110532393	151125563	151125563	151150563	151100563
1	ENSBTAG00000008167	1	151034217	151141015	protein_coding	TTC3	ubiquitin-dependent protein catabolic process	GO:0006511	rs110532393	151125563	151125563	151150563	151100563
1	ENSBTAG00000008167	1	151034217	151141015	protein_coding	TTC3	protein K48-linked ubiquitination	GO:0070936	rs110532393	151125563	151125563	151150563	151100563
1	ENSBTAG00000008167	1	151034217	151141015	protein_coding	TTC3	nucleus	GO:0005634	rs110532393	151125563	151125563	151150563	151100563
1	ENSBTAG00000008167	1	151034217	151141015	protein_coding	TTC3	nucleolus	GO:0005730	rs110532393	151125563	151125563	151150563	151100563
1	ENSBTAG00000008167	1	151034217	151141015	protein_coding	TTC3	cytosol	GO:0005829	rs110532393	151125563	151125563	151150563	151100563
1	ENSBTAG00000008167	1	151034217	151141015	protein_coding	TTC3	ubiquitin-protein transferase activity	GO:0004842	rs133743461	151128737	151128737	151153737	151103737
1	ENSBTAG00000008167	1	151034217	151141015	protein_coding	TTC3	ubiquitin-dependent protein catabolic process	GO:0006511	rs133743461	151128737	151128737	151153737	151103737
1	ENSBTAG00000008167	1	151034217	151141015	protein_coding	TTC3	protein K48-linked ubiquitination	GO:0070936	rs133743461	151128737	151128737	151153737	151103737
1	ENSBTAG00000008167	1	151034217	151141015	protein_coding	TTC3	nucleus	GO:0005634	rs133743461	151128737	151128737	151153737	151103737
1	ENSBTAG00000008167	1	151034217	151141015	protein_coding	TTC3	nucleolus	GO:0005730	rs133743461	151128737	151128737	151153737	151103737
1	ENSBTAG00000008167	1	151034217	151141015	protein_coding	TTC3	cytosol	GO:0005829	rs133743461	151128737	151128737	151153737	151103737
1	ENSBTAG00000008167	1	151034217	151141015	protein_coding	TTC3	ubiquitin-protein transferase activity	GO:0004842	rs137457293	151132128	151132128	151157128	151107128
1	ENSBTAG00000008167	1	151034217	151141015	protein_coding	TTC3	ubiquitin-dependent protein catabolic process	GO:0006511	rs137457293	151132128	151132128	151157128	151107128
1	ENSBTAG00000008167	1	151034217	151141015	protein_coding	TTC3	protein K48-linked ubiquitination	GO:0070936	rs137457293	151132128	151132128	151157128	151107128
1	ENSBTAG00000008167	1	151034217	151141015	protein_coding	TTC3	nucleus	GO:0005634	rs137457293	151132128	151132128	151157128	151107128
1	ENSBTAG00000008167	1	151034217	151141015	protein_coding	TTC3	nucleolus	GO:0005730	rs137457293	151132128	151132128	151157128	151107128
1	ENSBTAG00000008167	1	151034217	151141015	protein_coding	TTC3	cytosol	GO:0005829	rs137457293	151132128	151132128	151157128	151107128
1	ENSBTAG00000008167	1	151034217	151141015	protein_coding	TTC3	ubiquitin-protein transferase activity	GO:0004842	rs133037393	151133083	151133083	151158083	151108083
1	ENSBTAG00000008167	1	151034217	151141015	protein_coding	TTC3	ubiquitin-dependent protein catabolic process	GO:0006511	rs133037393	151133083	151133083	151158083	151108083
1	ENSBTAG00000008167	1	151034217	151141015	protein_coding	TTC3	protein K48-linked ubiquitination	GO:0070936	rs133037393	151133083	151133083	151158083	151108083
1	ENSBTAG00000008167	1	151034217	151141015	protein_coding	TTC3	nucleus	GO:0005634	rs133037393	151133083	151133083	151158083	151108083
1	ENSBTAG00000008167	1	151034217	151141015	protein_coding	TTC3	nucleolus	GO:0005730	rs133037393	151133083	151133083	151158083	151108083
1	ENSBTAG00000008167	1	151034217	151141015	protein_coding	TTC3	cytosol	GO:0005829	rs133037393	151133083	151133083	151158083	151108083
1	ENSBTAG00000008167	1	151034217	151141015	protein_coding	TTC3	ubiquitin-protein transferase activity	GO:0004842	rs137038919	151134823	151134823	151159823	151109823
1	ENSBTAG00000008167	1	151034217	151141015	protein_coding	TTC3	ubiquitin-dependent protein catabolic process	GO:0006511	rs137038919	151134823	151134823	151159823	151109823
1	ENSBTAG00000008167	1	151034217	151141015	protein_coding	TTC3	protein K48-linked ubiquitination	GO:0070936	rs137038919	151134823	151134823	151159823	151109823
1	ENSBTAG00000008167	1	151034217	151141015	protein_coding	TTC3	nucleus	GO:0005634	rs137038919	151134823	151134823	151159823	151109823
1	ENSBTAG00000008167	1	151034217	151141015	protein_coding	TTC3	nucleolus	GO:0005730	rs137038919	151134823	151134823	151159823	151109823
1	ENSBTAG00000008167	1	151034217	151141015	protein_coding	TTC3	cytosol	GO:0005829	rs137038919	151134823	151134823	151159823	151109823
1	ENSBTAG00000008167	1	151034217	151141015	protein_coding	TTC3	ubiquitin-protein transferase activity	GO:0004842	rs136180863	151137793	151137793	151162793	151112793
1	ENSBTAG00000008167	1	151034217	151141015	protein_coding	TTC3	ubiquitin-dependent protein catabolic process	GO:0006511	rs136180863	151137793	151137793	151162793	151112793
1	ENSBTAG00000008167	1	151034217	151141015	protein_coding	TTC3	protein K48-linked ubiquitination	GO:0070936	rs136180863	151137793	151137793	151162793	151112793
1	ENSBTAG00000008167	1	151034217	151141015	protein_coding	TTC3	nucleus	GO:0005634	rs136180863	151137793	151137793	151162793	151112793
1	ENSBTAG00000008167	1	151034217	151141015	protein_coding	TTC3	nucleolus	GO:0005730	rs136180863	151137793	151137793	151162793	151112793
1	ENSBTAG00000008167	1	151034217	151141015	protein_coding	TTC3	cytosol	GO:0005829	rs136180863	151137793	151137793	151162793	151112793
1	ENSBTAG00000008167	1	151034217	151141015	protein_coding	TTC3	ubiquitin-protein transferase activity	GO:0004842	rs132867898	151140382	151140382	151165382	151115382
1	ENSBTAG00000008167	1	151034217	151141015	protein_coding	TTC3	ubiquitin-dependent protein catabolic process	GO:0006511	rs132867898	151140382	151140382	151165382	151115382
1	ENSBTAG00000008167	1	151034217	151141015	protein_coding	TTC3	protein K48-linked ubiquitination	GO:0070936	rs132867898	151140382	151140382	151165382	151115382
1	ENSBTAG00000008167	1	151034217	151141015	protein_coding	TTC3	nucleus	GO:0005634	rs132867898	151140382	151140382	151165382	151115382
1	ENSBTAG00000008167	1	151034217	151141015	protein_coding	TTC3	nucleolus	GO:0005730	rs132867898	151140382	151140382	151165382	151115382
1	ENSBTAG00000008167	1	151034217	151141015	protein_coding	TTC3	cytosol	GO:0005829	rs132867898	151140382	151140382	151165382	151115382
1	ENSBTAG00000004791	-1	151164860	151199134	protein_coding	VPS26C	intracellular protein transport	GO:0006886	rs132867898	151140382	151140382	151165382	151115382
1	ENSBTAG00000004791	-1	151164860	151199134	protein_coding	VPS26C	endosome	GO:0005768	rs132867898	151140382	151140382	151165382	151115382
1	ENSBTAG00000004791	-1	151164860	151199134	protein_coding	VPS26C	protein transporter activity	GO:0008565	rs132867898	151140382	151140382	151165382	151115382
1	ENSBTAG00000004791	-1	151164860	151199134	protein_coding	VPS26C			rs132867898	151140382	151140382	151165382	151115382
1	ENSBTAG00000008167	1	151034217	151141015	protein_coding	TTC3	ubiquitin-protein transferase activity	GO:0004842	rs134741872	151141129	151141129	151166129	151116129
1	ENSBTAG00000008167	1	151034217	151141015	protein_coding	TTC3	ubiquitin-dependent protein catabolic process	GO:0006511	rs134741872	151141129	151141129	151166129	151116129
1	ENSBTAG00000008167	1	151034217	151141015	protein_coding	TTC3	protein K48-linked ubiquitination	GO:0070936	rs134741872	151141129	151141129	151166129	151116129
1	ENSBTAG00000008167	1	151034217	151141015	protein_coding	TTC3	nucleus	GO:0005634	rs134741872	151141129	151141129	151166129	151116129
1	ENSBTAG00000008167	1	151034217	151141015	protein_coding	TTC3	nucleolus	GO:0005730	rs134741872	151141129	151141129	151166129	151116129
1	ENSBTAG00000008167	1	151034217	151141015	protein_coding	TTC3	cytosol	GO:0005829	rs134741872	151141129	151141129	151166129	151116129
1	ENSBTAG00000004791	-1	151164860	151199134	protein_coding	VPS26C	intracellular protein transport	GO:0006886	rs134741872	151141129	151141129	151166129	151116129
1	ENSBTAG00000004791	-1	151164860	151199134	protein_coding	VPS26C	endosome	GO:0005768	rs134741872	151141129	151141129	151166129	151116129
1	ENSBTAG00000004791	-1	151164860	151199134	protein_coding	VPS26C	protein transporter activity	GO:0008565	rs134741872	151141129	151141129	151166129	151116129
1	ENSBTAG00000004791	-1	151164860	151199134	protein_coding	VPS26C			rs134741872	151141129	151141129	151166129	151116129
1	ENSBTAG00000008167	1	151034217	151141015	protein_coding	TTC3	ubiquitin-protein transferase activity	GO:0004842	rs136365996	151142179	151142179	151167179	151117179
1	ENSBTAG00000008167	1	151034217	151141015	protein_coding	TTC3	ubiquitin-dependent protein catabolic process	GO:0006511	rs136365996	151142179	151142179	151167179	151117179
1	ENSBTAG00000008167	1	151034217	151141015	protein_coding	TTC3	protein K48-linked ubiquitination	GO:0070936	rs136365996	151142179	151142179	151167179	151117179
1	ENSBTAG00000008167	1	151034217	151141015	protein_coding	TTC3	nucleus	GO:0005634	rs136365996	151142179	151142179	151167179	151117179
1	ENSBTAG00000008167	1	151034217	151141015	protein_coding	TTC3	nucleolus	GO:0005730	rs136365996	151142179	151142179	151167179	151117179
1	ENSBTAG00000008167	1	151034217	151141015	protein_coding	TTC3	cytosol	GO:0005829	rs136365996	151142179	151142179	151167179	151117179
1	ENSBTAG00000004791	-1	151164860	151199134	protein_coding	VPS26C	intracellular protein transport	GO:0006886	rs136365996	151142179	151142179	151167179	151117179
1	ENSBTAG00000004791	-1	151164860	151199134	protein_coding	VPS26C	endosome	GO:0005768	rs136365996	151142179	151142179	151167179	151117179
1	ENSBTAG00000004791	-1	151164860	151199134	protein_coding	VPS26C	protein transporter activity	GO:0008565	rs136365996	151142179	151142179	151167179	151117179
1	ENSBTAG00000004791	-1	151164860	151199134	protein_coding	VPS26C			rs136365996	151142179	151142179	151167179	151117179
1	ENSBTAG00000008167	1	151034217	151141015	protein_coding	TTC3	ubiquitin-protein transferase activity	GO:0004842	rs136726365	151145647	151145647	151170647	151120647
1	ENSBTAG00000008167	1	151034217	151141015	protein_coding	TTC3	ubiquitin-dependent protein catabolic process	GO:0006511	rs136726365	151145647	151145647	151170647	151120647
1	ENSBTAG00000008167	1	151034217	151141015	protein_coding	TTC3	protein K48-linked ubiquitination	GO:0070936	rs136726365	151145647	151145647	151170647	151120647
1	ENSBTAG00000008167	1	151034217	151141015	protein_coding	TTC3	nucleus	GO:0005634	rs136726365	151145647	151145647	151170647	151120647
1	ENSBTAG00000008167	1	151034217	151141015	protein_coding	TTC3	nucleolus	GO:0005730	rs136726365	151145647	151145647	151170647	151120647
1	ENSBTAG00000008167	1	151034217	151141015	protein_coding	TTC3	cytosol	GO:0005829	rs136726365	151145647	151145647	151170647	151120647
1	ENSBTAG00000004791	-1	151164860	151199134	protein_coding	VPS26C	intracellular protein transport	GO:0006886	rs136726365	151145647	151145647	151170647	151120647
1	ENSBTAG00000004791	-1	151164860	151199134	protein_coding	VPS26C	endosome	GO:0005768	rs136726365	151145647	151145647	151170647	151120647
1	ENSBTAG00000004791	-1	151164860	151199134	protein_coding	VPS26C	protein transporter activity	GO:0008565	rs136726365	151145647	151145647	151170647	151120647
1	ENSBTAG00000004791	-1	151164860	151199134	protein_coding	VPS26C			rs136726365	151145647	151145647	151170647	151120647
1	ENSBTAG00000008167	1	151034217	151141015	protein_coding	TTC3	ubiquitin-protein transferase activity	GO:0004842	rs110771249	151146817	151146817	151171817	151121817
1	ENSBTAG00000008167	1	151034217	151141015	protein_coding	TTC3	ubiquitin-dependent protein catabolic process	GO:0006511	rs110771249	151146817	151146817	151171817	151121817
1	ENSBTAG00000008167	1	151034217	151141015	protein_coding	TTC3	protein K48-linked ubiquitination	GO:0070936	rs110771249	151146817	151146817	151171817	151121817
1	ENSBTAG00000008167	1	151034217	151141015	protein_coding	TTC3	nucleus	GO:0005634	rs110771249	151146817	151146817	151171817	151121817
1	ENSBTAG00000008167	1	151034217	151141015	protein_coding	TTC3	nucleolus	GO:0005730	rs110771249	151146817	151146817	151171817	151121817
1	ENSBTAG00000008167	1	151034217	151141015	protein_coding	TTC3	cytosol	GO:0005829	rs110771249	151146817	151146817	151171817	151121817
1	ENSBTAG00000004791	-1	151164860	151199134	protein_coding	VPS26C	intracellular protein transport	GO:0006886	rs110771249	151146817	151146817	151171817	151121817
1	ENSBTAG00000004791	-1	151164860	151199134	protein_coding	VPS26C	endosome	GO:0005768	rs110771249	151146817	151146817	151171817	151121817
1	ENSBTAG00000004791	-1	151164860	151199134	protein_coding	VPS26C	protein transporter activity	GO:0008565	rs110771249	151146817	151146817	151171817	151121817
1	ENSBTAG00000004791	-1	151164860	151199134	protein_coding	VPS26C			rs110771249	151146817	151146817	151171817	151121817
1	ENSBTAG00000008167	1	151034217	151141015	protein_coding	TTC3	ubiquitin-protein transferase activity	GO:0004842	rs134599158	151147932	151147932	151172932	151122932
1	ENSBTAG00000008167	1	151034217	151141015	protein_coding	TTC3	ubiquitin-dependent protein catabolic process	GO:0006511	rs134599158	151147932	151147932	151172932	151122932
1	ENSBTAG00000008167	1	151034217	151141015	protein_coding	TTC3	protein K48-linked ubiquitination	GO:0070936	rs134599158	151147932	151147932	151172932	151122932
1	ENSBTAG00000008167	1	151034217	151141015	protein_coding	TTC3	nucleus	GO:0005634	rs134599158	151147932	151147932	151172932	151122932
1	ENSBTAG00000008167	1	151034217	151141015	protein_coding	TTC3	nucleolus	GO:0005730	rs134599158	151147932	151147932	151172932	151122932
1	ENSBTAG00000008167	1	151034217	151141015	protein_coding	TTC3	cytosol	GO:0005829	rs134599158	151147932	151147932	151172932	151122932
1	ENSBTAG00000004791	-1	151164860	151199134	protein_coding	VPS26C	intracellular protein transport	GO:0006886	rs134599158	151147932	151147932	151172932	151122932
1	ENSBTAG00000004791	-1	151164860	151199134	protein_coding	VPS26C	endosome	GO:0005768	rs134599158	151147932	151147932	151172932	151122932
1	ENSBTAG00000004791	-1	151164860	151199134	protein_coding	VPS26C	protein transporter activity	GO:0008565	rs134599158	151147932	151147932	151172932	151122932
1	ENSBTAG00000004791	-1	151164860	151199134	protein_coding	VPS26C			rs134599158	151147932	151147932	151172932	151122932
1	ENSBTAG00000008167	1	151034217	151141015	protein_coding	TTC3	ubiquitin-protein transferase activity	GO:0004842	rs137612700	151149008	151149008	151174008	151124008
1	ENSBTAG00000008167	1	151034217	151141015	protein_coding	TTC3	ubiquitin-dependent protein catabolic process	GO:0006511	rs137612700	151149008	151149008	151174008	151124008
1	ENSBTAG00000008167	1	151034217	151141015	protein_coding	TTC3	protein K48-linked ubiquitination	GO:0070936	rs137612700	151149008	151149008	151174008	151124008
1	ENSBTAG00000008167	1	151034217	151141015	protein_coding	TTC3	nucleus	GO:0005634	rs137612700	151149008	151149008	151174008	151124008
1	ENSBTAG00000008167	1	151034217	151141015	protein_coding	TTC3	nucleolus	GO:0005730	rs137612700	151149008	151149008	151174008	151124008
1	ENSBTAG00000008167	1	151034217	151141015	protein_coding	TTC3	cytosol	GO:0005829	rs137612700	151149008	151149008	151174008	151124008
1	ENSBTAG00000004791	-1	151164860	151199134	protein_coding	VPS26C	intracellular protein transport	GO:0006886	rs137612700	151149008	151149008	151174008	151124008
1	ENSBTAG00000004791	-1	151164860	151199134	protein_coding	VPS26C	endosome	GO:0005768	rs137612700	151149008	151149008	151174008	151124008
1	ENSBTAG00000004791	-1	151164860	151199134	protein_coding	VPS26C	protein transporter activity	GO:0008565	rs137612700	151149008	151149008	151174008	151124008
1	ENSBTAG00000004791	-1	151164860	151199134	protein_coding	VPS26C			rs137612700	151149008	151149008	151174008	151124008
1	ENSBTAG00000004791	-1	151164860	151199134	protein_coding	VPS26C	intracellular protein transport	GO:0006886	rs137036917	151194636	151194636	151219636	151169636
1	ENSBTAG00000004791	-1	151164860	151199134	protein_coding	VPS26C	endosome	GO:0005768	rs137036917	151194636	151194636	151219636	151169636
1	ENSBTAG00000004791	-1	151164860	151199134	protein_coding	VPS26C	protein transporter activity	GO:0008565	rs137036917	151194636	151194636	151219636	151169636
1	ENSBTAG00000004791	-1	151164860	151199134	protein_coding	VPS26C			rs137036917	151194636	151194636	151219636	151169636
1	ENSBTAG00000004791	-1	151164860	151199134	protein_coding	VPS26C	intracellular protein transport	GO:0006886	rs137036917	151194636	151194636	151219636	151169636
1	ENSBTAG00000004791	-1	151164860	151199134	protein_coding	VPS26C	endosome	GO:0005768	rs137036917	151194636	151194636	151219636	151169636
1	ENSBTAG00000004791	-1	151164860	151199134	protein_coding	VPS26C	protein transporter activity	GO:0008565	rs137036917	151194636	151194636	151219636	151169636
1	ENSBTAG00000004791	-1	151164860	151199134	protein_coding	VPS26C			rs137036917	151194636	151194636	151219636	151169636
10	ENSBTAG00000000897	1	7554265	7867328	protein_coding	IQGAP2	signal transduction	GO:0007165	rs110529232	7764704	7764704	7789704	7739704
10	ENSBTAG00000000897	1	7554265	7867328	protein_coding	IQGAP2	regulation of GTPase activity	GO:0043087	rs110529232	7764704	7764704	7789704	7739704
10	ENSBTAG00000000897	1	7554265	7867328	protein_coding	IQGAP2	calmodulin binding	GO:0005516	rs110529232	7764704	7764704	7789704	7739704
10	ENSBTAG00000000897	1	7554265	7867328	protein_coding	IQGAP2	phosphatidylinositol-3,4,5-trisphosphate binding	GO:0005547	rs110529232	7764704	7764704	7789704	7739704
10	ENSBTAG00000000897	1	7554265	7867328	protein_coding	IQGAP2	Rho GTPase binding	GO:0017048	rs110529232	7764704	7764704	7789704	7739704
10	ENSBTAG00000000897	1	7554265	7867328	protein_coding	IQGAP2	Rac GTPase binding	GO:0048365	rs110529232	7764704	7764704	7789704	7739704
10	ENSBTAG00000000897	1	7554265	7867328	protein_coding	IQGAP2	actin filament binding	GO:0051015	rs110529232	7764704	7764704	7789704	7739704
10	ENSBTAG00000000897	1	7554265	7867328	protein_coding	IQGAP2	Arp2/3 complex binding	GO:0071933	rs110529232	7764704	7764704	7789704	7739704
10	ENSBTAG00000000897	1	7554265	7867328	protein_coding	IQGAP2	Arp2/3 complex-mediated actin nucleation	GO:0034314	rs110529232	7764704	7764704	7789704	7739704
10	ENSBTAG00000000897	1	7554265	7867328	protein_coding	IQGAP2	thrombin-activated receptor signaling pathway	GO:0070493	rs110529232	7764704	7764704	7789704	7739704
10	ENSBTAG00000000897	1	7554265	7867328	protein_coding	IQGAP2	cytoplasm	GO:0005737	rs110529232	7764704	7764704	7789704	7739704
10	ENSBTAG00000000897	1	7554265	7867328	protein_coding	IQGAP2	microvillus	GO:0005902	rs110529232	7764704	7764704	7789704	7739704
10	ENSBTAG00000000897	1	7554265	7867328	protein_coding	IQGAP2	cell surface	GO:0009986	rs110529232	7764704	7764704	7789704	7739704
10	ENSBTAG00000000897	1	7554265	7867328	protein_coding	IQGAP2	lamellipodium	GO:0030027	rs110529232	7764704	7764704	7789704	7739704
10	ENSBTAG00000000897	1	7554265	7867328	protein_coding	IQGAP2	filopodium	GO:0030175	rs110529232	7764704	7764704	7789704	7739704
10	ENSBTAG00000000898	-1	7777600	7788321	protein_coding	F2RL2	G-protein coupled receptor activity	GO:0004930	rs110529232	7764704	7764704	7789704	7739704
10	ENSBTAG00000000898	-1	7777600	7788321	protein_coding	F2RL2	signal transduction	GO:0007165	rs110529232	7764704	7764704	7789704	7739704
10	ENSBTAG00000000898	-1	7777600	7788321	protein_coding	F2RL2	G-protein coupled receptor signaling pathway	GO:0007186	rs110529232	7764704	7764704	7789704	7739704
10	ENSBTAG00000000898	-1	7777600	7788321	protein_coding	F2RL2	membrane	GO:0016020	rs110529232	7764704	7764704	7789704	7739704
10	ENSBTAG00000000898	-1	7777600	7788321	protein_coding	F2RL2	integral component of membrane	GO:0016021	rs110529232	7764704	7764704	7789704	7739704
10	ENSBTAG00000000898	-1	7777600	7788321	protein_coding	F2RL2	integral component of plasma membrane	GO:0005887	rs110529232	7764704	7764704	7789704	7739704
10	ENSBTAG00000000898	-1	7777600	7788321	protein_coding	F2RL2	blood coagulation	GO:0007596	rs110529232	7764704	7764704	7789704	7739704
10	ENSBTAG00000000898	-1	7777600	7788321	protein_coding	F2RL2	positive regulation of Rho protein signal transduction	GO:0035025	rs110529232	7764704	7764704	7789704	7739704
10	ENSBTAG00000000898	-1	7777600	7788321	protein_coding	F2RL2	positive regulation of cytosolic calcium ion concentration involved in phospholipase C-activating G-protein coupled signaling pathway	GO:0051482	rs110529232	7764704	7764704	7789704	7739704
10	ENSBTAG00000000898	-1	7777600	7788321	protein_coding	F2RL2	thrombin-activated receptor activity	GO:0015057	rs110529232	7764704	7764704	7789704	7739704
10	ENSBTAG00000000898	-1	7777600	7788321	protein_coding	F2RL2	thrombin-activated receptor signaling pathway	GO:0070493	rs110529232	7764704	7764704	7789704	7739704
10	ENSBTAG00000000898	-1	7777600	7788321	protein_coding	F2RL2	apical plasma membrane	GO:0016324	rs110529232	7764704	7764704	7789704	7739704
10	ENSBTAG00000000898	-1	7777600	7788321	protein_coding	F2RL2	protein-containing complex	GO:0032991	rs110529232	7764704	7764704	7789704	7739704
10	ENSBTAG00000000897	1	7554265	7867328	protein_coding	IQGAP2	signal transduction	GO:0007165	rs134994607	7804455	7804455	7829455	7779455
10	ENSBTAG00000000897	1	7554265	7867328	protein_coding	IQGAP2	regulation of GTPase activity	GO:0043087	rs134994607	7804455	7804455	7829455	7779455
10	ENSBTAG00000000897	1	7554265	7867328	protein_coding	IQGAP2	calmodulin binding	GO:0005516	rs134994607	7804455	7804455	7829455	7779455
10	ENSBTAG00000000897	1	7554265	7867328	protein_coding	IQGAP2	phosphatidylinositol-3,4,5-trisphosphate binding	GO:0005547	rs134994607	7804455	7804455	7829455	7779455
10	ENSBTAG00000000897	1	7554265	7867328	protein_coding	IQGAP2	Rho GTPase binding	GO:0017048	rs134994607	7804455	7804455	7829455	7779455
10	ENSBTAG00000000897	1	7554265	7867328	protein_coding	IQGAP2	Rac GTPase binding	GO:0048365	rs134994607	7804455	7804455	7829455	7779455
10	ENSBTAG00000000897	1	7554265	7867328	protein_coding	IQGAP2	actin filament binding	GO:0051015	rs134994607	7804455	7804455	7829455	7779455
10	ENSBTAG00000000897	1	7554265	7867328	protein_coding	IQGAP2	Arp2/3 complex binding	GO:0071933	rs134994607	7804455	7804455	7829455	7779455
10	ENSBTAG00000000897	1	7554265	7867328	protein_coding	IQGAP2	Arp2/3 complex-mediated actin nucleation	GO:0034314	rs134994607	7804455	7804455	7829455	7779455
10	ENSBTAG00000000897	1	7554265	7867328	protein_coding	IQGAP2	thrombin-activated receptor signaling pathway	GO:0070493	rs134994607	7804455	7804455	7829455	7779455
10	ENSBTAG00000000897	1	7554265	7867328	protein_coding	IQGAP2	cytoplasm	GO:0005737	rs134994607	7804455	7804455	7829455	7779455
10	ENSBTAG00000000897	1	7554265	7867328	protein_coding	IQGAP2	microvillus	GO:0005902	rs134994607	7804455	7804455	7829455	7779455
10	ENSBTAG00000000897	1	7554265	7867328	protein_coding	IQGAP2	cell surface	GO:0009986	rs134994607	7804455	7804455	7829455	7779455
10	ENSBTAG00000000897	1	7554265	7867328	protein_coding	IQGAP2	lamellipodium	GO:0030027	rs134994607	7804455	7804455	7829455	7779455
10	ENSBTAG00000000897	1	7554265	7867328	protein_coding	IQGAP2	filopodium	GO:0030175	rs134994607	7804455	7804455	7829455	7779455
10	ENSBTAG00000000898	-1	7777600	7788321	protein_coding	F2RL2	G-protein coupled receptor activity	GO:0004930	rs134994607	7804455	7804455	7829455	7779455
10	ENSBTAG00000000898	-1	7777600	7788321	protein_coding	F2RL2	signal transduction	GO:0007165	rs134994607	7804455	7804455	7829455	7779455
10	ENSBTAG00000000898	-1	7777600	7788321	protein_coding	F2RL2	G-protein coupled receptor signaling pathway	GO:0007186	rs134994607	7804455	7804455	7829455	7779455
10	ENSBTAG00000000898	-1	7777600	7788321	protein_coding	F2RL2	membrane	GO:0016020	rs134994607	7804455	7804455	7829455	7779455
10	ENSBTAG00000000898	-1	7777600	7788321	protein_coding	F2RL2	integral component of membrane	GO:0016021	rs134994607	7804455	7804455	7829455	7779455
10	ENSBTAG00000000898	-1	7777600	7788321	protein_coding	F2RL2	integral component of plasma membrane	GO:0005887	rs134994607	7804455	7804455	7829455	7779455
10	ENSBTAG00000000898	-1	7777600	7788321	protein_coding	F2RL2	blood coagulation	GO:0007596	rs134994607	7804455	7804455	7829455	7779455
10	ENSBTAG00000000898	-1	7777600	7788321	protein_coding	F2RL2	positive regulation of Rho protein signal transduction	GO:0035025	rs134994607	7804455	7804455	7829455	7779455
10	ENSBTAG00000000898	-1	7777600	7788321	protein_coding	F2RL2	positive regulation of cytosolic calcium ion concentration involved in phospholipase C-activating G-protein coupled signaling pathway	GO:0051482	rs134994607	7804455	7804455	7829455	7779455
10	ENSBTAG00000000898	-1	7777600	7788321	protein_coding	F2RL2	thrombin-activated receptor activity	GO:0015057	rs134994607	7804455	7804455	7829455	7779455
10	ENSBTAG00000000898	-1	7777600	7788321	protein_coding	F2RL2	thrombin-activated receptor signaling pathway	GO:0070493	rs134994607	7804455	7804455	7829455	7779455
10	ENSBTAG00000000898	-1	7777600	7788321	protein_coding	F2RL2	apical plasma membrane	GO:0016324	rs134994607	7804455	7804455	7829455	7779455
10	ENSBTAG00000000898	-1	7777600	7788321	protein_coding	F2RL2	protein-containing complex	GO:0032991	rs134994607	7804455	7804455	7829455	7779455
10	ENSBTAG00000000897	1	7554265	7867328	protein_coding	IQGAP2	signal transduction	GO:0007165	rs136620402	7805269	7805269	7830269	7780269
10	ENSBTAG00000000897	1	7554265	7867328	protein_coding	IQGAP2	regulation of GTPase activity	GO:0043087	rs136620402	7805269	7805269	7830269	7780269
10	ENSBTAG00000000897	1	7554265	7867328	protein_coding	IQGAP2	calmodulin binding	GO:0005516	rs136620402	7805269	7805269	7830269	7780269
10	ENSBTAG00000000897	1	7554265	7867328	protein_coding	IQGAP2	phosphatidylinositol-3,4,5-trisphosphate binding	GO:0005547	rs136620402	7805269	7805269	7830269	7780269
10	ENSBTAG00000000897	1	7554265	7867328	protein_coding	IQGAP2	Rho GTPase binding	GO:0017048	rs136620402	7805269	7805269	7830269	7780269
10	ENSBTAG00000000897	1	7554265	7867328	protein_coding	IQGAP2	Rac GTPase binding	GO:0048365	rs136620402	7805269	7805269	7830269	7780269
10	ENSBTAG00000000897	1	7554265	7867328	protein_coding	IQGAP2	actin filament binding	GO:0051015	rs136620402	7805269	7805269	7830269	7780269
10	ENSBTAG00000000897	1	7554265	7867328	protein_coding	IQGAP2	Arp2/3 complex binding	GO:0071933	rs136620402	7805269	7805269	7830269	7780269
10	ENSBTAG00000000897	1	7554265	7867328	protein_coding	IQGAP2	Arp2/3 complex-mediated actin nucleation	GO:0034314	rs136620402	7805269	7805269	7830269	7780269
10	ENSBTAG00000000897	1	7554265	7867328	protein_coding	IQGAP2	thrombin-activated receptor signaling pathway	GO:0070493	rs136620402	7805269	7805269	7830269	7780269
10	ENSBTAG00000000897	1	7554265	7867328	protein_coding	IQGAP2	cytoplasm	GO:0005737	rs136620402	7805269	7805269	7830269	7780269
10	ENSBTAG00000000897	1	7554265	7867328	protein_coding	IQGAP2	microvillus	GO:0005902	rs136620402	7805269	7805269	7830269	7780269
10	ENSBTAG00000000897	1	7554265	7867328	protein_coding	IQGAP2	cell surface	GO:0009986	rs136620402	7805269	7805269	7830269	7780269
10	ENSBTAG00000000897	1	7554265	7867328	protein_coding	IQGAP2	lamellipodium	GO:0030027	rs136620402	7805269	7805269	7830269	7780269
10	ENSBTAG00000000897	1	7554265	7867328	protein_coding	IQGAP2	filopodium	GO:0030175	rs136620402	7805269	7805269	7830269	7780269
10	ENSBTAG00000000898	-1	7777600	7788321	protein_coding	F2RL2	G-protein coupled receptor activity	GO:0004930	rs136620402	7805269	7805269	7830269	7780269
10	ENSBTAG00000000898	-1	7777600	7788321	protein_coding	F2RL2	signal transduction	GO:0007165	rs136620402	7805269	7805269	7830269	7780269
10	ENSBTAG00000000898	-1	7777600	7788321	protein_coding	F2RL2	G-protein coupled receptor signaling pathway	GO:0007186	rs136620402	7805269	7805269	7830269	7780269
10	ENSBTAG00000000898	-1	7777600	7788321	protein_coding	F2RL2	membrane	GO:0016020	rs136620402	7805269	7805269	7830269	7780269
10	ENSBTAG00000000898	-1	7777600	7788321	protein_coding	F2RL2	integral component of membrane	GO:0016021	rs136620402	7805269	7805269	7830269	7780269
10	ENSBTAG00000000898	-1	7777600	7788321	protein_coding	F2RL2	integral component of plasma membrane	GO:0005887	rs136620402	7805269	7805269	7830269	7780269
10	ENSBTAG00000000898	-1	7777600	7788321	protein_coding	F2RL2	blood coagulation	GO:0007596	rs136620402	7805269	7805269	7830269	7780269
10	ENSBTAG00000000898	-1	7777600	7788321	protein_coding	F2RL2	positive regulation of Rho protein signal transduction	GO:0035025	rs136620402	7805269	7805269	7830269	7780269
10	ENSBTAG00000000898	-1	7777600	7788321	protein_coding	F2RL2	positive regulation of cytosolic calcium ion concentration involved in phospholipase C-activating G-protein coupled signaling pathway	GO:0051482	rs136620402	7805269	7805269	7830269	7780269
10	ENSBTAG00000000898	-1	7777600	7788321	protein_coding	F2RL2	thrombin-activated receptor activity	GO:0015057	rs136620402	7805269	7805269	7830269	7780269
10	ENSBTAG00000000898	-1	7777600	7788321	protein_coding	F2RL2	thrombin-activated receptor signaling pathway	GO:0070493	rs136620402	7805269	7805269	7830269	7780269
10	ENSBTAG00000000898	-1	7777600	7788321	protein_coding	F2RL2	apical plasma membrane	GO:0016324	rs136620402	7805269	7805269	7830269	7780269
10	ENSBTAG00000000898	-1	7777600	7788321	protein_coding	F2RL2	protein-containing complex	GO:0032991	rs136620402	7805269	7805269	7830269	7780269
10	ENSBTAG00000000897	1	7554265	7867328	protein_coding	IQGAP2	signal transduction	GO:0007165	rs41634951	7806906	7806906	7831906	7781906
10	ENSBTAG00000000897	1	7554265	7867328	protein_coding	IQGAP2	regulation of GTPase activity	GO:0043087	rs41634951	7806906	7806906	7831906	7781906
10	ENSBTAG00000000897	1	7554265	7867328	protein_coding	IQGAP2	calmodulin binding	GO:0005516	rs41634951	7806906	7806906	7831906	7781906
10	ENSBTAG00000000897	1	7554265	7867328	protein_coding	IQGAP2	phosphatidylinositol-3,4,5-trisphosphate binding	GO:0005547	rs41634951	7806906	7806906	7831906	7781906
10	ENSBTAG00000000897	1	7554265	7867328	protein_coding	IQGAP2	Rho GTPase binding	GO:0017048	rs41634951	7806906	7806906	7831906	7781906
10	ENSBTAG00000000897	1	7554265	7867328	protein_coding	IQGAP2	Rac GTPase binding	GO:0048365	rs41634951	7806906	7806906	7831906	7781906
10	ENSBTAG00000000897	1	7554265	7867328	protein_coding	IQGAP2	actin filament binding	GO:0051015	rs41634951	7806906	7806906	7831906	7781906
10	ENSBTAG00000000897	1	7554265	7867328	protein_coding	IQGAP2	Arp2/3 complex binding	GO:0071933	rs41634951	7806906	7806906	7831906	7781906
10	ENSBTAG00000000897	1	7554265	7867328	protein_coding	IQGAP2	Arp2/3 complex-mediated actin nucleation	GO:0034314	rs41634951	7806906	7806906	7831906	7781906
10	ENSBTAG00000000897	1	7554265	7867328	protein_coding	IQGAP2	thrombin-activated receptor signaling pathway	GO:0070493	rs41634951	7806906	7806906	7831906	7781906
10	ENSBTAG00000000897	1	7554265	7867328	protein_coding	IQGAP2	cytoplasm	GO:0005737	rs41634951	7806906	7806906	7831906	7781906
10	ENSBTAG00000000897	1	7554265	7867328	protein_coding	IQGAP2	microvillus	GO:0005902	rs41634951	7806906	7806906	7831906	7781906
10	ENSBTAG00000000897	1	7554265	7867328	protein_coding	IQGAP2	cell surface	GO:0009986	rs41634951	7806906	7806906	7831906	7781906
10	ENSBTAG00000000897	1	7554265	7867328	protein_coding	IQGAP2	lamellipodium	GO:0030027	rs41634951	7806906	7806906	7831906	7781906
10	ENSBTAG00000000897	1	7554265	7867328	protein_coding	IQGAP2	filopodium	GO:0030175	rs41634951	7806906	7806906	7831906	7781906
10	ENSBTAG00000000898	-1	7777600	7788321	protein_coding	F2RL2	G-protein coupled receptor activity	GO:0004930	rs41634951	7806906	7806906	7831906	7781906
10	ENSBTAG00000000898	-1	7777600	7788321	protein_coding	F2RL2	signal transduction	GO:0007165	rs41634951	7806906	7806906	7831906	7781906
10	ENSBTAG00000000898	-1	7777600	7788321	protein_coding	F2RL2	G-protein coupled receptor signaling pathway	GO:0007186	rs41634951	7806906	7806906	7831906	7781906
10	ENSBTAG00000000898	-1	7777600	7788321	protein_coding	F2RL2	membrane	GO:0016020	rs41634951	7806906	7806906	7831906	7781906
10	ENSBTAG00000000898	-1	7777600	7788321	protein_coding	F2RL2	integral component of membrane	GO:0016021	rs41634951	7806906	7806906	7831906	7781906
10	ENSBTAG00000000898	-1	7777600	7788321	protein_coding	F2RL2	integral component of plasma membrane	GO:0005887	rs41634951	7806906	7806906	7831906	7781906
10	ENSBTAG00000000898	-1	7777600	7788321	protein_coding	F2RL2	blood coagulation	GO:0007596	rs41634951	7806906	7806906	7831906	7781906
10	ENSBTAG00000000898	-1	7777600	7788321	protein_coding	F2RL2	positive regulation of Rho protein signal transduction	GO:0035025	rs41634951	7806906	7806906	7831906	7781906
10	ENSBTAG00000000898	-1	7777600	7788321	protein_coding	F2RL2	positive regulation of cytosolic calcium ion concentration involved in phospholipase C-activating G-protein coupled signaling pathway	GO:0051482	rs41634951	7806906	7806906	7831906	7781906
10	ENSBTAG00000000898	-1	7777600	7788321	protein_coding	F2RL2	thrombin-activated receptor activity	GO:0015057	rs41634951	7806906	7806906	7831906	7781906
10	ENSBTAG00000000898	-1	7777600	7788321	protein_coding	F2RL2	thrombin-activated receptor signaling pathway	GO:0070493	rs41634951	7806906	7806906	7831906	7781906
10	ENSBTAG00000000898	-1	7777600	7788321	protein_coding	F2RL2	apical plasma membrane	GO:0016324	rs41634951	7806906	7806906	7831906	7781906
10	ENSBTAG00000000898	-1	7777600	7788321	protein_coding	F2RL2	protein-containing complex	GO:0032991	rs41634951	7806906	7806906	7831906	7781906
10	ENSBTAG00000000897	1	7554265	7867328	protein_coding	IQGAP2	signal transduction	GO:0007165	rs132686643	7810016	7810016	7835016	7785016
10	ENSBTAG00000000897	1	7554265	7867328	protein_coding	IQGAP2	regulation of GTPase activity	GO:0043087	rs132686643	7810016	7810016	7835016	7785016
10	ENSBTAG00000000897	1	7554265	7867328	protein_coding	IQGAP2	calmodulin binding	GO:0005516	rs132686643	7810016	7810016	7835016	7785016
10	ENSBTAG00000000897	1	7554265	7867328	protein_coding	IQGAP2	phosphatidylinositol-3,4,5-trisphosphate binding	GO:0005547	rs132686643	7810016	7810016	7835016	7785016
10	ENSBTAG00000000897	1	7554265	7867328	protein_coding	IQGAP2	Rho GTPase binding	GO:0017048	rs132686643	7810016	7810016	7835016	7785016
10	ENSBTAG00000000897	1	7554265	7867328	protein_coding	IQGAP2	Rac GTPase binding	GO:0048365	rs132686643	7810016	7810016	7835016	7785016
10	ENSBTAG00000000897	1	7554265	7867328	protein_coding	IQGAP2	actin filament binding	GO:0051015	rs132686643	7810016	7810016	7835016	7785016
10	ENSBTAG00000000897	1	7554265	7867328	protein_coding	IQGAP2	Arp2/3 complex binding	GO:0071933	rs132686643	7810016	7810016	7835016	7785016
10	ENSBTAG00000000897	1	7554265	7867328	protein_coding	IQGAP2	Arp2/3 complex-mediated actin nucleation	GO:0034314	rs132686643	7810016	7810016	7835016	7785016
10	ENSBTAG00000000897	1	7554265	7867328	protein_coding	IQGAP2	thrombin-activated receptor signaling pathway	GO:0070493	rs132686643	7810016	7810016	7835016	7785016
10	ENSBTAG00000000897	1	7554265	7867328	protein_coding	IQGAP2	cytoplasm	GO:0005737	rs132686643	7810016	7810016	7835016	7785016
10	ENSBTAG00000000897	1	7554265	7867328	protein_coding	IQGAP2	microvillus	GO:0005902	rs132686643	7810016	7810016	7835016	7785016
10	ENSBTAG00000000897	1	7554265	7867328	protein_coding	IQGAP2	cell surface	GO:0009986	rs132686643	7810016	7810016	7835016	7785016
10	ENSBTAG00000000897	1	7554265	7867328	protein_coding	IQGAP2	lamellipodium	GO:0030027	rs132686643	7810016	7810016	7835016	7785016
10	ENSBTAG00000000897	1	7554265	7867328	protein_coding	IQGAP2	filopodium	GO:0030175	rs132686643	7810016	7810016	7835016	7785016
10	ENSBTAG00000000898	-1	7777600	7788321	protein_coding	F2RL2	G-protein coupled receptor activity	GO:0004930	rs132686643	7810016	7810016	7835016	7785016
10	ENSBTAG00000000898	-1	7777600	7788321	protein_coding	F2RL2	signal transduction	GO:0007165	rs132686643	7810016	7810016	7835016	7785016
10	ENSBTAG00000000898	-1	7777600	7788321	protein_coding	F2RL2	G-protein coupled receptor signaling pathway	GO:0007186	rs132686643	7810016	7810016	7835016	7785016
10	ENSBTAG00000000898	-1	7777600	7788321	protein_coding	F2RL2	membrane	GO:0016020	rs132686643	7810016	7810016	7835016	7785016
10	ENSBTAG00000000898	-1	7777600	7788321	protein_coding	F2RL2	integral component of membrane	GO:0016021	rs132686643	7810016	7810016	7835016	7785016
10	ENSBTAG00000000898	-1	7777600	7788321	protein_coding	F2RL2	integral component of plasma membrane	GO:0005887	rs132686643	7810016	7810016	7835016	7785016
10	ENSBTAG00000000898	-1	7777600	7788321	protein_coding	F2RL2	blood coagulation	GO:0007596	rs132686643	7810016	7810016	7835016	7785016
10	ENSBTAG00000000898	-1	7777600	7788321	protein_coding	F2RL2	positive regulation of Rho protein signal transduction	GO:0035025	rs132686643	7810016	7810016	7835016	7785016
10	ENSBTAG00000000898	-1	7777600	7788321	protein_coding	F2RL2	positive regulation of cytosolic calcium ion concentration involved in phospholipase C-activating G-protein coupled signaling pathway	GO:0051482	rs132686643	7810016	7810016	7835016	7785016
10	ENSBTAG00000000898	-1	7777600	7788321	protein_coding	F2RL2	thrombin-activated receptor activity	GO:0015057	rs132686643	7810016	7810016	7835016	7785016
10	ENSBTAG00000000898	-1	7777600	7788321	protein_coding	F2RL2	thrombin-activated receptor signaling pathway	GO:0070493	rs132686643	7810016	7810016	7835016	7785016
10	ENSBTAG00000000898	-1	7777600	7788321	protein_coding	F2RL2	apical plasma membrane	GO:0016324	rs132686643	7810016	7810016	7835016	7785016
10	ENSBTAG00000000898	-1	7777600	7788321	protein_coding	F2RL2	protein-containing complex	GO:0032991	rs132686643	7810016	7810016	7835016	7785016
10	ENSBTAG00000000897	1	7554265	7867328	protein_coding	IQGAP2	signal transduction	GO:0007165	rs135584124	7819872	7819872	7844872	7794872
10	ENSBTAG00000000897	1	7554265	7867328	protein_coding	IQGAP2	regulation of GTPase activity	GO:0043087	rs135584124	7819872	7819872	7844872	7794872
10	ENSBTAG00000000897	1	7554265	7867328	protein_coding	IQGAP2	calmodulin binding	GO:0005516	rs135584124	7819872	7819872	7844872	7794872
10	ENSBTAG00000000897	1	7554265	7867328	protein_coding	IQGAP2	phosphatidylinositol-3,4,5-trisphosphate binding	GO:0005547	rs135584124	7819872	7819872	7844872	7794872
10	ENSBTAG00000000897	1	7554265	7867328	protein_coding	IQGAP2	Rho GTPase binding	GO:0017048	rs135584124	7819872	7819872	7844872	7794872
10	ENSBTAG00000000897	1	7554265	7867328	protein_coding	IQGAP2	Rac GTPase binding	GO:0048365	rs135584124	7819872	7819872	7844872	7794872
10	ENSBTAG00000000897	1	7554265	7867328	protein_coding	IQGAP2	actin filament binding	GO:0051015	rs135584124	7819872	7819872	7844872	7794872
10	ENSBTAG00000000897	1	7554265	7867328	protein_coding	IQGAP2	Arp2/3 complex binding	GO:0071933	rs135584124	7819872	7819872	7844872	7794872
10	ENSBTAG00000000897	1	7554265	7867328	protein_coding	IQGAP2	Arp2/3 complex-mediated actin nucleation	GO:0034314	rs135584124	7819872	7819872	7844872	7794872
10	ENSBTAG00000000897	1	7554265	7867328	protein_coding	IQGAP2	thrombin-activated receptor signaling pathway	GO:0070493	rs135584124	7819872	7819872	7844872	7794872
10	ENSBTAG00000000897	1	7554265	7867328	protein_coding	IQGAP2	cytoplasm	GO:0005737	rs135584124	7819872	7819872	7844872	7794872
10	ENSBTAG00000000897	1	7554265	7867328	protein_coding	IQGAP2	microvillus	GO:0005902	rs135584124	7819872	7819872	7844872	7794872
10	ENSBTAG00000000897	1	7554265	7867328	protein_coding	IQGAP2	cell surface	GO:0009986	rs135584124	7819872	7819872	7844872	7794872
10	ENSBTAG00000000897	1	7554265	7867328	protein_coding	IQGAP2	lamellipodium	GO:0030027	rs135584124	7819872	7819872	7844872	7794872
10	ENSBTAG00000000897	1	7554265	7867328	protein_coding	IQGAP2	filopodium	GO:0030175	rs135584124	7819872	7819872	7844872	7794872
10	ENSBTAG00000013982	-1	17516709	17559258	protein_coding	UACA	apoptotic signaling pathway	GO:0097190	rs133989777	17560070	17560070	17585070	17535070
10	ENSBTAG00000013982	-1	17516709	17559258	protein_coding	UACA	regulation of NIK/NF-kappaB signaling	GO:1901222	rs133989777	17560070	17560070	17585070	17535070
10	ENSBTAG00000013982	-1	17516709	17559258	protein_coding	UACA	nucleus	GO:0005634	rs133989777	17560070	17560070	17585070	17535070
10	ENSBTAG00000013982	-1	17516709	17559258	protein_coding	UACA	cytosol	GO:0005829	rs133989777	17560070	17560070	17585070	17535070
10	ENSBTAG00000012981	-1	19092344	19126422	protein_coding	HEXA	hydrolase activity	GO:0016787	rs133282775	19120148	19120148	19145148	19095148
10	ENSBTAG00000012981	-1	19092344	19126422	protein_coding	HEXA	lysosome	GO:0005764	rs133282775	19120148	19120148	19145148	19095148
10	ENSBTAG00000012981	-1	19092344	19126422	protein_coding	HEXA	carbohydrate metabolic process	GO:0005975	rs133282775	19120148	19120148	19145148	19095148
10	ENSBTAG00000012981	-1	19092344	19126422	protein_coding	HEXA	metabolic process	GO:0008152	rs133282775	19120148	19120148	19145148	19095148
10	ENSBTAG00000012981	-1	19092344	19126422	protein_coding	HEXA	hydrolase activity, acting on glycosyl bonds	GO:0016798	rs133282775	19120148	19120148	19145148	19095148
10	ENSBTAG00000012981	-1	19092344	19126422	protein_coding	HEXA	hydrolase activity, hydrolyzing O-glycosyl compounds	GO:0004553	rs133282775	19120148	19120148	19145148	19095148
10	ENSBTAG00000012981	-1	19092344	19126422	protein_coding	HEXA	beta-N-acetylhexosaminidase activity	GO:0004563	rs133282775	19120148	19120148	19145148	19095148
10	ENSBTAG00000012981	-1	19092344	19126422	protein_coding	HEXA	N-acetyl-beta-D-galactosaminidase activity	GO:0102148	rs133282775	19120148	19120148	19145148	19095148
10	ENSBTAG00000012981	-1	19092344	19126422	protein_coding	HEXA	skeletal system development	GO:0001501	rs133282775	19120148	19120148	19145148	19095148
10	ENSBTAG00000012981	-1	19092344	19126422	protein_coding	HEXA	ganglioside catabolic process	GO:0006689	rs133282775	19120148	19120148	19145148	19095148
10	ENSBTAG00000012981	-1	19092344	19126422	protein_coding	HEXA	lysosome organization	GO:0007040	rs133282775	19120148	19120148	19145148	19095148
10	ENSBTAG00000012981	-1	19092344	19126422	protein_coding	HEXA	sensory perception of sound	GO:0007605	rs133282775	19120148	19120148	19145148	19095148
10	ENSBTAG00000012981	-1	19092344	19126422	protein_coding	HEXA	locomotory behavior	GO:0007626	rs133282775	19120148	19120148	19145148	19095148
10	ENSBTAG00000012981	-1	19092344	19126422	protein_coding	HEXA	adult walking behavior	GO:0007628	rs133282775	19120148	19120148	19145148	19095148
10	ENSBTAG00000012981	-1	19092344	19126422	protein_coding	HEXA	lipid storage	GO:0019915	rs133282775	19120148	19120148	19145148	19095148
10	ENSBTAG00000012981	-1	19092344	19126422	protein_coding	HEXA	sexual reproduction	GO:0019953	rs133282775	19120148	19120148	19145148	19095148
10	ENSBTAG00000012981	-1	19092344	19126422	protein_coding	HEXA	glycosaminoglycan metabolic process	GO:0030203	rs133282775	19120148	19120148	19145148	19095148
10	ENSBTAG00000012981	-1	19092344	19126422	protein_coding	HEXA	myelination	GO:0042552	rs133282775	19120148	19120148	19145148	19095148
10	ENSBTAG00000012981	-1	19092344	19126422	protein_coding	HEXA	cell morphogenesis involved in neuron differentiation	GO:0048667	rs133282775	19120148	19120148	19145148	19095148
10	ENSBTAG00000012981	-1	19092344	19126422	protein_coding	HEXA	neuromuscular process controlling posture	GO:0050884	rs133282775	19120148	19120148	19145148	19095148
10	ENSBTAG00000012981	-1	19092344	19126422	protein_coding	HEXA	neuromuscular process controlling balance	GO:0050885	rs133282775	19120148	19120148	19145148	19095148
10	ENSBTAG00000012981	-1	19092344	19126422	protein_coding	HEXA	SMAD protein signal transduction	GO:0060395	rs133282775	19120148	19120148	19145148	19095148
10	ENSBTAG00000012981	-1	19092344	19126422	protein_coding	HEXA	membrane	GO:0016020	rs133282775	19120148	19120148	19145148	19095148
10	ENSBTAG00000025814	1	19143084	19158799	protein_coding	TMEM202	membrane	GO:0016020	rs133282775	19120148	19120148	19145148	19095148
10	ENSBTAG00000025814	1	19143084	19158799	protein_coding	TMEM202	integral component of membrane	GO:0016021	rs133282775	19120148	19120148	19145148	19095148
10	ENSBTAG00000025814	1	19143084	19158799	protein_coding	TMEM202	plasma membrane	GO:0005886	rs133282775	19120148	19120148	19145148	19095148
10	ENSBTAG00000012981	-1	19092344	19126422	protein_coding	HEXA	hydrolase activity	GO:0016787	rs109459058	19121003	19121003	19146003	19096003
10	ENSBTAG00000012981	-1	19092344	19126422	protein_coding	HEXA	lysosome	GO:0005764	rs109459058	19121003	19121003	19146003	19096003
10	ENSBTAG00000012981	-1	19092344	19126422	protein_coding	HEXA	carbohydrate metabolic process	GO:0005975	rs109459058	19121003	19121003	19146003	19096003
10	ENSBTAG00000012981	-1	19092344	19126422	protein_coding	HEXA	metabolic process	GO:0008152	rs109459058	19121003	19121003	19146003	19096003
10	ENSBTAG00000012981	-1	19092344	19126422	protein_coding	HEXA	hydrolase activity, acting on glycosyl bonds	GO:0016798	rs109459058	19121003	19121003	19146003	19096003
10	ENSBTAG00000012981	-1	19092344	19126422	protein_coding	HEXA	hydrolase activity, hydrolyzing O-glycosyl compounds	GO:0004553	rs109459058	19121003	19121003	19146003	19096003
10	ENSBTAG00000012981	-1	19092344	19126422	protein_coding	HEXA	beta-N-acetylhexosaminidase activity	GO:0004563	rs109459058	19121003	19121003	19146003	19096003
10	ENSBTAG00000012981	-1	19092344	19126422	protein_coding	HEXA	N-acetyl-beta-D-galactosaminidase activity	GO:0102148	rs109459058	19121003	19121003	19146003	19096003
10	ENSBTAG00000012981	-1	19092344	19126422	protein_coding	HEXA	skeletal system development	GO:0001501	rs109459058	19121003	19121003	19146003	19096003
10	ENSBTAG00000012981	-1	19092344	19126422	protein_coding	HEXA	ganglioside catabolic process	GO:0006689	rs109459058	19121003	19121003	19146003	19096003
10	ENSBTAG00000012981	-1	19092344	19126422	protein_coding	HEXA	lysosome organization	GO:0007040	rs109459058	19121003	19121003	19146003	19096003
10	ENSBTAG00000012981	-1	19092344	19126422	protein_coding	HEXA	sensory perception of sound	GO:0007605	rs109459058	19121003	19121003	19146003	19096003
10	ENSBTAG00000012981	-1	19092344	19126422	protein_coding	HEXA	locomotory behavior	GO:0007626	rs109459058	19121003	19121003	19146003	19096003
10	ENSBTAG00000012981	-1	19092344	19126422	protein_coding	HEXA	adult walking behavior	GO:0007628	rs109459058	19121003	19121003	19146003	19096003
10	ENSBTAG00000012981	-1	19092344	19126422	protein_coding	HEXA	lipid storage	GO:0019915	rs109459058	19121003	19121003	19146003	19096003
10	ENSBTAG00000012981	-1	19092344	19126422	protein_coding	HEXA	sexual reproduction	GO:0019953	rs109459058	19121003	19121003	19146003	19096003
10	ENSBTAG00000012981	-1	19092344	19126422	protein_coding	HEXA	glycosaminoglycan metabolic process	GO:0030203	rs109459058	19121003	19121003	19146003	19096003
10	ENSBTAG00000012981	-1	19092344	19126422	protein_coding	HEXA	myelination	GO:0042552	rs109459058	19121003	19121003	19146003	19096003
10	ENSBTAG00000012981	-1	19092344	19126422	protein_coding	HEXA	cell morphogenesis involved in neuron differentiation	GO:0048667	rs109459058	19121003	19121003	19146003	19096003
10	ENSBTAG00000012981	-1	19092344	19126422	protein_coding	HEXA	neuromuscular process controlling posture	GO:0050884	rs109459058	19121003	19121003	19146003	19096003
10	ENSBTAG00000012981	-1	19092344	19126422	protein_coding	HEXA	neuromuscular process controlling balance	GO:0050885	rs109459058	19121003	19121003	19146003	19096003
10	ENSBTAG00000012981	-1	19092344	19126422	protein_coding	HEXA	SMAD protein signal transduction	GO:0060395	rs109459058	19121003	19121003	19146003	19096003
10	ENSBTAG00000012981	-1	19092344	19126422	protein_coding	HEXA	membrane	GO:0016020	rs109459058	19121003	19121003	19146003	19096003
10	ENSBTAG00000025814	1	19143084	19158799	protein_coding	TMEM202	membrane	GO:0016020	rs109459058	19121003	19121003	19146003	19096003
10	ENSBTAG00000025814	1	19143084	19158799	protein_coding	TMEM202	integral component of membrane	GO:0016021	rs109459058	19121003	19121003	19146003	19096003
10	ENSBTAG00000025814	1	19143084	19158799	protein_coding	TMEM202	plasma membrane	GO:0005886	rs109459058	19121003	19121003	19146003	19096003
10	ENSBTAG00000012981	-1	19092344	19126422	protein_coding	HEXA	hydrolase activity	GO:0016787	rs110159501	19121922	19121922	19146922	19096922
10	ENSBTAG00000012981	-1	19092344	19126422	protein_coding	HEXA	lysosome	GO:0005764	rs110159501	19121922	19121922	19146922	19096922
10	ENSBTAG00000012981	-1	19092344	19126422	protein_coding	HEXA	carbohydrate metabolic process	GO:0005975	rs110159501	19121922	19121922	19146922	19096922
10	ENSBTAG00000012981	-1	19092344	19126422	protein_coding	HEXA	metabolic process	GO:0008152	rs110159501	19121922	19121922	19146922	19096922
10	ENSBTAG00000012981	-1	19092344	19126422	protein_coding	HEXA	hydrolase activity, acting on glycosyl bonds	GO:0016798	rs110159501	19121922	19121922	19146922	19096922
10	ENSBTAG00000012981	-1	19092344	19126422	protein_coding	HEXA	hydrolase activity, hydrolyzing O-glycosyl compounds	GO:0004553	rs110159501	19121922	19121922	19146922	19096922
10	ENSBTAG00000012981	-1	19092344	19126422	protein_coding	HEXA	beta-N-acetylhexosaminidase activity	GO:0004563	rs110159501	19121922	19121922	19146922	19096922
10	ENSBTAG00000012981	-1	19092344	19126422	protein_coding	HEXA	N-acetyl-beta-D-galactosaminidase activity	GO:0102148	rs110159501	19121922	19121922	19146922	19096922
10	ENSBTAG00000012981	-1	19092344	19126422	protein_coding	HEXA	skeletal system development	GO:0001501	rs110159501	19121922	19121922	19146922	19096922
10	ENSBTAG00000012981	-1	19092344	19126422	protein_coding	HEXA	ganglioside catabolic process	GO:0006689	rs110159501	19121922	19121922	19146922	19096922
10	ENSBTAG00000012981	-1	19092344	19126422	protein_coding	HEXA	lysosome organization	GO:0007040	rs110159501	19121922	19121922	19146922	19096922
10	ENSBTAG00000012981	-1	19092344	19126422	protein_coding	HEXA	sensory perception of sound	GO:0007605	rs110159501	19121922	19121922	19146922	19096922
10	ENSBTAG00000012981	-1	19092344	19126422	protein_coding	HEXA	locomotory behavior	GO:0007626	rs110159501	19121922	19121922	19146922	19096922
10	ENSBTAG00000012981	-1	19092344	19126422	protein_coding	HEXA	adult walking behavior	GO:0007628	rs110159501	19121922	19121922	19146922	19096922
10	ENSBTAG00000012981	-1	19092344	19126422	protein_coding	HEXA	lipid storage	GO:0019915	rs110159501	19121922	19121922	19146922	19096922
10	ENSBTAG00000012981	-1	19092344	19126422	protein_coding	HEXA	sexual reproduction	GO:0019953	rs110159501	19121922	19121922	19146922	19096922
10	ENSBTAG00000012981	-1	19092344	19126422	protein_coding	HEXA	glycosaminoglycan metabolic process	GO:0030203	rs110159501	19121922	19121922	19146922	19096922
10	ENSBTAG00000012981	-1	19092344	19126422	protein_coding	HEXA	myelination	GO:0042552	rs110159501	19121922	19121922	19146922	19096922
10	ENSBTAG00000012981	-1	19092344	19126422	protein_coding	HEXA	cell morphogenesis involved in neuron differentiation	GO:0048667	rs110159501	19121922	19121922	19146922	19096922
10	ENSBTAG00000012981	-1	19092344	19126422	protein_coding	HEXA	neuromuscular process controlling posture	GO:0050884	rs110159501	19121922	19121922	19146922	19096922
10	ENSBTAG00000012981	-1	19092344	19126422	protein_coding	HEXA	neuromuscular process controlling balance	GO:0050885	rs110159501	19121922	19121922	19146922	19096922
10	ENSBTAG00000012981	-1	19092344	19126422	protein_coding	HEXA	SMAD protein signal transduction	GO:0060395	rs110159501	19121922	19121922	19146922	19096922
10	ENSBTAG00000012981	-1	19092344	19126422	protein_coding	HEXA	membrane	GO:0016020	rs110159501	19121922	19121922	19146922	19096922
10	ENSBTAG00000025814	1	19143084	19158799	protein_coding	TMEM202	membrane	GO:0016020	rs110159501	19121922	19121922	19146922	19096922
10	ENSBTAG00000025814	1	19143084	19158799	protein_coding	TMEM202	integral component of membrane	GO:0016021	rs110159501	19121922	19121922	19146922	19096922
10	ENSBTAG00000025814	1	19143084	19158799	protein_coding	TMEM202	plasma membrane	GO:0005886	rs110159501	19121922	19121922	19146922	19096922
10	ENSBTAG00000012981	-1	19092344	19126422	protein_coding	HEXA	hydrolase activity	GO:0016787	rs109374919	19124762	19124762	19149762	19099762
10	ENSBTAG00000012981	-1	19092344	19126422	protein_coding	HEXA	lysosome	GO:0005764	rs109374919	19124762	19124762	19149762	19099762
10	ENSBTAG00000012981	-1	19092344	19126422	protein_coding	HEXA	carbohydrate metabolic process	GO:0005975	rs109374919	19124762	19124762	19149762	19099762
10	ENSBTAG00000012981	-1	19092344	19126422	protein_coding	HEXA	metabolic process	GO:0008152	rs109374919	19124762	19124762	19149762	19099762
10	ENSBTAG00000012981	-1	19092344	19126422	protein_coding	HEXA	hydrolase activity, acting on glycosyl bonds	GO:0016798	rs109374919	19124762	19124762	19149762	19099762
10	ENSBTAG00000012981	-1	19092344	19126422	protein_coding	HEXA	hydrolase activity, hydrolyzing O-glycosyl compounds	GO:0004553	rs109374919	19124762	19124762	19149762	19099762
10	ENSBTAG00000012981	-1	19092344	19126422	protein_coding	HEXA	beta-N-acetylhexosaminidase activity	GO:0004563	rs109374919	19124762	19124762	19149762	19099762
10	ENSBTAG00000012981	-1	19092344	19126422	protein_coding	HEXA	N-acetyl-beta-D-galactosaminidase activity	GO:0102148	rs109374919	19124762	19124762	19149762	19099762
10	ENSBTAG00000012981	-1	19092344	19126422	protein_coding	HEXA	skeletal system development	GO:0001501	rs109374919	19124762	19124762	19149762	19099762
10	ENSBTAG00000012981	-1	19092344	19126422	protein_coding	HEXA	ganglioside catabolic process	GO:0006689	rs109374919	19124762	19124762	19149762	19099762
10	ENSBTAG00000012981	-1	19092344	19126422	protein_coding	HEXA	lysosome organization	GO:0007040	rs109374919	19124762	19124762	19149762	19099762
10	ENSBTAG00000012981	-1	19092344	19126422	protein_coding	HEXA	sensory perception of sound	GO:0007605	rs109374919	19124762	19124762	19149762	19099762
10	ENSBTAG00000012981	-1	19092344	19126422	protein_coding	HEXA	locomotory behavior	GO:0007626	rs109374919	19124762	19124762	19149762	19099762
10	ENSBTAG00000012981	-1	19092344	19126422	protein_coding	HEXA	adult walking behavior	GO:0007628	rs109374919	19124762	19124762	19149762	19099762
10	ENSBTAG00000012981	-1	19092344	19126422	protein_coding	HEXA	lipid storage	GO:0019915	rs109374919	19124762	19124762	19149762	19099762
10	ENSBTAG00000012981	-1	19092344	19126422	protein_coding	HEXA	sexual reproduction	GO:0019953	rs109374919	19124762	19124762	19149762	19099762
10	ENSBTAG00000012981	-1	19092344	19126422	protein_coding	HEXA	glycosaminoglycan metabolic process	GO:0030203	rs109374919	19124762	19124762	19149762	19099762
10	ENSBTAG00000012981	-1	19092344	19126422	protein_coding	HEXA	myelination	GO:0042552	rs109374919	19124762	19124762	19149762	19099762
10	ENSBTAG00000012981	-1	19092344	19126422	protein_coding	HEXA	cell morphogenesis involved in neuron differentiation	GO:0048667	rs109374919	19124762	19124762	19149762	19099762
10	ENSBTAG00000012981	-1	19092344	19126422	protein_coding	HEXA	neuromuscular process controlling posture	GO:0050884	rs109374919	19124762	19124762	19149762	19099762
10	ENSBTAG00000012981	-1	19092344	19126422	protein_coding	HEXA	neuromuscular process controlling balance	GO:0050885	rs109374919	19124762	19124762	19149762	19099762
10	ENSBTAG00000012981	-1	19092344	19126422	protein_coding	HEXA	SMAD protein signal transduction	GO:0060395	rs109374919	19124762	19124762	19149762	19099762
10	ENSBTAG00000012981	-1	19092344	19126422	protein_coding	HEXA	membrane	GO:0016020	rs109374919	19124762	19124762	19149762	19099762
10	ENSBTAG00000025814	1	19143084	19158799	protein_coding	TMEM202	membrane	GO:0016020	rs109374919	19124762	19124762	19149762	19099762
10	ENSBTAG00000025814	1	19143084	19158799	protein_coding	TMEM202	integral component of membrane	GO:0016021	rs109374919	19124762	19124762	19149762	19099762
10	ENSBTAG00000025814	1	19143084	19158799	protein_coding	TMEM202	plasma membrane	GO:0005886	rs109374919	19124762	19124762	19149762	19099762
10	ENSBTAG00000027173	1	36835140	36872289	protein_coding	CHP1	plasma membrane	GO:0005886	rs132644662	36858792	36858792	36883792	36833792
10	ENSBTAG00000027173	1	36835140	36872289	protein_coding	CHP1	membrane	GO:0016020	rs132644662	36858792	36858792	36883792	36833792
10	ENSBTAG00000027173	1	36835140	36872289	protein_coding	CHP1	nucleus	GO:0005634	rs132644662	36858792	36858792	36883792	36833792
10	ENSBTAG00000027173	1	36835140	36872289	protein_coding	CHP1	metal ion binding	GO:0046872	rs132644662	36858792	36858792	36883792	36833792
10	ENSBTAG00000027173	1	36835140	36872289	protein_coding	CHP1	cytoplasm	GO:0005737	rs132644662	36858792	36858792	36883792	36833792
10	ENSBTAG00000027173	1	36835140	36872289	protein_coding	CHP1	calcium ion binding	GO:0005509	rs132644662	36858792	36858792	36883792	36833792
10	ENSBTAG00000027173	1	36835140	36872289	protein_coding	CHP1	protein transport	GO:0015031	rs132644662	36858792	36858792	36883792	36833792
10	ENSBTAG00000027173	1	36835140	36872289	protein_coding	CHP1	Golgi membrane	GO:0000139	rs132644662	36858792	36858792	36883792	36833792
10	ENSBTAG00000027173	1	36835140	36872289	protein_coding	CHP1	endoplasmic reticulum-Golgi intermediate compartment	GO:0005793	rs132644662	36858792	36858792	36883792	36833792
10	ENSBTAG00000027173	1	36835140	36872289	protein_coding	CHP1	cytoskeleton	GO:0005856	rs132644662	36858792	36858792	36883792	36833792
10	ENSBTAG00000027173	1	36835140	36872289	protein_coding	CHP1	endoplasmic reticulum	GO:0005783	rs132644662	36858792	36858792	36883792	36833792
10	ENSBTAG00000027173	1	36835140	36872289	protein_coding	CHP1	transporter activity	GO:0005215	rs132644662	36858792	36858792	36883792	36833792
10	ENSBTAG00000027173	1	36835140	36872289	protein_coding	CHP1	positive regulation of protein glycosylation	GO:0060050	rs132644662	36858792	36858792	36883792	36833792
10	ENSBTAG00000027173	1	36835140	36872289	protein_coding	CHP1	positive regulation of protein targeting to membrane	GO:0090314	rs132644662	36858792	36858792	36883792	36833792
10	ENSBTAG00000027173	1	36835140	36872289	protein_coding	CHP1	transport vesicle	GO:0030133	rs132644662	36858792	36858792	36883792	36833792
10	ENSBTAG00000027173	1	36835140	36872289	protein_coding	CHP1	negative regulation of protein ubiquitination	GO:0031397	rs132644662	36858792	36858792	36883792	36833792
10	ENSBTAG00000027173	1	36835140	36872289	protein_coding	CHP1	negative regulation of NF-kappaB transcription factor activity	GO:0032088	rs132644662	36858792	36858792	36883792	36833792
10	ENSBTAG00000027173	1	36835140	36872289	protein_coding	CHP1	microtubule cytoskeleton	GO:0015630	rs132644662	36858792	36858792	36883792	36833792
10	ENSBTAG00000027173	1	36835140	36872289	protein_coding	CHP1	microtubule binding	GO:0008017	rs132644662	36858792	36858792	36883792	36833792
10	ENSBTAG00000027173	1	36835140	36872289	protein_coding	CHP1	microtubule bundle formation	GO:0001578	rs132644662	36858792	36858792	36883792	36833792
10	ENSBTAG00000027173	1	36835140	36872289	protein_coding	CHP1	protein stabilization	GO:0050821	rs132644662	36858792	36858792	36883792	36833792
10	ENSBTAG00000027173	1	36835140	36872289	protein_coding	CHP1	cytoplasmic microtubule organization	GO:0031122	rs132644662	36858792	36858792	36883792	36833792
10	ENSBTAG00000027173	1	36835140	36872289	protein_coding	CHP1	protein kinase inhibitor activity	GO:0004860	rs132644662	36858792	36858792	36883792	36833792
10	ENSBTAG00000027173	1	36835140	36872289	protein_coding	CHP1	negative regulation of protein phosphorylation	GO:0001933	rs132644662	36858792	36858792	36883792	36833792
10	ENSBTAG00000027173	1	36835140	36872289	protein_coding	CHP1	negative regulation of protein kinase activity	GO:0006469	rs132644662	36858792	36858792	36883792	36833792
10	ENSBTAG00000027173	1	36835140	36872289	protein_coding	CHP1	negative regulation of phosphatase activity	GO:0010923	rs132644662	36858792	36858792	36883792	36833792
10	ENSBTAG00000027173	1	36835140	36872289	protein_coding	CHP1	negative regulation of protein autophosphorylation	GO:0031953	rs132644662	36858792	36858792	36883792	36833792
10	ENSBTAG00000027173	1	36835140	36872289	protein_coding	CHP1	cellular response to acidic pH	GO:0071468	rs132644662	36858792	36858792	36883792	36833792
10	ENSBTAG00000027173	1	36835140	36872289	protein_coding	CHP1	endomembrane system	GO:0012505	rs132644662	36858792	36858792	36883792	36833792
10	ENSBTAG00000027173	1	36835140	36872289	protein_coding	CHP1	kinase binding	GO:0019900	rs132644662	36858792	36858792	36883792	36833792
10	ENSBTAG00000027173	1	36835140	36872289	protein_coding	CHP1	membrane fusion	GO:0061025	rs132644662	36858792	36858792	36883792	36833792
10	ENSBTAG00000027173	1	36835140	36872289	protein_coding	CHP1	negative regulation of calcineurin-NFAT signaling cascade	GO:0070885	rs132644662	36858792	36858792	36883792	36833792
10	ENSBTAG00000027173	1	36835140	36872289	protein_coding	CHP1	calcium-dependent protein binding	GO:0048306	rs132644662	36858792	36858792	36883792	36833792
10	ENSBTAG00000027173	1	36835140	36872289	protein_coding	CHP1	protein export from nucleus	GO:0006611	rs132644662	36858792	36858792	36883792	36833792
10	ENSBTAG00000027173	1	36835140	36872289	protein_coding	CHP1	membrane docking	GO:0022406	rs132644662	36858792	36858792	36883792	36833792
10	ENSBTAG00000027173	1	36835140	36872289	protein_coding	CHP1	positive regulation of sodium:proton antiporter activity	GO:0032417	rs132644662	36858792	36858792	36883792	36833792
10	ENSBTAG00000027173	1	36835140	36872289	protein_coding	CHP1	negative regulation of protein import into nucleus	GO:0042308	rs132644662	36858792	36858792	36883792	36833792
10	ENSBTAG00000027173	1	36835140	36872289	protein_coding	CHP1	positive regulation of protein transport	GO:0051222	rs132644662	36858792	36858792	36883792	36833792
10	ENSBTAG00000027173	1	36835140	36872289	protein_coding	CHP1	regulation of intracellular pH	GO:0051453	rs132644662	36858792	36858792	36883792	36833792
10	ENSBTAG00000027173	1	36835140	36872289	protein_coding	CHP1	membrane organization	GO:0061024	rs132644662	36858792	36858792	36883792	36833792
10	ENSBTAG00000027173	1	36835140	36872289	protein_coding	CHP1	regulation of neuron death	GO:1901214	rs132644662	36858792	36858792	36883792	36833792
10	ENSBTAG00000027173	1	36835140	36872289	protein_coding	CHP1	plasma membrane	GO:0005886	rs132644662	36858792	36858792	36883792	36833792
10	ENSBTAG00000027173	1	36835140	36872289	protein_coding	CHP1	membrane	GO:0016020	rs132644662	36858792	36858792	36883792	36833792
10	ENSBTAG00000027173	1	36835140	36872289	protein_coding	CHP1	nucleus	GO:0005634	rs132644662	36858792	36858792	36883792	36833792
10	ENSBTAG00000027173	1	36835140	36872289	protein_coding	CHP1	metal ion binding	GO:0046872	rs132644662	36858792	36858792	36883792	36833792
10	ENSBTAG00000027173	1	36835140	36872289	protein_coding	CHP1	cytoplasm	GO:0005737	rs132644662	36858792	36858792	36883792	36833792
10	ENSBTAG00000027173	1	36835140	36872289	protein_coding	CHP1	calcium ion binding	GO:0005509	rs132644662	36858792	36858792	36883792	36833792
10	ENSBTAG00000027173	1	36835140	36872289	protein_coding	CHP1	protein transport	GO:0015031	rs132644662	36858792	36858792	36883792	36833792
10	ENSBTAG00000027173	1	36835140	36872289	protein_coding	CHP1	Golgi membrane	GO:0000139	rs132644662	36858792	36858792	36883792	36833792
10	ENSBTAG00000027173	1	36835140	36872289	protein_coding	CHP1	endoplasmic reticulum-Golgi intermediate compartment	GO:0005793	rs132644662	36858792	36858792	36883792	36833792
10	ENSBTAG00000027173	1	36835140	36872289	protein_coding	CHP1	cytoskeleton	GO:0005856	rs132644662	36858792	36858792	36883792	36833792
10	ENSBTAG00000027173	1	36835140	36872289	protein_coding	CHP1	endoplasmic reticulum	GO:0005783	rs132644662	36858792	36858792	36883792	36833792
10	ENSBTAG00000027173	1	36835140	36872289	protein_coding	CHP1	transporter activity	GO:0005215	rs132644662	36858792	36858792	36883792	36833792
10	ENSBTAG00000027173	1	36835140	36872289	protein_coding	CHP1	positive regulation of protein glycosylation	GO:0060050	rs132644662	36858792	36858792	36883792	36833792
10	ENSBTAG00000027173	1	36835140	36872289	protein_coding	CHP1	positive regulation of protein targeting to membrane	GO:0090314	rs132644662	36858792	36858792	36883792	36833792
10	ENSBTAG00000027173	1	36835140	36872289	protein_coding	CHP1	transport vesicle	GO:0030133	rs132644662	36858792	36858792	36883792	36833792
10	ENSBTAG00000027173	1	36835140	36872289	protein_coding	CHP1	negative regulation of protein ubiquitination	GO:0031397	rs132644662	36858792	36858792	36883792	36833792
10	ENSBTAG00000027173	1	36835140	36872289	protein_coding	CHP1	negative regulation of NF-kappaB transcription factor activity	GO:0032088	rs132644662	36858792	36858792	36883792	36833792
10	ENSBTAG00000027173	1	36835140	36872289	protein_coding	CHP1	microtubule cytoskeleton	GO:0015630	rs132644662	36858792	36858792	36883792	36833792
10	ENSBTAG00000027173	1	36835140	36872289	protein_coding	CHP1	microtubule binding	GO:0008017	rs132644662	36858792	36858792	36883792	36833792
10	ENSBTAG00000027173	1	36835140	36872289	protein_coding	CHP1	microtubule bundle formation	GO:0001578	rs132644662	36858792	36858792	36883792	36833792
10	ENSBTAG00000027173	1	36835140	36872289	protein_coding	CHP1	protein stabilization	GO:0050821	rs132644662	36858792	36858792	36883792	36833792
10	ENSBTAG00000027173	1	36835140	36872289	protein_coding	CHP1	cytoplasmic microtubule organization	GO:0031122	rs132644662	36858792	36858792	36883792	36833792
10	ENSBTAG00000027173	1	36835140	36872289	protein_coding	CHP1	protein kinase inhibitor activity	GO:0004860	rs132644662	36858792	36858792	36883792	36833792
10	ENSBTAG00000027173	1	36835140	36872289	protein_coding	CHP1	negative regulation of protein phosphorylation	GO:0001933	rs132644662	36858792	36858792	36883792	36833792
10	ENSBTAG00000027173	1	36835140	36872289	protein_coding	CHP1	negative regulation of protein kinase activity	GO:0006469	rs132644662	36858792	36858792	36883792	36833792
10	ENSBTAG00000027173	1	36835140	36872289	protein_coding	CHP1	negative regulation of phosphatase activity	GO:0010923	rs132644662	36858792	36858792	36883792	36833792
10	ENSBTAG00000027173	1	36835140	36872289	protein_coding	CHP1	negative regulation of protein autophosphorylation	GO:0031953	rs132644662	36858792	36858792	36883792	36833792
10	ENSBTAG00000027173	1	36835140	36872289	protein_coding	CHP1	cellular response to acidic pH	GO:0071468	rs132644662	36858792	36858792	36883792	36833792
10	ENSBTAG00000027173	1	36835140	36872289	protein_coding	CHP1	endomembrane system	GO:0012505	rs132644662	36858792	36858792	36883792	36833792
10	ENSBTAG00000027173	1	36835140	36872289	protein_coding	CHP1	kinase binding	GO:0019900	rs132644662	36858792	36858792	36883792	36833792
10	ENSBTAG00000027173	1	36835140	36872289	protein_coding	CHP1	membrane fusion	GO:0061025	rs132644662	36858792	36858792	36883792	36833792
10	ENSBTAG00000027173	1	36835140	36872289	protein_coding	CHP1	negative regulation of calcineurin-NFAT signaling cascade	GO:0070885	rs132644662	36858792	36858792	36883792	36833792
10	ENSBTAG00000027173	1	36835140	36872289	protein_coding	CHP1	calcium-dependent protein binding	GO:0048306	rs132644662	36858792	36858792	36883792	36833792
10	ENSBTAG00000027173	1	36835140	36872289	protein_coding	CHP1	protein export from nucleus	GO:0006611	rs132644662	36858792	36858792	36883792	36833792
10	ENSBTAG00000027173	1	36835140	36872289	protein_coding	CHP1	membrane docking	GO:0022406	rs132644662	36858792	36858792	36883792	36833792
10	ENSBTAG00000027173	1	36835140	36872289	protein_coding	CHP1	positive regulation of sodium:proton antiporter activity	GO:0032417	rs132644662	36858792	36858792	36883792	36833792
10	ENSBTAG00000027173	1	36835140	36872289	protein_coding	CHP1	negative regulation of protein import into nucleus	GO:0042308	rs132644662	36858792	36858792	36883792	36833792
10	ENSBTAG00000027173	1	36835140	36872289	protein_coding	CHP1	positive regulation of protein transport	GO:0051222	rs132644662	36858792	36858792	36883792	36833792
10	ENSBTAG00000027173	1	36835140	36872289	protein_coding	CHP1	regulation of intracellular pH	GO:0051453	rs132644662	36858792	36858792	36883792	36833792
10	ENSBTAG00000027173	1	36835140	36872289	protein_coding	CHP1	membrane organization	GO:0061024	rs132644662	36858792	36858792	36883792	36833792
10	ENSBTAG00000027173	1	36835140	36872289	protein_coding	CHP1	regulation of neuron death	GO:1901214	rs132644662	36858792	36858792	36883792	36833792
10	ENSBTAG00000006489	1	58026028	58152577	protein_coding	MYO5A	nucleotide binding	GO:0000166	rs42286136	58041897	58041897	58066897	58016897
10	ENSBTAG00000006489	1	58026028	58152577	protein_coding	MYO5A	ATP binding	GO:0005524	rs42286136	58041897	58041897	58066897	58016897
10	ENSBTAG00000006489	1	58026028	58152577	protein_coding	MYO5A	motor activity	GO:0003774	rs42286136	58041897	58041897	58066897	58016897
10	ENSBTAG00000006489	1	58026028	58152577	protein_coding	MYO5A	myosin complex	GO:0016459	rs42286136	58041897	58041897	58066897	58016897
10	ENSBTAG00000006489	1	58026028	58152577	protein_coding	MYO5A	actin binding	GO:0003779	rs42286136	58041897	58041897	58066897	58016897
10	ENSBTAG00000006489	1	58026028	58152577	protein_coding	MYO5A	actin filament binding	GO:0051015	rs42286136	58041897	58041897	58066897	58016897
10	ENSBTAG00000006489	1	58026028	58152577	protein_coding	MYO5A	microfilament motor activity	GO:0000146	rs42286136	58041897	58041897	58066897	58016897
10	ENSBTAG00000006489	1	58026028	58152577	protein_coding	MYO5A	calcium ion binding	GO:0005509	rs42286136	58041897	58041897	58066897	58016897
10	ENSBTAG00000006489	1	58026028	58152577	protein_coding	MYO5A	calmodulin binding	GO:0005516	rs42286136	58041897	58041897	58066897	58016897
10	ENSBTAG00000006489	1	58026028	58152577	protein_coding	MYO5A	Rab GTPase binding	GO:0017137	rs42286136	58041897	58041897	58066897	58016897
10	ENSBTAG00000006489	1	58026028	58152577	protein_coding	MYO5A	identical protein binding	GO:0042802	rs42286136	58041897	58041897	58066897	58016897
10	ENSBTAG00000006489	1	58026028	58152577	protein_coding	MYO5A	disordered domain specific binding	GO:0097718	rs42286136	58041897	58041897	58066897	58016897
10	ENSBTAG00000006489	1	58026028	58152577	protein_coding	MYO5A	melanin metabolic process	GO:0006582	rs42286136	58041897	58041897	58066897	58016897
10	ENSBTAG00000006489	1	58026028	58152577	protein_coding	MYO5A	exocytosis	GO:0006887	rs42286136	58041897	58041897	58066897	58016897
10	ENSBTAG00000006489	1	58026028	58152577	protein_coding	MYO5A	post-Golgi vesicle-mediated transport	GO:0006892	rs42286136	58041897	58041897	58066897	58016897
10	ENSBTAG00000006489	1	58026028	58152577	protein_coding	MYO5A	chemical synaptic transmission	GO:0007268	rs42286136	58041897	58041897	58066897	58016897
10	ENSBTAG00000006489	1	58026028	58152577	protein_coding	MYO5A	visual perception	GO:0007601	rs42286136	58041897	58041897	58066897	58016897
10	ENSBTAG00000006489	1	58026028	58152577	protein_coding	MYO5A	vesicle-mediated transport	GO:0016192	rs42286136	58041897	58041897	58066897	58016897
10	ENSBTAG00000006489	1	58026028	58152577	protein_coding	MYO5A	actin filament-based movement	GO:0030048	rs42286136	58041897	58041897	58066897	58016897
10	ENSBTAG00000006489	1	58026028	58152577	protein_coding	MYO5A	vesicle transport along actin filament	GO:0030050	rs42286136	58041897	58041897	58066897	58016897
10	ENSBTAG00000006489	1	58026028	58152577	protein_coding	MYO5A	insulin secretion	GO:0030073	rs42286136	58041897	58041897	58066897	58016897
10	ENSBTAG00000006489	1	58026028	58152577	protein_coding	MYO5A	melanocyte differentiation	GO:0030318	rs42286136	58041897	58041897	58066897	58016897
10	ENSBTAG00000006489	1	58026028	58152577	protein_coding	MYO5A	regulation of inositol 1,4,5-trisphosphate-sensitive calcium-release channel activity	GO:0031585	rs42286136	58041897	58041897	58066897	58016897
10	ENSBTAG00000006489	1	58026028	58152577	protein_coding	MYO5A	locomotion involved in locomotory behavior	GO:0031987	rs42286136	58041897	58041897	58066897	58016897
10	ENSBTAG00000006489	1	58026028	58152577	protein_coding	MYO5A	secretory granule localization	GO:0032252	rs42286136	58041897	58041897	58066897	58016897
10	ENSBTAG00000006489	1	58026028	58152577	protein_coding	MYO5A	melanosome localization	GO:0032400	rs42286136	58041897	58041897	58066897	58016897
10	ENSBTAG00000006489	1	58026028	58152577	protein_coding	MYO5A	melanosome transport	GO:0032402	rs42286136	58041897	58041897	58066897	58016897
10	ENSBTAG00000006489	1	58026028	58152577	protein_coding	MYO5A	cellular response to insulin stimulus	GO:0032869	rs42286136	58041897	58041897	58066897	58016897
10	ENSBTAG00000006489	1	58026028	58152577	protein_coding	MYO5A	melanin biosynthetic process	GO:0042438	rs42286136	58041897	58041897	58066897	58016897
10	ENSBTAG00000006489	1	58026028	58152577	protein_coding	MYO5A	odontogenesis	GO:0042476	rs42286136	58041897	58041897	58066897	58016897
10	ENSBTAG00000006489	1	58026028	58152577	protein_coding	MYO5A	myelination	GO:0042552	rs42286136	58041897	58041897	58066897	58016897
10	ENSBTAG00000006489	1	58026028	58152577	protein_coding	MYO5A	long-chain fatty acid biosynthetic process	GO:0042759	rs42286136	58041897	58041897	58066897	58016897
10	ENSBTAG00000006489	1	58026028	58152577	protein_coding	MYO5A	pigmentation	GO:0043473	rs42286136	58041897	58041897	58066897	58016897
10	ENSBTAG00000006489	1	58026028	58152577	protein_coding	MYO5A	developmental pigmentation	GO:0048066	rs42286136	58041897	58041897	58066897	58016897
10	ENSBTAG00000006489	1	58026028	58152577	protein_coding	MYO5A	hair follicle maturation	GO:0048820	rs42286136	58041897	58041897	58066897	58016897
10	ENSBTAG00000006489	1	58026028	58152577	protein_coding	MYO5A	synapse organization	GO:0050808	rs42286136	58041897	58041897	58066897	58016897
10	ENSBTAG00000006489	1	58026028	58152577	protein_coding	MYO5A	endoplasmic reticulum localization	GO:0051643	rs42286136	58041897	58041897	58066897	58016897
10	ENSBTAG00000006489	1	58026028	58152577	protein_coding	MYO5A	protein localization to plasma membrane	GO:0072659	rs42286136	58041897	58041897	58066897	58016897
10	ENSBTAG00000006489	1	58026028	58152577	protein_coding	MYO5A	establishment of endoplasmic reticulum localization to postsynapse	GO:0099089	rs42286136	58041897	58041897	58066897	58016897
10	ENSBTAG00000006489	1	58026028	58152577	protein_coding	MYO5A	ruffle	GO:0001726	rs42286136	58041897	58041897	58066897	58016897
10	ENSBTAG00000006489	1	58026028	58152577	protein_coding	MYO5A	photoreceptor outer segment	GO:0001750	rs42286136	58041897	58041897	58066897	58016897
10	ENSBTAG00000006489	1	58026028	58152577	protein_coding	MYO5A	cytoplasm	GO:0005737	rs42286136	58041897	58041897	58066897	58016897
10	ENSBTAG00000006489	1	58026028	58152577	protein_coding	MYO5A	lysosome	GO:0005764	rs42286136	58041897	58041897	58066897	58016897
10	ENSBTAG00000006489	1	58026028	58152577	protein_coding	MYO5A	early endosome	GO:0005769	rs42286136	58041897	58041897	58066897	58016897
10	ENSBTAG00000006489	1	58026028	58152577	protein_coding	MYO5A	late endosome	GO:0005770	rs42286136	58041897	58041897	58066897	58016897
10	ENSBTAG00000006489	1	58026028	58152577	protein_coding	MYO5A	peroxisome	GO:0005777	rs42286136	58041897	58041897	58066897	58016897
10	ENSBTAG00000006489	1	58026028	58152577	protein_coding	MYO5A	endoplasmic reticulum	GO:0005783	rs42286136	58041897	58041897	58066897	58016897
10	ENSBTAG00000006489	1	58026028	58152577	protein_coding	MYO5A	Golgi apparatus	GO:0005794	rs42286136	58041897	58041897	58066897	58016897
10	ENSBTAG00000006489	1	58026028	58152577	protein_coding	MYO5A	cytosol	GO:0005829	rs42286136	58041897	58041897	58066897	58016897
10	ENSBTAG00000006489	1	58026028	58152577	protein_coding	MYO5A	intermediate filament	GO:0005882	rs42286136	58041897	58041897	58066897	58016897
10	ENSBTAG00000006489	1	58026028	58152577	protein_coding	MYO5A	actin filament	GO:0005884	rs42286136	58041897	58041897	58066897	58016897
10	ENSBTAG00000006489	1	58026028	58152577	protein_coding	MYO5A	membrane	GO:0016020	rs42286136	58041897	58041897	58066897	58016897
10	ENSBTAG00000006489	1	58026028	58152577	protein_coding	MYO5A	unconventional myosin complex	GO:0016461	rs42286136	58041897	58041897	58066897	58016897
10	ENSBTAG00000006489	1	58026028	58152577	protein_coding	MYO5A	secretory granule	GO:0030141	rs42286136	58041897	58041897	58066897	58016897
10	ENSBTAG00000006489	1	58026028	58152577	protein_coding	MYO5A	vesicle	GO:0031982	rs42286136	58041897	58041897	58066897	58016897
10	ENSBTAG00000006489	1	58026028	58152577	protein_coding	MYO5A	filopodium tip	GO:0032433	rs42286136	58041897	58041897	58066897	58016897
10	ENSBTAG00000006489	1	58026028	58152577	protein_coding	MYO5A	insulin-responsive compartment	GO:0032593	rs42286136	58041897	58041897	58066897	58016897
10	ENSBTAG00000006489	1	58026028	58152577	protein_coding	MYO5A	microtubule plus-end	GO:0035371	rs42286136	58041897	58041897	58066897	58016897
10	ENSBTAG00000006489	1	58026028	58152577	protein_coding	MYO5A	melanosome	GO:0042470	rs42286136	58041897	58041897	58066897	58016897
10	ENSBTAG00000006489	1	58026028	58152577	protein_coding	MYO5A	actomyosin	GO:0042641	rs42286136	58041897	58041897	58066897	58016897
10	ENSBTAG00000006489	1	58026028	58152577	protein_coding	MYO5A	neuronal cell body	GO:0043025	rs42286136	58041897	58041897	58066897	58016897
10	ENSBTAG00000006489	1	58026028	58152577	protein_coding	MYO5A	recycling endosome	GO:0055037	rs42286136	58041897	58041897	58066897	58016897
10	ENSBTAG00000006489	1	58026028	58152577	protein_coding	MYO5A	nucleotide binding	GO:0000166	rs42286136	58041897	58041897	58066897	58016897
10	ENSBTAG00000006489	1	58026028	58152577	protein_coding	MYO5A	ATP binding	GO:0005524	rs42286136	58041897	58041897	58066897	58016897
10	ENSBTAG00000006489	1	58026028	58152577	protein_coding	MYO5A	motor activity	GO:0003774	rs42286136	58041897	58041897	58066897	58016897
10	ENSBTAG00000006489	1	58026028	58152577	protein_coding	MYO5A	myosin complex	GO:0016459	rs42286136	58041897	58041897	58066897	58016897
10	ENSBTAG00000006489	1	58026028	58152577	protein_coding	MYO5A	actin binding	GO:0003779	rs42286136	58041897	58041897	58066897	58016897
10	ENSBTAG00000006489	1	58026028	58152577	protein_coding	MYO5A	actin filament binding	GO:0051015	rs42286136	58041897	58041897	58066897	58016897
10	ENSBTAG00000006489	1	58026028	58152577	protein_coding	MYO5A	microfilament motor activity	GO:0000146	rs42286136	58041897	58041897	58066897	58016897
10	ENSBTAG00000006489	1	58026028	58152577	protein_coding	MYO5A	calcium ion binding	GO:0005509	rs42286136	58041897	58041897	58066897	58016897
10	ENSBTAG00000006489	1	58026028	58152577	protein_coding	MYO5A	calmodulin binding	GO:0005516	rs42286136	58041897	58041897	58066897	58016897
10	ENSBTAG00000006489	1	58026028	58152577	protein_coding	MYO5A	Rab GTPase binding	GO:0017137	rs42286136	58041897	58041897	58066897	58016897
10	ENSBTAG00000006489	1	58026028	58152577	protein_coding	MYO5A	identical protein binding	GO:0042802	rs42286136	58041897	58041897	58066897	58016897
10	ENSBTAG00000006489	1	58026028	58152577	protein_coding	MYO5A	disordered domain specific binding	GO:0097718	rs42286136	58041897	58041897	58066897	58016897
10	ENSBTAG00000006489	1	58026028	58152577	protein_coding	MYO5A	melanin metabolic process	GO:0006582	rs42286136	58041897	58041897	58066897	58016897
10	ENSBTAG00000006489	1	58026028	58152577	protein_coding	MYO5A	exocytosis	GO:0006887	rs42286136	58041897	58041897	58066897	58016897
10	ENSBTAG00000006489	1	58026028	58152577	protein_coding	MYO5A	post-Golgi vesicle-mediated transport	GO:0006892	rs42286136	58041897	58041897	58066897	58016897
10	ENSBTAG00000006489	1	58026028	58152577	protein_coding	MYO5A	chemical synaptic transmission	GO:0007268	rs42286136	58041897	58041897	58066897	58016897
10	ENSBTAG00000006489	1	58026028	58152577	protein_coding	MYO5A	visual perception	GO:0007601	rs42286136	58041897	58041897	58066897	58016897
10	ENSBTAG00000006489	1	58026028	58152577	protein_coding	MYO5A	vesicle-mediated transport	GO:0016192	rs42286136	58041897	58041897	58066897	58016897
10	ENSBTAG00000006489	1	58026028	58152577	protein_coding	MYO5A	actin filament-based movement	GO:0030048	rs42286136	58041897	58041897	58066897	58016897
10	ENSBTAG00000006489	1	58026028	58152577	protein_coding	MYO5A	vesicle transport along actin filament	GO:0030050	rs42286136	58041897	58041897	58066897	58016897
10	ENSBTAG00000006489	1	58026028	58152577	protein_coding	MYO5A	insulin secretion	GO:0030073	rs42286136	58041897	58041897	58066897	58016897
10	ENSBTAG00000006489	1	58026028	58152577	protein_coding	MYO5A	melanocyte differentiation	GO:0030318	rs42286136	58041897	58041897	58066897	58016897
10	ENSBTAG00000006489	1	58026028	58152577	protein_coding	MYO5A	regulation of inositol 1,4,5-trisphosphate-sensitive calcium-release channel activity	GO:0031585	rs42286136	58041897	58041897	58066897	58016897
10	ENSBTAG00000006489	1	58026028	58152577	protein_coding	MYO5A	locomotion involved in locomotory behavior	GO:0031987	rs42286136	58041897	58041897	58066897	58016897
10	ENSBTAG00000006489	1	58026028	58152577	protein_coding	MYO5A	secretory granule localization	GO:0032252	rs42286136	58041897	58041897	58066897	58016897
10	ENSBTAG00000006489	1	58026028	58152577	protein_coding	MYO5A	melanosome localization	GO:0032400	rs42286136	58041897	58041897	58066897	58016897
10	ENSBTAG00000006489	1	58026028	58152577	protein_coding	MYO5A	melanosome transport	GO:0032402	rs42286136	58041897	58041897	58066897	58016897
10	ENSBTAG00000006489	1	58026028	58152577	protein_coding	MYO5A	cellular response to insulin stimulus	GO:0032869	rs42286136	58041897	58041897	58066897	58016897
10	ENSBTAG00000006489	1	58026028	58152577	protein_coding	MYO5A	melanin biosynthetic process	GO:0042438	rs42286136	58041897	58041897	58066897	58016897
10	ENSBTAG00000006489	1	58026028	58152577	protein_coding	MYO5A	odontogenesis	GO:0042476	rs42286136	58041897	58041897	58066897	58016897
10	ENSBTAG00000006489	1	58026028	58152577	protein_coding	MYO5A	myelination	GO:0042552	rs42286136	58041897	58041897	58066897	58016897
10	ENSBTAG00000006489	1	58026028	58152577	protein_coding	MYO5A	long-chain fatty acid biosynthetic process	GO:0042759	rs42286136	58041897	58041897	58066897	58016897
10	ENSBTAG00000006489	1	58026028	58152577	protein_coding	MYO5A	pigmentation	GO:0043473	rs42286136	58041897	58041897	58066897	58016897
10	ENSBTAG00000006489	1	58026028	58152577	protein_coding	MYO5A	developmental pigmentation	GO:0048066	rs42286136	58041897	58041897	58066897	58016897
10	ENSBTAG00000006489	1	58026028	58152577	protein_coding	MYO5A	hair follicle maturation	GO:0048820	rs42286136	58041897	58041897	58066897	58016897
10	ENSBTAG00000006489	1	58026028	58152577	protein_coding	MYO5A	synapse organization	GO:0050808	rs42286136	58041897	58041897	58066897	58016897
10	ENSBTAG00000006489	1	58026028	58152577	protein_coding	MYO5A	endoplasmic reticulum localization	GO:0051643	rs42286136	58041897	58041897	58066897	58016897
10	ENSBTAG00000006489	1	58026028	58152577	protein_coding	MYO5A	protein localization to plasma membrane	GO:0072659	rs42286136	58041897	58041897	58066897	58016897
10	ENSBTAG00000006489	1	58026028	58152577	protein_coding	MYO5A	establishment of endoplasmic reticulum localization to postsynapse	GO:0099089	rs42286136	58041897	58041897	58066897	58016897
10	ENSBTAG00000006489	1	58026028	58152577	protein_coding	MYO5A	ruffle	GO:0001726	rs42286136	58041897	58041897	58066897	58016897
10	ENSBTAG00000006489	1	58026028	58152577	protein_coding	MYO5A	photoreceptor outer segment	GO:0001750	rs42286136	58041897	58041897	58066897	58016897
10	ENSBTAG00000006489	1	58026028	58152577	protein_coding	MYO5A	cytoplasm	GO:0005737	rs42286136	58041897	58041897	58066897	58016897
10	ENSBTAG00000006489	1	58026028	58152577	protein_coding	MYO5A	lysosome	GO:0005764	rs42286136	58041897	58041897	58066897	58016897
10	ENSBTAG00000006489	1	58026028	58152577	protein_coding	MYO5A	early endosome	GO:0005769	rs42286136	58041897	58041897	58066897	58016897
10	ENSBTAG00000006489	1	58026028	58152577	protein_coding	MYO5A	late endosome	GO:0005770	rs42286136	58041897	58041897	58066897	58016897
10	ENSBTAG00000006489	1	58026028	58152577	protein_coding	MYO5A	peroxisome	GO:0005777	rs42286136	58041897	58041897	58066897	58016897
10	ENSBTAG00000006489	1	58026028	58152577	protein_coding	MYO5A	endoplasmic reticulum	GO:0005783	rs42286136	58041897	58041897	58066897	58016897
10	ENSBTAG00000006489	1	58026028	58152577	protein_coding	MYO5A	Golgi apparatus	GO:0005794	rs42286136	58041897	58041897	58066897	58016897
10	ENSBTAG00000006489	1	58026028	58152577	protein_coding	MYO5A	cytosol	GO:0005829	rs42286136	58041897	58041897	58066897	58016897
10	ENSBTAG00000006489	1	58026028	58152577	protein_coding	MYO5A	intermediate filament	GO:0005882	rs42286136	58041897	58041897	58066897	58016897
10	ENSBTAG00000006489	1	58026028	58152577	protein_coding	MYO5A	actin filament	GO:0005884	rs42286136	58041897	58041897	58066897	58016897
10	ENSBTAG00000006489	1	58026028	58152577	protein_coding	MYO5A	membrane	GO:0016020	rs42286136	58041897	58041897	58066897	58016897
10	ENSBTAG00000006489	1	58026028	58152577	protein_coding	MYO5A	unconventional myosin complex	GO:0016461	rs42286136	58041897	58041897	58066897	58016897
10	ENSBTAG00000006489	1	58026028	58152577	protein_coding	MYO5A	secretory granule	GO:0030141	rs42286136	58041897	58041897	58066897	58016897
10	ENSBTAG00000006489	1	58026028	58152577	protein_coding	MYO5A	vesicle	GO:0031982	rs42286136	58041897	58041897	58066897	58016897
10	ENSBTAG00000006489	1	58026028	58152577	protein_coding	MYO5A	filopodium tip	GO:0032433	rs42286136	58041897	58041897	58066897	58016897
10	ENSBTAG00000006489	1	58026028	58152577	protein_coding	MYO5A	insulin-responsive compartment	GO:0032593	rs42286136	58041897	58041897	58066897	58016897
10	ENSBTAG00000006489	1	58026028	58152577	protein_coding	MYO5A	microtubule plus-end	GO:0035371	rs42286136	58041897	58041897	58066897	58016897
10	ENSBTAG00000006489	1	58026028	58152577	protein_coding	MYO5A	melanosome	GO:0042470	rs42286136	58041897	58041897	58066897	58016897
10	ENSBTAG00000006489	1	58026028	58152577	protein_coding	MYO5A	actomyosin	GO:0042641	rs42286136	58041897	58041897	58066897	58016897
10	ENSBTAG00000006489	1	58026028	58152577	protein_coding	MYO5A	neuronal cell body	GO:0043025	rs42286136	58041897	58041897	58066897	58016897
10	ENSBTAG00000006489	1	58026028	58152577	protein_coding	MYO5A	recycling endosome	GO:0055037	rs42286136	58041897	58041897	58066897	58016897
10	ENSBTAG00000006489	1	58026028	58152577	protein_coding	MYO5A	nucleotide binding	GO:0000166	rs42285317	58043154	58043154	58068154	58018154
10	ENSBTAG00000006489	1	58026028	58152577	protein_coding	MYO5A	ATP binding	GO:0005524	rs42285317	58043154	58043154	58068154	58018154
10	ENSBTAG00000006489	1	58026028	58152577	protein_coding	MYO5A	motor activity	GO:0003774	rs42285317	58043154	58043154	58068154	58018154
10	ENSBTAG00000006489	1	58026028	58152577	protein_coding	MYO5A	myosin complex	GO:0016459	rs42285317	58043154	58043154	58068154	58018154
10	ENSBTAG00000006489	1	58026028	58152577	protein_coding	MYO5A	actin binding	GO:0003779	rs42285317	58043154	58043154	58068154	58018154
10	ENSBTAG00000006489	1	58026028	58152577	protein_coding	MYO5A	actin filament binding	GO:0051015	rs42285317	58043154	58043154	58068154	58018154
10	ENSBTAG00000006489	1	58026028	58152577	protein_coding	MYO5A	microfilament motor activity	GO:0000146	rs42285317	58043154	58043154	58068154	58018154
10	ENSBTAG00000006489	1	58026028	58152577	protein_coding	MYO5A	calcium ion binding	GO:0005509	rs42285317	58043154	58043154	58068154	58018154
10	ENSBTAG00000006489	1	58026028	58152577	protein_coding	MYO5A	calmodulin binding	GO:0005516	rs42285317	58043154	58043154	58068154	58018154
10	ENSBTAG00000006489	1	58026028	58152577	protein_coding	MYO5A	Rab GTPase binding	GO:0017137	rs42285317	58043154	58043154	58068154	58018154
10	ENSBTAG00000006489	1	58026028	58152577	protein_coding	MYO5A	identical protein binding	GO:0042802	rs42285317	58043154	58043154	58068154	58018154
10	ENSBTAG00000006489	1	58026028	58152577	protein_coding	MYO5A	disordered domain specific binding	GO:0097718	rs42285317	58043154	58043154	58068154	58018154
10	ENSBTAG00000006489	1	58026028	58152577	protein_coding	MYO5A	melanin metabolic process	GO:0006582	rs42285317	58043154	58043154	58068154	58018154
10	ENSBTAG00000006489	1	58026028	58152577	protein_coding	MYO5A	exocytosis	GO:0006887	rs42285317	58043154	58043154	58068154	58018154
10	ENSBTAG00000006489	1	58026028	58152577	protein_coding	MYO5A	post-Golgi vesicle-mediated transport	GO:0006892	rs42285317	58043154	58043154	58068154	58018154
10	ENSBTAG00000006489	1	58026028	58152577	protein_coding	MYO5A	chemical synaptic transmission	GO:0007268	rs42285317	58043154	58043154	58068154	58018154
10	ENSBTAG00000006489	1	58026028	58152577	protein_coding	MYO5A	visual perception	GO:0007601	rs42285317	58043154	58043154	58068154	58018154
10	ENSBTAG00000006489	1	58026028	58152577	protein_coding	MYO5A	vesicle-mediated transport	GO:0016192	rs42285317	58043154	58043154	58068154	58018154
10	ENSBTAG00000006489	1	58026028	58152577	protein_coding	MYO5A	actin filament-based movement	GO:0030048	rs42285317	58043154	58043154	58068154	58018154
10	ENSBTAG00000006489	1	58026028	58152577	protein_coding	MYO5A	vesicle transport along actin filament	GO:0030050	rs42285317	58043154	58043154	58068154	58018154
10	ENSBTAG00000006489	1	58026028	58152577	protein_coding	MYO5A	insulin secretion	GO:0030073	rs42285317	58043154	58043154	58068154	58018154
10	ENSBTAG00000006489	1	58026028	58152577	protein_coding	MYO5A	melanocyte differentiation	GO:0030318	rs42285317	58043154	58043154	58068154	58018154
10	ENSBTAG00000006489	1	58026028	58152577	protein_coding	MYO5A	regulation of inositol 1,4,5-trisphosphate-sensitive calcium-release channel activity	GO:0031585	rs42285317	58043154	58043154	58068154	58018154
[truncated: 10,430 more rows]
