# Supplementary material for: Identification of Candidate Signature Genes and Key Regulators Associated With Trypanotolerance in the Sheko Breed
Source: Front Genet. 2019 Nov 14;10:1095. doi: 10.3389/fgene.2019.01095 (PMC6872528; doi:10.3389/fgene.2019.01095)
Supplement: Supplementary Table 5 — Functionally enriched gene list identified by iHS analysis. [file Table_5.xls]

## Sheet: Enriched gene list
Term	Overlap	P.value	Adjusted.P.value	Old.P.value	Old.Adjusted.P.value	Z.score	Combined.Score	Genes	database
sphingosine transmembrane transporter activity (GO:0010175)	3/19	0.000155174	0.0485693	0.000307614	0.0962832	-1.47696	12.9543	SLC22A3;SPNS3;SPNS2	GO_Molecular_Function_2017b
CXCR3 chemokine receptor binding (GO:0048248)	3/14	5.94926e-05	0.0372424	0.00013882	0.086901	-1.15936	11.2802	CXCL10;CXCL9;CXCL11	GO_Molecular_Function_2017b
syntaxin-3 binding (GO:0030348)	3/58	0.00421727	0.367622	0.00607119	0.424536	-2.05327	11.2284	SCFD1;STXBP3;VAMP1	GO_Molecular_Function_2017b
syntaxin binding (GO:0019905)	3/57	0.00401534	0.367622	0.00579756	0.424536	-1.98089	10.9298	SCFD1;STXBP3;VAMP1	GO_Molecular_Function_2017b
syntaxin-1 binding (GO:0017075)	3/64	0.00555811	0.367622	0.00787482	0.424536	-2.04297	10.6081	SCFD1;STXBP3;VAMP1	GO_Molecular_Function_2017b
G-protein beta/gamma-subunit complex binding (GO:0031683)	2/17	0.00400111	0.367622	0.00587064	0.424536	-1.55797	8.60183	GNA14;GNAS	GO_Molecular_Function_2017b
vascular endothelial growth factor-activated receptor activity (GO:0005021)	2/22	0.0066732	0.367622	0.00929165	0.424536	-1.68577	8.44514	NELL2;DDR2	GO_Molecular_Function_2017b
tubulin binding (GO:0015631)	2/39	0.0201253	0.367622	0.0258356	0.424536	-1.69054	6.60287	RABGAP1;NCALD	GO_Molecular_Function_2017b
RNA polymerase II transcription factor binding (GO:0001085)	2/45	0.0263117	0.367622	0.0332755	0.424536	-1.80899	6.58065	MEF2A;WWP2	GO_Molecular_Function_2017b
RNA polymerase II basal transcription factor binding (GO:0001091)	2/46	0.0274087	0.367622	0.034588	0.424536	-1.82806	6.57533	MEF2A;WWP2	GO_Molecular_Function_2017b
RNA polymerase II sequence-specific DNA binding transcription factor binding (GO:0061629)	2/46	0.0274087	0.367622	0.034588	0.424536	-1.82062	6.54858	MEF2A;WWP2	GO_Molecular_Function_2017b
gamma-tubulin binding (GO:0043015)	2/57	0.040626	0.367622	0.0502829	0.424536	-1.88736	6.04588	RABGAP1;NCALD	GO_Molecular_Function_2017b
alpha-tubulin binding (GO:0043014)	2/59	0.0432421	0.367622	0.0533676	0.424536	-1.8245	5.73066	RABGAP1;NCALD	GO_Molecular_Function_2017b
beta-tubulin binding (GO:0048487)	2/63	0.0486563	0.367622	0.0597326	0.424536	-1.82752	5.52454	RABGAP1;NCALD	GO_Molecular_Function_2017b
acyl carnitine transmembrane transporter activity (GO:0015227)	1/7	0.0385532	0.367622	0.0478465	0.424536	-0.573327	1.86659	SLC22A3	GO_Molecular_Function_2017b
VEGF-A-activated receptor activity (GO:0036326)	1/7	0.0385532	0.367622	0.0478465	0.424536	-0.547139	1.78133	NELL2	GO_Molecular_Function_2017b
VEGF-C-activated receptor activity (GO:0036328)	1/7	0.0385532	0.367622	0.0478465	0.424536	-0.525383	1.7105	NELL2	GO_Molecular_Function_2017b
putrescine:ornithine antiporter activity (GO:0015496)	1/6	0.0331372	0.367622	0.0419911	0.424536	-0.486208	1.65656	SLC25A15	GO_Molecular_Function_2017b
VEGF-B-activated receptor activity (GO:0036327)	1/7	0.0385532	0.367622	0.0478465	0.424536	-0.508293	1.65486	NELL2	GO_Molecular_Function_2017b
peptide-methionine (R)-S-oxide reductase activity (GO:0033743)	1/8	0.0439392	0.367622	0.0536666	0.424536	-0.489476	1.52959	MSRB3	GO_Molecular_Function_2017b
pyridoxal transmembrane transporter activity (GO:0031925)	1/7	0.0385532	0.367622	0.0478465	0.424536	-0.467016	1.52047	SLC22A3	GO_Molecular_Function_2017b
glycoprotein 3-alpha-L-fucosyltransferase activity (GO:0018392)	1/8	0.0439392	0.367622	0.0536666	0.424536	-0.458531	1.43289	FUT9	GO_Molecular_Function_2017b
4-galactosyl-N-acetylglucosaminide 3-alpha-L-fucosyltransferase activity (GO:0017083)	1/8	0.0439392	0.367622	0.0536666	0.424536	-0.452812	1.41501	FUT9	GO_Molecular_Function_2017b
VEGF-D-activated receptor activity (GO:0036329)	1/7	0.0385532	0.367622	0.0478465	0.424536	-0.419837	1.36687	NELL2	GO_Molecular_Function_2017b
adenylate cyclase binding (GO:0008179)	1/7	0.0385532	0.367622	0.0478465	0.424536	-0.403655	1.31419	CAP1	GO_Molecular_Function_2017b
palmitoyl-(protein) hydrolase activity (GO:0008474)	1/6	0.0331372	0.367622	0.0419911	0.424536	-0.376158	1.28161	PPT1	GO_Molecular_Function_2017b
quaternary ammonium group:proton symporter activity (GO:0015652)	1/8	0.0439392	0.367622	0.0536666	0.424536	-0.401207	1.25375	SLC22A3	GO_Molecular_Function_2017b
nerve growth factor binding (GO:0048406)	1/8	0.0439392	0.367622	0.0536666	0.424536	-0.383718	1.1991	PCSK6	GO_Molecular_Function_2017b
VEGF-E-activated receptor activity (GO:0036330)	1/7	0.0385532	0.367622	0.0478465	0.424536	-0.344388	1.12123	NELL2	GO_Molecular_Function_2017b
GPI-linked ephrin receptor activity (GO:0005004)	1/7	0.0385532	0.367622	0.0478465	0.424536	-0.334669	1.08959	EPHA7	GO_Molecular_Function_2017b
3-galactosyl-N-acetylglucosaminide 4-alpha-L-fucosyltransferase activity (GO:0017060)	1/9	0.0492953	0.367622	0.0594517	0.424536	-0.352681	1.06154	FUT9	GO_Molecular_Function_2017b
alpha-(1,2)-fucosyltransferase activity (GO:0031127)	1/9	0.0492953	0.367622	0.0594517	0.424536	-0.3363	1.01224	FUT9	GO_Molecular_Function_2017b
alpha-(1->6)-fucosyltransferase activity (GO:0046921)	1/9	0.0492953	0.367622	0.0594517	0.424536	-0.322244	0.969932	FUT9	GO_Molecular_Function_2017b
semaphorin receptor activity (GO:0017154)	1/8	0.0439392	0.367622	0.0536666	0.424536	-0.289943	0.906058	NELL2	GO_Molecular_Function_2017b
mRNA (nucleoside-2'-O-)-methyltransferase activity (GO:0004483)	1/7	0.0385532	0.367622	0.0478465	0.424536	-0.273697	0.891079	HENMT1	GO_Molecular_Function_2017b
fucosyltransferase activity (GO:0008417)	1/9	0.0492953	0.367622	0.0594517	0.424536	-0.285359	0.858911	FUT9	GO_Molecular_Function_2017b
single-stranded DNA-dependent ATP-dependent 3'-5' DNA helicase activity (GO:1990518)	1/8	0.0439392	0.367622	0.0536666	0.424536	-0.269517	0.842228	HELB	GO_Molecular_Function_2017b
NEDD8 ligase activity (GO:0061663)	1/6	0.0331372	0.367622	0.0419911	0.424536	-0.233305	0.794893	RBX1	GO_Molecular_Function_2017b
RNA trimethylguanosine synthase activity (GO:0071164)	1/8	0.0439392	0.367622	0.0536666	0.424536	-0.247848	0.774513	HENMT1	GO_Molecular_Function_2017b
beta-N-acetylglucosaminylglycopeptide beta-1,4-galactosyltransferase activity (GO:0003831)	1/8	0.0439392	0.367622	0.0536666	0.424536	-0.243782	0.761805	B4GALT5	GO_Molecular_Function_2017b
rRNA (adenosine-2'-O-)-methyltransferase activity (GO:0030743)	1/7	0.0385532	0.367622	0.0478465	0.424536	-0.20226	0.658502	HENMT1	GO_Molecular_Function_2017b
alpha-1,2-galactosyltransferase activity (GO:0031278)	1/9	0.0492953	0.367622	0.0594517	0.424536	-0.215891	0.649815	B4GALT5	GO_Molecular_Function_2017b
alpha-1,3-galactosyltransferase activity (GO:0001962)	1/9	0.0492953	0.367622	0.0594517	0.424536	-0.192874	0.580537	B4GALT5	GO_Molecular_Function_2017b
U6 snRNA (adenine-(43)-N(6))-methyltransferase activity (GO:0120048)	1/8	0.0439392	0.367622	0.0536666	0.424536	-0.178009	0.556269	HENMT1	GO_Molecular_Function_2017b
beta-1,3-galactosyltransferase activity (GO:0048531)	1/9	0.0492953	0.367622	0.0594517	0.424536	-0.183585	0.552577	B4GALT5	GO_Molecular_Function_2017b
U2 snRNA binding (GO:0030620)	1/9	0.0492953	0.367622	0.0594517	0.424536	-0.172064	0.517898	SNRPA1	GO_Molecular_Function_2017b
galactinol-raffinose galactosyltransferase activity (GO:0047268)	1/9	0.0492953	0.367622	0.0594517	0.424536	-0.159043	0.478708	B4GALT5	GO_Molecular_Function_2017b
galactinol-sucrose galactosyltransferase activity (GO:0047274)	1/9	0.0492953	0.367622	0.0594517	0.424536	-0.148659	0.447452	B4GALT5	GO_Molecular_Function_2017b
galactosyltransferase activity (GO:0008378)	1/9	0.0492953	0.367622	0.0594517	0.424536	-0.123011	0.370253	B4GALT5	GO_Molecular_Function_2017b
galactolipid galactosyltransferase activity (GO:0046480)	1/9	0.0492953	0.367622	0.0594517	0.424536	-0.120834	0.363702	B4GALT5	GO_Molecular_Function_2017b
rRNA (guanosine-2'-O-)-methyltransferase activity (GO:0070039)	1/9	0.0492953	0.367622	0.0594517	0.424536	-0.107782	0.324416	HENMT1	GO_Molecular_Function_2017b
hydroxyproline O-galactosyltransferase activity (GO:1990714)	1/9	0.0492953	0.367622	0.0594517	0.424536	-0.09701	0.291993	B4GALT5	GO_Molecular_Function_2017b
kaempferol 3-O-galactosyltransferase activity (GO:0033834)	1/9	0.0492953	0.367622	0.0594517	0.424536	-0.0857804	0.258193	B4GALT5	GO_Molecular_Function_2017b
raffinose-raffinose alpha-galactotransferase activity (GO:0047234)	1/9	0.0492953	0.367622	0.0594517	0.424536	-0.0803608	0.24188	B4GALT5	GO_Molecular_Function_2017b
pseudouridine synthase activity (GO:0009982)	1/8	0.0439392	0.367622	0.0536666	0.424536	-0.0724159	0.226296	PUS7	GO_Molecular_Function_2017b
secondary active organic cation transmembrane transporter activity (GO:0008513)	1/9	0.0492953	0.367622	0.0594517	0.424536	0.015516	-0.0467021	SLC22A3	GO_Molecular_Function_2017b
rRNA (uridine-2'-O-)-methyltransferase activity (GO:0008650)	1/6	0.0331372	0.367622	0.0419911	0.424536	0.0163082	-0.0555637	HENMT1	GO_Molecular_Function_2017b
sodium-dependent phosphate transmembrane transporter activity (GO:0015321)	1/8	0.0439392	0.367622	0.0536666	0.424536	0.0197287	-0.0616511	SLC20A1	GO_Molecular_Function_2017b
snRNA pseudouridine synthase activity (GO:0106032)	1/8	0.0439392	0.367622	0.0536666	0.424536	0.133198	-0.416236	PUS7	GO_Molecular_Function_2017b
tRNA pseudouridine synthase activity (GO:0106029)	1/8	0.0439392	0.367622	0.0536666	0.424536	0.189868	-0.593328	PUS7	GO_Molecular_Function_2017b
Cul4-RING E3 ubiquitin ligase complex (GO:0080008)	2/22	0.0066732	0.434733	0.0126899	0.675898	-2.04514	10.2454	DCAF16;RBX1	GO_Cellular_Component_2017b
Cul4B-RING E3 ubiquitin ligase complex (GO:0031465)	2/20	0.00552893	0.434733	0.010719	0.675898	-1.96311	10.2038	DCAF16;RBX1	GO_Cellular_Component_2017b
Cul4A-RING E3 ubiquitin ligase complex (GO:0031464)	2/24	0.00791531	0.434733	0.0148062	0.675898	-2.01845	9.76719	DCAF16;RBX1	GO_Cellular_Component_2017b
lysosomal matrix (GO:1990836)	3/83	0.0113545	0.434733	0.0237486	0.675898	-2.02029	9.04712	NAAA;PPT1;GPC5	GO_Cellular_Component_2017b
extrinsic component of lysosome membrane (GO:0032419)	4/222	0.0362815	0.434733	0.0790027	0.675898	-2.61069	8.6582	RNF13;SPNS3;SPNS2;AP1M1	GO_Cellular_Component_2017b
integral component of lysosomal membrane (GO:1905103)	4/223	0.0367902	0.434733	0.0800043	0.675898	-2.60973	8.61869	RNF13;SPNS3;SPNS2;AP1M1	GO_Cellular_Component_2017b
lysosomal HOPS complex (GO:1902501)	4/222	0.0362815	0.434733	0.0790027	0.675898	-2.59261	8.59826	RNF13;SPNS3;SPNS2;AP1M1	GO_Cellular_Component_2017b
cytoplasmic side of lysosomal membrane (GO:0098574)	4/226	0.038341	0.434733	0.0830475	0.675898	-2.63569	8.59561	RNF13;SPNS3;SPNS2;AP1M1	GO_Cellular_Component_2017b
lysosomal membrane (GO:0005765)	5/347	0.0456576	0.434733	0.108024	0.675898	-2.77624	8.5691	RNF13;SPNS3;SPNS2;PPT1;AP1M1	GO_Cellular_Component_2017b
cytolytic granule membrane (GO:0101004)	4/226	0.038341	0.434733	0.0830475	0.675898	-2.59872	8.47503	RNF13;SPNS3;SPNS2;AP1M1	GO_Cellular_Component_2017b
lysosomal proton-transporting V-type ATPase complex (GO:0046611)	4/226	0.038341	0.434733	0.0830475	0.675898	-2.59824	8.47346	RNF13;SPNS3;SPNS2;AP1M1	GO_Cellular_Component_2017b
Golgi stack lumen (GO:0034469)	3/119	0.0293032	0.434733	0.0572418	0.675898	-2.39712	8.46197	USO1;GPC5;PCSK6	GO_Cellular_Component_2017b
endolysosome lumen (GO:0036021)	3/99	0.0181792	0.434733	0.036776	0.675898	-2.07359	8.30985	NAAA;PPT1;GPC5	GO_Cellular_Component_2017b
specific granule membrane (GO:0035579)	3/102	0.0196633	0.434733	0.0395546	0.675898	-2.07691	8.16019	STXBP3;VAMP1;AP1M1	GO_Cellular_Component_2017b
endolysosome membrane (GO:0036020)	4/233	0.042104	0.434733	0.0903697	0.675898	-2.56965	8.13966	RNF13;SPNS3;SPNS2;AP1M1	GO_Cellular_Component_2017b
cytoplasmic side of Golgi membrane (GO:0098548)	5/356	0.0499625	0.434733	0.11693	0.675898	-2.67364	8.01152	FUT9;USO1;ST6GALNAC5;AP1M1;B4GALT5	GO_Cellular_Component_2017b
Golgi membrane (GO:0000139)	5/356	0.0499625	0.434733	0.11693	0.675898	-2.65436	7.95375	FUT9;USO1;ST6GALNAC5;AP1M1;B4GALT5	GO_Cellular_Component_2017b
Cvt vesicle membrane (GO:0033110)	2/48	0.0296571	0.434733	0.0500217	0.675898	-2.21804	7.80317	TBC1D4;AP1M1	GO_Cellular_Component_2017b
cytoplasmic vesicle membrane (GO:0030659)	2/48	0.0296571	0.434733	0.0500217	0.675898	-2.19106	7.70827	TBC1D4;AP1M1	GO_Cellular_Component_2017b
organellar chromatophore membrane (GO:0070112)	2/48	0.0296571	0.434733	0.0500217	0.675898	-2.16119	7.60317	TBC1D4;AP1M1	GO_Cellular_Component_2017b
tertiary granule lumen (GO:1904724)	2/59	0.0432421	0.434733	0.0711031	0.675898	-1.60763	5.04946	CYFIP1;STXBP3	GO_Cellular_Component_2017b
alpha DNA polymerase:primase complex (GO:0005658)	1/6	0.0331372	0.434733	0.0493157	0.675898	1.10585	-3.76775	HELB	GO_Cellular_Component_2017b
AP-1 adaptor complex (GO:0030121)	1/8	0.0439392	0.434733	0.0629614	0.675898	1.32298	-4.13423	NCALD	GO_Cellular_Component_2017b
DNA-directed RNA polymerase I complex (GO:0005736)	1/9	0.0492953	0.434733	0.0697119	0.675898	1.67884	-5.05319	POLR1B	GO_Cellular_Component_2017b
Cul7-RING ubiquitin ligase complex (GO:0031467)	1/9	0.0492953	0.434733	0.0697119	0.675898	1.87956	-5.65733	RBX1	GO_Cellular_Component_2017b
clathrin coat of trans-Golgi network vesicle (GO:0030130)	1/6	0.0331372	0.434733	0.0493157	0.675898	1.66859	-5.68506	NCALD	GO_Cellular_Component_2017b
axonal growth cone (GO:0044295)	1/8	0.0439392	0.434733	0.0629614	0.675898	2.4381	-7.61893	GPM6A	GO_Cellular_Component_2017b
leading edge of axonal growth cone (GO:0061916)	1/8	0.0439392	0.434733	0.0629614	0.675898	2.80166	-8.75503	GPM6A	GO_Cellular_Component_2017b
Cul8-RING ubiquitin ligase complex (GO:0035361)	1/6	0.0331372	0.434733	0.0493157	0.675898	2.68184	-9.1373	RBX1	GO_Cellular_Component_2017b
cullin-RING ubiquitin ligase complex (GO:0031461)	1/6	0.0331372	0.434733	0.0493157	0.675898	3.44254	-11.7291	RBX1	GO_Cellular_Component_2017b
positive regulation of adrenergic receptor signaling pathway involved in positive regulation of heart rate (GO:1903247)	3/12	3.62522e-05	0.0137904	8.99736e-05	0.034226	-3.17469	32.4613	CXCL10;CXCL9;CXCL11	GO_Biological_Process_2017b
helper T cell chemotaxis (GO:0035704)	3/9	1.40126e-05	0.00666301	4.4073e-05	0.0209567	-2.67383	29.8815	CXCL10;CXCL9;CXCL11	GO_Biological_Process_2017b
positive regulation by host of symbiont cAMP-mediated signal transduction (GO:0075206)	3/8	9.38006e-06	0.00666301	3.31984e-05	0.0209567	-2.52513	29.2333	CXCL10;CXCL9;CXCL11	GO_Biological_Process_2017b
positive regulation of cAMP catabolic process (GO:0030822)	3/7	5.88658e-06	0.00666301	2.42492e-05	0.0209567	-2.33079	28.0693	CXCL10;CXCL9;CXCL11	GO_Biological_Process_2017b
positive regulation of cAMP metabolic process (GO:0030816)	3/9	1.40126e-05	0.00666301	4.4073e-05	0.0209567	-2.44498	27.324	CXCL10;CXCL9;CXCL11	GO_Biological_Process_2017b
positive regulation of cAMP-mediated signaling (GO:0043950)	3/17	0.000109786	0.0348023	0.000220601	0.0699305	-2.64804	24.1421	CXCL10;CXCL9;CXCL11	GO_Biological_Process_2017b
positive regulation of T cell chemotaxis (GO:0010820)	3/25	0.000359413	0.056967	0.000612389	0.0970636	-2.85913	22.6759	CXCL10;CXCL9;CXCL11	GO_Biological_Process_2017b
cell morphogenesis (GO:0000902)	3/22	0.000243612	0.0514833	0.000435552	0.0920466	-2.65575	22.0956	CAP1;SCFD1;FRY	GO_Biological_Process_2017b
establishment of bipolar cell polarity involved in cell morphogenesis (GO:0061159)	3/22	0.000243612	0.0514833	0.000435552	0.0920466	-2.64343	21.9932	CAP1;SCFD1;FRY	GO_Biological_Process_2017b
cell morphogenesis involved in conjugation (GO:0000767)	3/22	0.000243612	0.0514833	0.000435552	0.0920466	-2.64222	21.9831	CAP1;SCFD1;FRY	GO_Biological_Process_2017b
cell morphogenesis involved in differentiation (GO:0000904)	3/23	0.000279014	0.0530684	0.00049024	0.0932436	-2.65308	21.7135	CAP1;SCFD1;FRY	GO_Biological_Process_2017b
positive regulation of monocyte chemotaxis (GO:0090026)	3/29	0.000561769	0.0712323	0.00091131	0.12342	-2.90042	21.708	CXCL10;CXCL9;CXCL11	GO_Biological_Process_2017b
cell projection morphogenesis (GO:0048858)	3/24	0.000317575	0.0549117	0.000549142	0.0949517	-2.60414	20.9758	CAP1;SCFD1;FRY	GO_Biological_Process_2017b
positive regulation of ER to Golgi vesicle-mediated transport (GO:1902953)	2/12	0.00197753	0.146092	0.00309028	0.208413	-3.25289	20.2522	RINT1;SCFD1	GO_Biological_Process_2017b
activation of adenylate cyclase activity (GO:0007190)	3/36	0.00106689	0.119366	0.00162921	0.18228	-2.89895	19.8376	CAP1;FSHR;RAF1	GO_Biological_Process_2017b
intracellular protein transport (GO:0006886)	5/188	0.00414958	0.164427	0.00604889	0.239687	-3.54468	19.4417	GGA1;RABGAP1;TBC1D4;USO1;PPT1	GO_Biological_Process_2017b
positive regulation of granulocyte chemotaxis (GO:0071624)	2/14	0.00270672	0.146508	0.00404352	0.211518	-3.19599	18.8948	CXCL9;CXCL11	GO_Biological_Process_2017b
positive regulation of release of sequestered calcium ion into cytosol (GO:0051281)	3/31	0.000685462	0.0814843	0.00109001	0.129575	-2.58505	18.8332	CXCL10;CXCL9;CXCL11	GO_Biological_Process_2017b
positive regulation of B cell chemotaxis (GO:2000538)	2/12	0.00197753	0.146092	0.00309028	0.208413	-2.99357	18.6377	CXCL9;CXCL11	GO_Biological_Process_2017b
positive regulation of inositol 1,4,5-trisphosphate-sensitive calcium-release channel activity (GO:0031587)	3/40	0.00145252	0.138134	0.00216247	0.205651	-2.72745	17.8224	CXCL10;CXCL9;CXCL11	GO_Biological_Process_2017b
positive regulation of natural killer cell chemotaxis (GO:2000503)	2/15	0.00311174	0.146508	0.00456488	0.211518	-3.02041	17.4355	CXCL9;CXCL11	GO_Biological_Process_2017b
positive regulation of mast cell chemotaxis (GO:0060754)	2/16	0.00354331	0.146508	0.00511559	0.211518	-3.06714	17.3069	CXCL9;CXCL11	GO_Biological_Process_2017b
regulation of ER to Golgi vesicle-mediated transport (GO:0060628)	2/13	0.00232854	0.146092	0.00355186	0.208413	-2.82055	17.0996	RINT1;SCFD1	GO_Biological_Process_2017b
positive regulation of dendritic cell chemotaxis (GO:2000510)	2/17	0.00400111	0.161917	0.00569526	0.230476	-3.09391	17.082	CXCL9;CXCL11	GO_Biological_Process_2017b
negative regulation of protein transport (GO:0051224)	2/11	0.00165398	0.146092	0.00265914	0.208413	-2.66068	17.0405	SCFD1;WWP2	GO_Biological_Process_2017b
signal peptide processing (GO:0006465)	5/250	0.0133348	0.309924	0.0185356	0.352206	-3.94329	17.0247	GGA1;IMMP2L;LGALS1;XPNPEP3;PCSK6	GO_Biological_Process_2017b
disruption of host cell envelope during viral entry (GO:0098994)	2/16	0.00354331	0.146508	0.00511559	0.211518	-2.95925	16.6982	WWP2;NECTIN1	GO_Biological_Process_2017b
membrane fusion involved in viral entry into host cell (GO:0039663)	2/16	0.00354331	0.146508	0.00511559	0.211518	-2.95	16.646	WWP2;NECTIN1	GO_Biological_Process_2017b
pore-mediated entry of viral genome into host cell (GO:0044694)	2/16	0.00354331	0.146508	0.00511559	0.211518	-2.94169	16.599	WWP2;NECTIN1	GO_Biological_Process_2017b
viral entry via permeabilization of endosomal membrane (GO:0099006)	2/16	0.00354331	0.146508	0.00511559	0.211518	-2.93461	16.5591	WWP2;NECTIN1	GO_Biological_Process_2017b
viral entry into host cell via pilus retraction (GO:0039667)	2/16	0.00354331	0.146508	0.00511559	0.211518	-2.91922	16.4723	WWP2;NECTIN1	GO_Biological_Process_2017b
viral entry via permeabilization of inner membrane (GO:0099008)	2/16	0.00354331	0.146508	0.00511559	0.211518	-2.9016	16.3728	WWP2;NECTIN1	GO_Biological_Process_2017b
viral genome ejection through host cell envelope (GO:0039678)	2/16	0.00354331	0.146508	0.00511559	0.211518	-2.87259	16.2092	WWP2;NECTIN1	GO_Biological_Process_2017b
T cell chemotaxis (GO:0010818)	3/38	0.00125034	0.125166	0.00188407	0.188605	-2.41428	16.1379	CXCL10;CXCL9;CXCL11	GO_Biological_Process_2017b
phosphorylation (GO:0016310)	3/46	0.00217802	0.146092	0.00314616	0.208413	-2.5165	15.4245	EPHA7;SLC20A1;LIMK2	GO_Biological_Process_2017b
endocytosed protein transport to vacuole (GO:0007038)	4/137	0.00739931	0.230713	0.0102105	0.318366	-3.13218	15.3676	GGA1;RABGAP1;TBC1D4;USO1	GO_Biological_Process_2017b
establishment of protein localization to mast cell secretory granule (GO:0033369)	4/137	0.00739931	0.230713	0.0102105	0.318366	-3.13165	15.365	GGA1;RABGAP1;TBC1D4;USO1	GO_Biological_Process_2017b
establishment of protein localization to T cell secretory granule (GO:0033376)	4/137	0.00739931	0.230713	0.0102105	0.318366	-3.1286	15.3501	GGA1;RABGAP1;TBC1D4;USO1	GO_Biological_Process_2017b
intracellular protein transport in other organism involved in symbiotic interaction (GO:0051708)	4/137	0.00739931	0.230713	0.0102105	0.318366	-3.1272	15.3432	GGA1;RABGAP1;TBC1D4;USO1	GO_Biological_Process_2017b
microtubule polymerization based protein transport (GO:0099112)	4/137	0.00739931	0.230713	0.0102105	0.318366	-3.12615	15.338	GGA1;RABGAP1;TBC1D4;USO1	GO_Biological_Process_2017b
misfolded protein transport (GO:0070843)	4/137	0.00739931	0.230713	0.0102105	0.318366	-3.12162	15.3158	GGA1;RABGAP1;TBC1D4;USO1	GO_Biological_Process_2017b
polyubiquitinated protein transport (GO:0070844)	4/137	0.00739931	0.230713	0.0102105	0.318366	-3.1202	15.3088	GGA1;RABGAP1;TBC1D4;USO1	GO_Biological_Process_2017b
protein transport along microtubule (GO:0098840)	4/137	0.00739931	0.230713	0.0102105	0.318366	-3.11634	15.2899	GGA1;RABGAP1;TBC1D4;USO1	GO_Biological_Process_2017b
protein transport within lipid bilayer (GO:0032594)	4/137	0.00739931	0.230713	0.0102105	0.318366	-3.11519	15.2843	GGA1;RABGAP1;TBC1D4;USO1	GO_Biological_Process_2017b
protein-DNA complex transport (GO:0015869)	4/137	0.00739931	0.230713	0.0102105	0.318366	-3.11328	15.2749	GGA1;RABGAP1;TBC1D4;USO1	GO_Biological_Process_2017b
intracellular protein transmembrane transport (GO:0065002)	4/139	0.0077797	0.238661	0.0107123	0.328626	-3.1374	15.236	GGA1;RABGAP1;TBC1D4;USO1	GO_Biological_Process_2017b
protein exit from endoplasmic reticulum (GO:0032527)	4/140	0.00797462	0.240758	0.0109691	0.331162	-3.13233	15.1338	GGA1;RABGAP1;TBC1D4;USO1	GO_Biological_Process_2017b
positive regulation of ryanodine-sensitive calcium-release channel activity (GO:0060316)	3/54	0.0034454	0.146508	0.0048279	0.211518	-2.66766	15.1275	CXCL10;CXCL9;CXCL11	GO_Biological_Process_2017b
protein autoubiquitination (GO:0051865)	5/253	0.0139773	0.309924	0.019392	0.352206	-3.52629	15.0584	DCAF16;RNF13;KLHL8;WWP2;RBX1	GO_Biological_Process_2017b
protein transport to vacuole involved in ubiquitin-dependent protein catabolic process via the multivesicular body sorting pathway (GO:0043328)	4/156	0.0115402	0.309924	0.0156295	0.352206	-3.27402	14.6084	GGA1;RABGAP1;TBC1D4;USO1	GO_Biological_Process_2017b
C-C chemokine receptor CCR2 signaling pathway (GO:0038150)	3/49	0.00261153	0.146092	0.00372557	0.208413	-2.45315	14.5909	CXCL10;CXCL9;CXCL11	GO_Biological_Process_2017b
C-C chemokine receptor CCR4 signaling pathway (GO:0038152)	3/49	0.00261153	0.146092	0.00372557	0.208413	-2.45058	14.5756	CXCL10;CXCL9;CXCL11	GO_Biological_Process_2017b
C-C chemokine receptor CCR7 signaling pathway (GO:0038118)	3/49	0.00261153	0.146092	0.00372557	0.208413	-2.4467	14.5526	CXCL10;CXCL9;CXCL11	GO_Biological_Process_2017b
C-X-C chemokine receptor CXCR4 signaling pathway (GO:0038159)	3/49	0.00261153	0.146092	0.00372557	0.208413	-2.44402	14.5366	CXCL10;CXCL9;CXCL11	GO_Biological_Process_2017b
positive regulation of cAMP biosynthetic process (GO:0030819)	3/37	0.00115632	0.122184	0.00175374	0.185312	-2.14884	14.5316	CXCL10;CXCL9;CXCL11	GO_Biological_Process_2017b
chemokine (C-C motif) ligand 19 signaling pathway (GO:0038115)	3/49	0.00261153	0.146092	0.00372557	0.208413	-2.44122	14.5199	CXCL10;CXCL9;CXCL11	GO_Biological_Process_2017b
chemokine (C-C motif) ligand 5 signaling pathway (GO:0035689)	3/49	0.00261153	0.146092	0.00372557	0.208413	-2.43763	14.4986	CXCL10;CXCL9;CXCL11	GO_Biological_Process_2017b
chemokine (C-C motif) ligand 21 signaling pathway (GO:0038116)	3/49	0.00261153	0.146092	0.00372557	0.208413	-2.43558	14.4864	CXCL10;CXCL9;CXCL11	GO_Biological_Process_2017b
chemokine (C-C motif) ligand 2 signaling pathway (GO:0038148)	3/49	0.00261153	0.146092	0.00372557	0.208413	-2.43432	14.4789	CXCL10;CXCL9;CXCL11	GO_Biological_Process_2017b
chemokine (C-X-C motif) ligand 12 signaling pathway (GO:0038146)	3/49	0.00261153	0.146092	0.00372557	0.208413	-2.43176	14.4637	CXCL10;CXCL9;CXCL11	GO_Biological_Process_2017b
protein targeting (GO:0006605)	4/156	0.0115402	0.309924	0.0156295	0.352206	-3.2358	14.4379	GGA1;RABGAP1;TBC1D4;USO1	GO_Biological_Process_2017b
regulation of apoptosis by sphingosine-1-phosphate signaling pathway (GO:0003377)	4/159	0.012306	0.309924	0.0166227	0.352206	-3.26235	14.3467	LGALS1;SPNS3;SPNS2;RAF1	GO_Biological_Process_2017b
thrombopoietin-mediated signaling pathway (GO:0038163)	3/51	0.00292804	0.146508	0.00414567	0.211518	-2.43071	14.1793	CXCL10;CXCL9;CXCL11	GO_Biological_Process_2017b
protein export from nucleus (GO:0006611)	4/168	0.0147962	0.309924	0.0198367	0.352206	-3.35697	14.1442	GGA1;RABGAP1;TBC1D4;USO1	GO_Biological_Process_2017b
mannosyl-inositol phosphorylceramide biosynthetic process (GO:0051999)	2/18	0.00448485	0.174085	0.00630356	0.244681	-2.4687	13.3484	AGPAT5;ST6GALNAC5	GO_Biological_Process_2017b
positive regulation of macrophage chemotaxis (GO:0010759)	2/20	0.00552893	0.210321	0.00760458	0.289278	-2.55292	13.2695	CXCL9;CXCL11	GO_Biological_Process_2017b
adenylate cyclase-activating G-protein coupled receptor signaling pathway (GO:0007189)	3/85	0.0121082	0.309924	0.0158612	0.352206	-2.99069	13.2005	GNA14;FSHR;GNAS	GO_Biological_Process_2017b
vesicle-mediated cholesterol transport (GO:0090119)	3/75	0.0086174	0.256098	0.0114744	0.341005	-2.7043	12.8561	STARD4;TBC1D4;NCALD	GO_Biological_Process_2017b
transcytosis (GO:0045056)	3/76	0.00893551	0.261467	0.0118766	0.347528	-2.72094	12.8367	TBC1D4;USO1;NCALD	GO_Biological_Process_2017b
thiamine pyrophosphate transport (GO:0030974)	2/23	0.00728216	0.230713	0.00976197	0.318366	-2.60379	12.8167	SLC22A3;PPT1	GO_Biological_Process_2017b
protein import into nucleus, translocation (GO:0000060)	4/198	0.0253007	0.309924	0.033197	0.352206	-3.47904	12.7922	GGA1;RABGAP1;TBC1D4;USO1	GO_Biological_Process_2017b
sphingosine-1-phosphate signaling pathway (GO:0003376)	2/6	0.000459427	0.0624164	0.000973342	0.12342	-1.62684	12.5031	SPNS3;SPNS2	GO_Biological_Process_2017b
endosome to plasma membrane protein transport (GO:0099638)	4/203	0.0273953	0.309924	0.0358315	0.352206	-3.44332	12.387	GGA1;RABGAP1;TBC1D4;USO1	GO_Biological_Process_2017b
ubiquitin-dependent protein catabolic process via the N-end rule pathway (GO:0071596)	4/195	0.0240921	0.309924	0.031673	0.352206	-3.28788	12.2502	PSMD7;WWP2;UBR1;RBX1	GO_Biological_Process_2017b
positive regulation of leukocyte chemotaxis (GO:0002690)	2/28	0.010684	0.307893	0.0138838	0.352206	-2.5045	11.3679	CXCL9;CXCL11	GO_Biological_Process_2017b
regulation of cargo loading into COPII-coated vesicle (GO:1901301)	2/6	0.000459427	0.0624164	0.000973342	0.12342	-1.47639	11.3469	RINT1;SCFD1	GO_Biological_Process_2017b
protein import into nucleus (GO:0006606)	4/224	0.037303	0.309924	0.048191	0.352206	-3.41515	11.2313	GGA1;RABGAP1;TBC1D4;USO1	GO_Biological_Process_2017b
mitochondrial protein processing (GO:0034982)	4/233	0.042104	0.309924	0.0541284	0.352206	-3.51335	11.1289	GGA1;LGALS1;XPNPEP3;PCSK6	GO_Biological_Process_2017b
vacuolar protein processing (GO:0006624)	4/233	0.042104	0.309924	0.0541284	0.352206	-3.48939	11.053	GGA1;LGALS1;XPNPEP3;PCSK6	GO_Biological_Process_2017b
ERK5 cascade (GO:0070375)	4/232	0.0415541	0.309924	0.0534498	0.352206	-3.46634	11.0256	MEF2A;PSMD7;RAF1;RBX1	GO_Biological_Process_2017b
MAPK cascade (GO:0000165)	4/232	0.0415541	0.309924	0.0534498	0.352206	-3.46343	11.0163	MEF2A;PSMD7;RAF1;RBX1	GO_Biological_Process_2017b
MAPK cascade involved in innate immune response (GO:0035420)	4/232	0.0415541	0.309924	0.0534498	0.352206	-3.45962	11.0042	MEF2A;PSMD7;RAF1;RBX1	GO_Biological_Process_2017b
MAPK cascade involved in osmosensory signaling pathway (GO:0000161)	4/232	0.0415541	0.309924	0.0534498	0.352206	-3.45848	11.0006	MEF2A;PSMD7;RAF1;RBX1	GO_Biological_Process_2017b
sterol regulatory element binding protein cleavage (GO:0035103)	4/236	0.0437787	0.309924	0.0561924	0.352206	-3.51378	10.9932	GGA1;LGALS1;XPNPEP3;PCSK6	GO_Biological_Process_2017b
MAPK cascade involved in axon regeneration (GO:1903616)	4/237	0.0443452	0.309924	0.0568898	0.352206	-3.37774	10.5242	MEF2A;PSMD7;RAF1;RBX1	GO_Biological_Process_2017b
ERK1 and ERK2 cascade (GO:0070371)	4/245	0.0490255	0.309924	0.0626374	0.352206	-3.47469	10.4776	MEF2A;PSMD7;RAF1;RBX1	GO_Biological_Process_2017b
adenylate cyclase-activating serotonin receptor signaling pathway (GO:0007192)	2/30	0.0122061	0.309924	0.015709	0.352206	-2.37619	10.4691	FSHR;GNAS	GO_Biological_Process_2017b
actin ubiquitination (GO:0007014)	4/226	0.038341	0.309924	0.0494773	0.352206	-3.19717	10.4267	DCAF16;KLHL8;WWP2;RBX1	GO_Biological_Process_2017b
isopeptide cross-linking via N6-glycyl-L-lysine (GO:0018276)	4/226	0.038341	0.309924	0.0494773	0.352206	-3.19416	10.4169	DCAF16;KLHL8;WWP2;RBX1	GO_Biological_Process_2017b
protein ubiquitination (GO:0016567)	4/226	0.038341	0.309924	0.0494773	0.352206	-3.17679	10.3603	DCAF16;KLHL8;WWP2;RBX1	GO_Biological_Process_2017b
deoxyribose 5-phosphate phosphorylation (GO:0006019)	2/30	0.0122061	0.309924	0.015709	0.352206	-2.31429	10.1963	EPHA7;LIMK2	GO_Biological_Process_2017b
glucose 1-phosphate phosphorylation (GO:0006009)	2/30	0.0122061	0.309924	0.015709	0.352206	-2.30463	10.1538	EPHA7;LIMK2	GO_Biological_Process_2017b
organic acid phosphorylation (GO:0031388)	2/30	0.0122061	0.309924	0.015709	0.352206	-2.30396	10.1508	EPHA7;LIMK2	GO_Biological_Process_2017b
histone ubiquitination (GO:0016574)	4/235	0.0432164	0.309924	0.0554997	0.352206	-3.19836	10.0478	DCAF16;KLHL8;WWP2;RBX1	GO_Biological_Process_2017b
negative regulation of BMP signaling pathway (GO:0030514)	2/34	0.0155149	0.309924	0.0196475	0.352206	-2.39077	9.95985	PCSK6;LEMD3	GO_Biological_Process_2017b
regulation of cell proliferation (GO:0042127)	3/121	0.0305745	0.309924	0.0384898	0.352206	-2.82992	9.86961	CXCL10;CXCL9;CXCL11	GO_Biological_Process_2017b
regulation of cell proliferation in bone marrow (GO:0071863)	3/121	0.0305745	0.309924	0.0384898	0.352206	-2.82663	9.85812	CXCL10;CXCL9;CXCL11	GO_Biological_Process_2017b
regulation of cell proliferation involved in kidney development (GO:1901722)	3/121	0.0305745	0.309924	0.0384898	0.352206	-2.82493	9.8522	CXCL10;CXCL9;CXCL11	GO_Biological_Process_2017b
regulation of fat cell proliferation (GO:0070344)	3/121	0.0305745	0.309924	0.0384898	0.352206	-2.82166	9.8408	CXCL10;CXCL9;CXCL11	GO_Biological_Process_2017b
regulation of germ cell proliferation (GO:1905936)	3/121	0.0305745	0.309924	0.0384898	0.352206	-2.82006	9.83521	CXCL10;CXCL9;CXCL11	GO_Biological_Process_2017b
regulation of glial cell proliferation (GO:0060251)	3/121	0.0305745	0.309924	0.0384898	0.352206	-2.81949	9.83322	CXCL10;CXCL9;CXCL11	GO_Biological_Process_2017b
regulation of hemocyte proliferation (GO:0035206)	3/121	0.0305745	0.309924	0.0384898	0.352206	-2.81499	9.81754	CXCL10;CXCL9;CXCL11	GO_Biological_Process_2017b
regulation of hair follicle cell proliferation (GO:0071336)	3/121	0.0305745	0.309924	0.0384898	0.352206	-2.81467	9.81641	CXCL10;CXCL9;CXCL11	GO_Biological_Process_2017b
regulation of leukocyte proliferation (GO:0070663)	3/121	0.0305745	0.309924	0.0384898	0.352206	-2.81008	9.80039	CXCL10;CXCL9;CXCL11	GO_Biological_Process_2017b
regulation of cell proliferation involved in compound eye morphogenesis (GO:2000495)	3/122	0.031221	0.309924	0.0392706	0.352206	-2.82642	9.79826	CXCL10;CXCL9;CXCL11	GO_Biological_Process_2017b
regulation of mammary stem cell proliferation (GO:2000101)	3/121	0.0305745	0.309924	0.0384898	0.352206	-2.80932	9.79777	CXCL10;CXCL9;CXCL11	GO_Biological_Process_2017b
regulation of osteoblast proliferation (GO:0033688)	3/124	0.0325353	0.309924	0.0408563	0.352206	-2.85945	9.79484	CXCL10;CXCL9;CXCL11	GO_Biological_Process_2017b
regulation of cell proliferation involved in imaginal disc-derived wing morphogenesis (GO:0090256)	3/122	0.031221	0.309924	0.0392706	0.352206	-2.82246	9.78452	CXCL10;CXCL9;CXCL11	GO_Biological_Process_2017b
regulation of mesenchymal cell proliferation (GO:0010464)	3/121	0.0305745	0.309924	0.0384898	0.352206	-2.80539	9.78405	CXCL10;CXCL9;CXCL11	GO_Biological_Process_2017b
regulation of sebum secreting cell proliferation (GO:1904002)	3/121	0.0305745	0.309924	0.0384898	0.352206	-2.80326	9.7766	CXCL10;CXCL9;CXCL11	GO_Biological_Process_2017b
regulation of skeletal muscle cell proliferation (GO:0014857)	3/121	0.0305745	0.309924	0.0384898	0.352206	-2.8027	9.77465	CXCL10;CXCL9;CXCL11	GO_Biological_Process_2017b
regulation of synoviocyte proliferation (GO:1901645)	3/121	0.0305745	0.309924	0.0384898	0.352206	-2.79966	9.76405	CXCL10;CXCL9;CXCL11	GO_Biological_Process_2017b
regulation of cardiac muscle cell proliferation (GO:0060043)	3/123	0.0318746	0.309924	0.0400594	0.352206	-2.82839	9.74648	CXCL10;CXCL9;CXCL11	GO_Biological_Process_2017b
regulation of cell proliferation involved in heart morphogenesis (GO:2000136)	3/122	0.031221	0.309924	0.0392706	0.352206	-2.80804	9.73453	CXCL10;CXCL9;CXCL11	GO_Biological_Process_2017b
regulation of chorionic trophoblast cell proliferation (GO:1901382)	3/122	0.031221	0.309924	0.0392706	0.352206	-2.80522	9.72476	CXCL10;CXCL9;CXCL11	GO_Biological_Process_2017b
protein monoubiquitination (GO:0006513)	4/237	0.0443452	0.309924	0.0568898	0.352206	-3.1209	9.72394	DCAF16;KLHL8;WWP2;RBX1	GO_Biological_Process_2017b
regulation of cell proliferation involved in tissue homeostasis (GO:0060784)	3/122	0.031221	0.309924	0.0392706	0.352206	-2.80052	9.70846	CXCL10;CXCL9;CXCL11	GO_Biological_Process_2017b
regulation of epithelial cell proliferation (GO:0050678)	3/122	0.031221	0.309924	0.0392706	0.352206	-2.79962	9.70534	CXCL10;CXCL9;CXCL11	GO_Biological_Process_2017b
regulation of fibroblast proliferation (GO:0048145)	3/122	0.031221	0.309924	0.0392706	0.352206	-2.79431	9.68693	CXCL10;CXCL9;CXCL11	GO_Biological_Process_2017b
regulation of myoblast proliferation (GO:2000291)	3/123	0.0318746	0.309924	0.0400594	0.352206	-2.8091	9.68	CXCL10;CXCL9;CXCL11	GO_Biological_Process_2017b
regulation of neural precursor cell proliferation (GO:2000177)	3/123	0.0318746	0.309924	0.0400594	0.352206	-2.80247	9.65716	CXCL10;CXCL9;CXCL11	GO_Biological_Process_2017b
carbohydrate phosphorylation (GO:0046835)	2/35	0.0163956	0.309924	0.0206904	0.352206	-2.34278	9.63056	EPHA7;LIMK2	GO_Biological_Process_2017b
regulation of cell proliferation involved in kidney morphogenesis (GO:0061006)	3/124	0.0325353	0.309924	0.0408563	0.352206	-2.8103	9.62649	CXCL10;CXCL9;CXCL11	GO_Biological_Process_2017b
regulation of stem cell proliferation (GO:0072091)	3/125	0.0332033	0.309924	0.0416612	0.352206	-2.82559	9.62144	CXCL10;CXCL9;CXCL11	GO_Biological_Process_2017b
cellular response to lipopolysaccharide (GO:0071222)	3/132	0.0380779	0.309924	0.0475184	0.352206	-2.94185	9.61433	CXCL10;CXCL9;CXCL11	GO_Biological_Process_2017b
lipid phosphorylation (GO:0046834)	2/38	0.0191624	0.309924	0.0239539	0.352206	-2.42726	9.59932	EPHA7;LIMK2	GO_Biological_Process_2017b
adenylate cyclase-activating dopamine receptor signaling pathway (GO:0007191)	2/41	0.0221105	0.309924	0.0274134	0.352206	-2.49791	9.52129	FSHR;GNAS	GO_Biological_Process_2017b
positive regulation of adenylate cyclase activity involved in G-protein coupled receptor signaling pathway (GO:0010579)	2/38	0.0191624	0.309924	0.0239539	0.352206	-2.40588	9.51478	FSHR;GNAS	GO_Biological_Process_2017b
regulation of cell proliferation involved in embryonic placenta development (GO:0060723)	3/127	0.0345605	0.309924	0.043295	0.352206	-2.82246	9.49769	CXCL10;CXCL9;CXCL11	GO_Biological_Process_2017b
regulation of growth plate cartilage chondrocyte proliferation (GO:0003420)	3/126	0.0338783	0.309924	0.0424741	0.352206	-2.80317	9.48867	CXCL10;CXCL9;CXCL11	GO_Biological_Process_2017b
regulation of trophectodermal cell proliferation (GO:1904073)	3/127	0.0345605	0.309924	0.043295	0.352206	-2.81785	9.4822	CXCL10;CXCL9;CXCL11	GO_Biological_Process_2017b
adenylate cyclase-activating glucose-activated G-protein coupled receptor signaling pathway (GO:0010619)	2/32	0.0138171	0.309924	0.017631	0.352206	-2.21085	9.46653	FSHR;GNAS	GO_Biological_Process_2017b
adenylate cyclase-activating adrenergic receptor signaling pathway (GO:0071880)	2/43	0.0241733	0.309924	0.0298248	0.352206	-2.53535	9.43785	FSHR;GNAS	GO_Biological_Process_2017b
dendritic spine morphogenesis (GO:0060997)	3/131	0.0373603	0.309924	0.046658	0.352206	-2.86968	9.43307	MEF2A;GPM6A;FRY	GO_Biological_Process_2017b
regulation of smooth muscle cell proliferation (GO:0048660)	3/127	0.0345605	0.309924	0.043295	0.352206	-2.78933	9.38621	CXCL10;CXCL9;CXCL11	GO_Biological_Process_2017b
platelet aggregation (GO:0070527)	2/36	0.0172973	0.309924	0.021756	0.352206	-2.31023	9.37305	STXBP3;GNAS	GO_Biological_Process_2017b
glycoprotein catabolic process (GO:0006516)	2/37	0.0182197	0.309924	0.0228439	0.352206	-2.30239	9.22167	PPT1;PCSK6	GO_Biological_Process_2017b
vesicle fusion (GO:0006906)	3/131	0.0373603	0.309924	0.046658	0.352206	-2.76046	9.07403	TBC1D4;VAMP1;NCALD	GO_Biological_Process_2017b
nucleotide phosphorylation (GO:0046939)	2/35	0.0163956	0.309924	0.0206904	0.352206	-2.18228	8.97078	EPHA7;LIMK2	GO_Biological_Process_2017b
regulation of inflammatory response by sphingosine-1-phosphate signaling pathway (GO:0003378)	2/49	0.0308079	0.309924	0.0375379	0.352206	-2.50679	8.72358	SPNS3;SPNS2	GO_Biological_Process_2017b
viral entry into host cell (GO:0046718)	2/49	0.0308079	0.309924	0.0375379	0.352206	-2.42982	8.45575	WWP2;NECTIN1	GO_Biological_Process_2017b
cognition (GO:0050890)	2/35	0.0163956	0.309924	0.0206904	0.352206	-2.03819	8.37847	CYFIP1;GNAS	GO_Biological_Process_2017b
chemokine-mediated signaling pathway (GO:0070098)	3/139	0.0432975	0.309924	0.0537598	0.352206	-2.6262	8.24538	CXCL10;CXCL9;CXCL11	GO_Biological_Process_2017b
photosynthetic phosphorylation (GO:0009777)	2/48	0.0296571	0.309924	0.0362041	0.352206	-2.34068	8.23466	EPHA7;LIMK2	GO_Biological_Process_2017b
lysis of host organelle involved in viral entry into host cell (GO:0039664)	2/56	0.0393414	0.309924	0.047383	0.352206	-2.54391	8.23078	WWP2;NECTIN1	GO_Biological_Process_2017b
permeabilization of host organelle membrane involved in viral entry into host cell (GO:0039665)	2/56	0.0393414	0.309924	0.047383	0.352206	-2.52555	8.17136	WWP2;NECTIN1	GO_Biological_Process_2017b
RNA splicing (GO:0008380)	3/142	0.0456387	0.309924	0.0565499	0.352206	-2.62465	8.10229	HELB;DHX35;SNRPA1	GO_Biological_Process_2017b
regulation of endosomal vesicle fusion (GO:1905364)	2/49	0.0308079	0.309924	0.0375379	0.352206	-2.30181	8.01026	RABGAP1;TBC1D4	GO_Biological_Process_2017b
regulation of Golgi vesicle fusion to target membrane (GO:0048214)	2/49	0.0308079	0.309924	0.0375379	0.352206	-2.30062	8.0061	RABGAP1;TBC1D4	GO_Biological_Process_2017b
neuropeptide processing (GO:0061837)	2/45	0.0263117	0.309924	0.0323175	0.352206	-2.17998	7.93021	XPNPEP3;PCSK6	GO_Biological_Process_2017b
dibasic protein processing (GO:0090472)	2/45	0.0263117	0.309924	0.0323175	0.352206	-2.17878	7.92585	XPNPEP3;PCSK6	GO_Biological_Process_2017b
peptide bond cleavage involved in epidermal growth factor receptor ligand maturation (GO:0038005)	2/45	0.0263117	0.309924	0.0323175	0.352206	-2.17516	7.91265	XPNPEP3;PCSK6	GO_Biological_Process_2017b
protein processing in phagocytic vesicle (GO:1900756)	2/45	0.0263117	0.309924	0.0323175	0.352206	-2.17275	7.90391	XPNPEP3;PCSK6	GO_Biological_Process_2017b
protein splicing (GO:0030908)	2/45	0.0263117	0.309924	0.0323175	0.352206	-2.17114	7.89803	XPNPEP3;PCSK6	GO_Biological_Process_2017b
dendrite morphogenesis (GO:0048813)	2/49	0.0308079	0.309924	0.0375379	0.352206	-2.26401	7.87871	MEF2A;GPM6A	GO_Biological_Process_2017b
activation of plasma proteins involved in acute inflammatory response (GO:0002541)	2/47	0.0285239	0.309924	0.0348893	0.352206	-2.17638	7.74142	XPNPEP3;PCSK6	GO_Biological_Process_2017b
CAAX-box protein processing (GO:0071586)	2/48	0.0296571	0.309924	0.0362041	0.352206	-2.17714	7.65931	XPNPEP3;PCSK6	GO_Biological_Process_2017b
negative regulation of vesicle fusion (GO:0031339)	2/52	0.0343646	0.309924	0.0416504	0.352206	-2.24762	7.5761	RABGAP1;TBC1D4	GO_Biological_Process_2017b
protein autoprocessing (GO:0016540)	2/50	0.0319763	0.309924	0.0388904	0.352206	-2.17609	7.49174	XPNPEP3;PCSK6	GO_Biological_Process_2017b
adherens junction assembly (GO:0034333)	2/51	0.0331619	0.309924	0.0402613	0.352206	-2.18804	7.45325	VMP1;NECTIN1	GO_Biological_Process_2017b
sensory processing (GO:0050893)	2/49	0.0308079	0.309924	0.0375379	0.352206	-2.13766	7.43903	CYFIP1;GNAS	GO_Biological_Process_2017b
oxidative phosphorylation (GO:0006119)	2/58	0.0419263	0.309924	0.0503515	0.352206	-2.32601	7.37774	EPHA7;LIMK2	GO_Biological_Process_2017b
Notch receptor processing, ligand-independent (GO:0035334)	2/54	0.0368202	0.309924	0.0444819	0.352206	-2.21319	7.30731	XPNPEP3;PCSK6	GO_Biological_Process_2017b
protein initiator methionine removal involved in protein maturation (GO:0035551)	2/54	0.0368202	0.309924	0.0444819	0.352206	-2.20474	7.27939	XPNPEP3;PCSK6	GO_Biological_Process_2017b
muscle organ development (GO:0007517)	2/56	0.0393414	0.309924	0.047383	0.352206	-2.23992	7.24722	MEF2A;CXCL10	GO_Biological_Process_2017b
muscle organ morphogenesis (GO:0048644)	2/56	0.0393414	0.309924	0.047383	0.352206	-2.23838	7.24222	MEF2A;CXCL10	GO_Biological_Process_2017b
pharyngeal muscle development (GO:0043282)	2/56	0.0393414	0.309924	0.047383	0.352206	-2.23172	7.22069	MEF2A;CXCL10	GO_Biological_Process_2017b
skeletal muscle organ development (GO:0060538)	2/57	0.040626	0.309924	0.0488589	0.352206	-2.2338	7.15564	MEF2A;CXCL10	GO_Biological_Process_2017b
visceral muscle development (GO:0007522)	2/57	0.040626	0.309924	0.0488589	0.352206	-2.19383	7.02759	MEF2A;CXCL10	GO_Biological_Process_2017b
chloroplast RNA processing (GO:0031425)	2/55	0.0380727	0.309924	0.0459239	0.352206	-2.14535	7.01157	HELB;DHX35	GO_Biological_Process_2017b
ncRNA processing (GO:0034470)	2/55	0.0380727	0.309924	0.0459239	0.352206	-2.14135	6.99849	HELB;DHX35	GO_Biological_Process_2017b
RNA capping (GO:0036260)	2/55	0.0380727	0.309924	0.0459239	0.352206	-2.13942	6.99216	HELB;DHX35	GO_Biological_Process_2017b
regulation of vesicle fusion (GO:0031338)	2/58	0.0419263	0.309924	0.0503515	0.352206	-2.1762	6.90255	RABGAP1;TBC1D4	GO_Biological_Process_2017b
dsRNA fragmentation (GO:0031050)	2/56	0.0393414	0.309924	0.047383	0.352206	-2.13244	6.89946	HELB;DHX35	GO_Biological_Process_2017b
RNA 5'-end processing (GO:0000966)	2/56	0.0393414	0.309924	0.047383	0.352206	-2.12144	6.86388	HELB;DHX35	GO_Biological_Process_2017b
mitochondrial RNA processing (GO:0000963)	2/56	0.0393414	0.309924	0.047383	0.352206	-2.1102	6.8275	HELB;DHX35	GO_Biological_Process_2017b
zymogen activation (GO:0031638)	2/51	0.0331619	0.309924	0.0402613	0.352206	-2.0024	6.82087	XPNPEP3;PCSK6	GO_Biological_Process_2017b
conversion of ds siRNA to ss siRNA (GO:0036404)	2/56	0.0393414	0.309924	0.047383	0.352206	-2.09695	6.78465	HELB;DHX35	GO_Biological_Process_2017b
mitotic cytokinesis checkpoint (GO:0044878)	2/56	0.0393414	0.309924	0.047383	0.352206	-2.09511	6.77868	PSMD7;RBX1	GO_Biological_Process_2017b
mitotic G2 cell size control checkpoint (GO:0031569)	2/56	0.0393414	0.309924	0.047383	0.352206	-2.09161	6.76736	PSMD7;RBX1	GO_Biological_Process_2017b
positive regulation of vesicle fusion (GO:0031340)	2/57	0.040626	0.309924	0.0488589	0.352206	-2.11069	6.76128	RABGAP1;TBC1D4	GO_Biological_Process_2017b
regulation of synaptic vesicle fusion to presynaptic active zone membrane (GO:0031630)	2/60	0.0445732	0.309924	0.0533856	0.352206	-2.11485	6.5785	RABGAP1;TBC1D4	GO_Biological_Process_2017b
mitotic G2/M transition checkpoint (GO:0044818)	2/57	0.040626	0.309924	0.0488589	0.352206	-2.04046	6.53632	PSMD7;RBX1	GO_Biological_Process_2017b
negative regulation of Wnt signaling pathway (GO:0030178)	2/60	0.0445732	0.309924	0.0533856	0.352206	-2.05263	6.38497	WIF1;RAF1	GO_Biological_Process_2017b
RNA 3'-end processing (GO:0031123)	2/59	0.0432421	0.309924	0.0518605	0.352206	-2.00426	6.29527	HELB;DHX35	GO_Biological_Process_2017b
dADP phosphorylation (GO:0006174)	1/8	0.0439392	0.309924	0.0527619	0.352206	1.17188	-3.66207	AK9	GO_Biological_Process_2017b
CDP phosphorylation (GO:0061508)	1/8	0.0439392	0.309924	0.0527619	0.352206	1.18442	-3.70126	AK9	GO_Biological_Process_2017b
biotin transport (GO:0015878)	1/9	0.0492953	0.309924	0.0584519	0.352206	1.23125	-3.70598	PPT1	GO_Biological_Process_2017b
cellular lipid catabolic process (GO:0044242)	1/8	0.0439392	0.309924	0.0527619	0.352206	1.1993	-3.74775	PPT1	GO_Biological_Process_2017b
dGDP phosphorylation (GO:0006186)	1/8	0.0439392	0.309924	0.0527619	0.352206	1.20717	-3.77233	AK9	GO_Biological_Process_2017b
GDP phosphorylation (GO:0061568)	1/8	0.0439392	0.309924	0.0527619	0.352206	1.21697	-3.80297	AK9	GO_Biological_Process_2017b
dCDP phosphorylation (GO:0061570)	1/8	0.0439392	0.309924	0.0527619	0.352206	1.24578	-3.89299	AK9	GO_Biological_Process_2017b
elastin metabolic process (GO:0051541)	1/9	0.0492953	0.309924	0.0584519	0.352206	1.33978	-4.03265	PCSK6	GO_Biological_Process_2017b
chemorepulsion involved in precerebellar neuron migration (GO:0021950)	1/9	0.0492953	0.309924	0.0584519	0.352206	1.34883	-4.05989	EPHA7	GO_Biological_Process_2017b
positive regulation of extracellular matrix disassembly (GO:0090091)	1/9	0.0492953	0.309924	0.0584519	0.352206	1.35837	-4.08858	DDR2	GO_Biological_Process_2017b
chemorepulsion involved in embryonic olfactory bulb interneuron precursor migration (GO:0021834)	1/9	0.0492953	0.309924	0.0584519	0.352206	1.36273	-4.10171	EPHA7	GO_Biological_Process_2017b
chemorepulsion involved in interneuron migration from the subpallium to the cortex (GO:0021842)	1/9	0.0492953	0.309924	0.0584519	0.352206	1.39629	-4.20274	EPHA7	GO_Biological_Process_2017b
multicellular organismal lipid catabolic process (GO:0044240)	1/7	0.0385532	0.309924	0.047038	0.352206	1.29654	-4.22118	PPT1	GO_Biological_Process_2017b
positive regulation of bile acid biosynthetic process (GO:0070859)	1/8	0.0439392	0.309924	0.0527619	0.352206	1.37245	-4.28883	STARD4	GO_Biological_Process_2017b
glycoprotein metabolic process (GO:0009100)	1/8	0.0439392	0.309924	0.0527619	0.352206	1.38991	-4.34341	PCSK6	GO_Biological_Process_2017b
macropinocytosis (GO:0044351)	1/9	0.0492953	0.309924	0.0584519	0.352206	1.44567	-4.35136	PPT1	GO_Biological_Process_2017b
L-fucose catabolic process (GO:0042355)	1/9	0.0492953	0.309924	0.0584519	0.352206	1.4475	-4.35688	FUT9	GO_Biological_Process_2017b
negative regulation of activin receptor signaling pathway (GO:0032926)	1/9	0.0492953	0.309924	0.0584519	0.352206	1.45707	-4.38568	LEMD3	GO_Biological_Process_2017b
actin filament uncapping (GO:0051695)	1/8	0.0439392	0.309924	0.0527619	0.352206	1.40467	-4.38951	PDXP	GO_Biological_Process_2017b
negative chemotaxis (GO:0050919)	1/9	0.0492953	0.309924	0.0584519	0.352206	1.46446	-4.40791	EPHA7	GO_Biological_Process_2017b
regulation of large conductance calcium-activated potassium channel activity (GO:1902606)	1/9	0.0492953	0.309924	0.0584519	0.352206	1.49532	-4.5008	WWP2	GO_Biological_Process_2017b
regulation of homophilic cell adhesion (GO:1903385)	1/9	0.0492953	0.309924	0.0584519	0.352206	1.50346	-4.52529	EPHA7	GO_Biological_Process_2017b
cellular response to follicle-stimulating hormone stimulus (GO:0071372)	1/8	0.0439392	0.309924	0.0527619	0.352206	1.46671	-4.58338	FSHR	GO_Biological_Process_2017b
negative aerotaxis (GO:0052130)	1/9	0.0492953	0.309924	0.0584519	0.352206	1.53206	-4.61139	EPHA7	GO_Biological_Process_2017b
mannoprotein metabolic process (GO:0006056)	1/8	0.0439392	0.309924	0.0527619	0.352206	1.48442	-4.63872	PCSK6	GO_Biological_Process_2017b
negative regulation of nodal signaling pathway (GO:1900108)	1/9	0.0492953	0.309924	0.0584519	0.352206	1.559	-4.69247	LEMD3	GO_Biological_Process_2017b
endosome to melanosome transport (GO:0035646)	1/9	0.0492953	0.309924	0.0584519	0.352206	1.56409	-4.70779	AP1M1	GO_Biological_Process_2017b
negative chemotaxis in environment of other organism involved in symbiotic interaction (GO:0052223)	1/9	0.0492953	0.309924	0.0584519	0.352206	1.58891	-4.78249	EPHA7	GO_Biological_Process_2017b
intracellular distribution of mitochondria (GO:0048312)	1/8	0.0439392	0.309924	0.0527619	0.352206	1.60462	-5.01436	MEF2A	GO_Biological_Process_2017b
negative regulation of extracellular matrix disassembly (GO:0010716)	1/8	0.0439392	0.309924	0.0527619	0.352206	1.61925	-5.06008	DDR2	GO_Biological_Process_2017b
protein import into peroxisome matrix, substrate release (GO:0044721)	1/9	0.0492953	0.309924	0.0584519	0.352206	1.69448	-5.10026	PEX26	GO_Biological_Process_2017b
synaptic target inhibition (GO:0016201)	1/9	0.0492953	0.309924	0.0584519	0.352206	1.69763	-5.10973	EPHA7	GO_Biological_Process_2017b
6-alpha-maltosylglucose biosynthetic process (GO:0051680)	1/8	0.0439392	0.309924	0.0527619	0.352206	1.6808	-5.25242	ST6GALNAC5	GO_Biological_Process_2017b
negative regulation of transporter activity (GO:0032410)	1/8	0.0439392	0.309924	0.0527619	0.352206	1.68337	-5.26044	WWP2	GO_Biological_Process_2017b
regulation of anion transmembrane transport (GO:1903959)	1/9	0.0492953	0.309924	0.0584519	0.352206	1.76249	-5.30496	WWP2	GO_Biological_Process_2017b
positive regulation of hepatic stellate cell migration (GO:0061870)	1/6	0.0331372	0.309924	0.0412799	0.352206	1.57763	-5.37515	DDR2	GO_Biological_Process_2017b
plasma membrane raft organization (GO:0044857)	1/8	0.0439392	0.309924	0.0527619	0.352206	1.72341	-5.38557	PPT1	GO_Biological_Process_2017b
drug transmembrane export (GO:1990961)	1/9	0.0492953	0.309924	0.0584519	0.352206	1.78963	-5.38664	SLC22A3	GO_Biological_Process_2017b
gonad development (GO:0008406)	1/8	0.0439392	0.309924	0.0527619	0.352206	1.72453	-5.38907	FSHR	GO_Biological_Process_2017b
regulation of cell-cell adhesion mediated by cadherin (GO:2000047)	1/8	0.0439392	0.309924	0.0527619	0.352206	1.75509	-5.48457	EPHA7	GO_Biological_Process_2017b
disaccharide biosynthetic process (GO:0046351)	1/7	0.0385532	0.309924	0.047038	0.352206	1.68685	-5.49191	ST6GALNAC5	GO_Biological_Process_2017b
TDP phosphorylation (GO:0061571)	1/8	0.0439392	0.309924	0.0527619	0.352206	1.77522	-5.54747	AK9	GO_Biological_Process_2017b
UDP phosphorylation (GO:0061569)	1/8	0.0439392	0.309924	0.0527619	0.352206	1.7781	-5.55646	AK9	GO_Biological_Process_2017b
regulation of epithelial cell-cell adhesion involved in epithelium migration (GO:1903681)	1/8	0.0439392	0.309924	0.0527619	0.352206	1.78153	-5.56718	EPHA7	GO_Biological_Process_2017b
ceramide phosphoethanolamine catabolic process (GO:1905372)	1/7	0.0385532	0.309924	0.047038	0.352206	1.71542	-5.58491	PPT1	GO_Biological_Process_2017b
benomyl transmembrane transport (GO:1901477)	1/8	0.0439392	0.309924	0.0527619	0.352206	1.80671	-5.64587	SLC22A3	GO_Biological_Process_2017b
negative regulation of phosphatidylinositol 3-kinase activity (GO:0043553)	1/8	0.0439392	0.309924	0.0527619	0.352206	1.82064	-5.6894	PIK3IP1	GO_Biological_Process_2017b
globoside biosynthetic process (GO:0001576)	1/9	0.0492953	0.309924	0.0584519	0.352206	1.90303	-5.72797	ST6GALNAC5	GO_Biological_Process_2017b
positive regulation of fusion of virus membrane with host plasma membrane (GO:1903915)	1/8	0.0439392	0.309924	0.0527619	0.352206	1.84051	-5.75148	LGALS1	GO_Biological_Process_2017b
regulation of cell-cell adhesion (GO:0022407)	1/8	0.0439392	0.309924	0.0527619	0.352206	1.84418	-5.76298	EPHA7	GO_Biological_Process_2017b
regulation of signal transduction involved in mitotic G2 DNA damage checkpoint (GO:1902504)	1/8	0.0439392	0.309924	0.0527619	0.352206	1.84697	-5.77167	RINT1	GO_Biological_Process_2017b
regulation of homotypic cell-cell adhesion (GO:0034110)	1/8	0.0439392	0.309924	0.0527619	0.352206	1.84915	-5.7785	EPHA7	GO_Biological_Process_2017b
regulation of calcium-independent cell-cell adhesion (GO:0051040)	1/8	0.0439392	0.309924	0.0527619	0.352206	1.86748	-5.83579	EPHA7	GO_Biological_Process_2017b
negative regulation of 1-phosphatidylinositol-3-kinase activity (GO:0061902)	1/6	0.0331372	0.309924	0.0412799	0.352206	1.73843	-5.92301	PIK3IP1	GO_Biological_Process_2017b
regulation of calcium-dependent cell-cell adhesion (GO:0046586)	1/8	0.0439392	0.309924	0.0527619	0.352206	1.91016	-5.96916	EPHA7	GO_Biological_Process_2017b
regulation of peptidyl-tyrosine autophosphorylation (GO:1900084)	1/9	0.0492953	0.309924	0.0584519	0.352206	1.99089	-5.99245	EPHA7	GO_Biological_Process_2017b
snRNA pseudouridine synthesis (GO:0031120)	1/7	0.0385532	0.309924	0.047038	0.352206	1.88172	-6.12634	PUS7	GO_Biological_Process_2017b
regulation of leukocyte cell-cell adhesion (GO:1903037)	1/8	0.0439392	0.309924	0.0527619	0.352206	1.97702	-6.1781	EPHA7	GO_Biological_Process_2017b
sphinganine-1-phosphate catabolic process (GO:0051874)	1/7	0.0385532	0.309924	0.047038	0.352206	1.96027	-6.38207	PPT1	GO_Biological_Process_2017b
negative regulation of double-strand break repair via break-induced replication (GO:1901592)	1/7	0.0385532	0.309924	0.047038	0.352206	1.9743	-6.42777	HELB	GO_Biological_Process_2017b
positive regulation of ion transmembrane transport (GO:0034767)	1/9	0.0492953	0.309924	0.0584519	0.352206	2.17064	-6.53348	WWP2	GO_Biological_Process_2017b
positive regulation by host of symbiont adenylate cyclase activity (GO:0075076)	1/8	0.0439392	0.309924	0.0527619	0.352206	2.09608	-6.55014	FSHR	GO_Biological_Process_2017b
regulation of heterotypic cell-cell adhesion (GO:0034114)	1/8	0.0439392	0.309924	0.0527619	0.352206	2.11904	-6.62189	EPHA7	GO_Biological_Process_2017b
regulation of cysteine-type endopeptidase activity involved in apoptotic signaling pathway (GO:2001267)	1/7	0.0385532	0.309924	0.047038	0.352206	2.08165	-6.77727	EPHA7	GO_Biological_Process_2017b
regulation of ion transmembrane transporter activity (GO:0032412)	1/8	0.0439392	0.309924	0.0527619	0.352206	2.18158	-6.81732	WWP2	GO_Biological_Process_2017b
regulation of cysteine-type endopeptidase activity involved in execution phase of apoptosis (GO:2001270)	1/8	0.0439392	0.309924	0.0527619	0.352206	2.18859	-6.83922	EPHA7	GO_Biological_Process_2017b
positive regulation of protein transport (GO:0051222)	1/6	0.0331372	0.309924	0.0412799	0.352206	2.02806	-6.90981	SCFD1	GO_Biological_Process_2017b
mitochondrial respiratory chain complex II assembly (GO:0034553)	1/7	0.0385532	0.309924	0.047038	0.352206	2.14146	-6.97197	IMMP2L	GO_Biological_Process_2017b
regulation of osteoclast development (GO:2001204)	1/7	0.0385532	0.309924	0.047038	0.352206	2.14396	-6.98013	FSHR	GO_Biological_Process_2017b
regulation of osteoclast differentiation (GO:0045670)	1/7	0.0385532	0.309924	0.047038	0.352206	2.14496	-6.98337	FSHR	GO_Biological_Process_2017b
mRNA pseudouridine synthesis (GO:1990481)	1/7	0.0385532	0.309924	0.047038	0.352206	2.1843	-7.11147	PUS7	GO_Biological_Process_2017b
modulation by symbiont of host Rho protein signal transduction (GO:0044083)	1/7	0.0385532	0.309924	0.047038	0.352206	2.1978	-7.1554	RAF1	GO_Biological_Process_2017b
positive regulation by symbiont of host adenylate cyclase activity (GO:0075107)	1/7	0.0385532	0.309924	0.047038	0.352206	2.19867	-7.15825	FSHR	GO_Biological_Process_2017b
female gonad morphogenesis (GO:0061040)	1/6	0.0331372	0.309924	0.0412799	0.352206	2.11754	-7.21468	FSHR	GO_Biological_Process_2017b
isogloboside biosynthetic process (GO:1990387)	1/8	0.0439392	0.309924	0.0527619	0.352206	2.37211	-7.41272	ST6GALNAC5	GO_Biological_Process_2017b
regulation of establishment of protein localization to mitochondrion (GO:1903747)	1/7	0.0385532	0.309924	0.047038	0.352206	2.28829	-7.45003	KIAA0586	GO_Biological_Process_2017b
mRNA methylation (GO:0080009)	1/8	0.0439392	0.309924	0.0527619	0.352206	2.42147	-7.56698	HENMT1	GO_Biological_Process_2017b
growth plate cartilage development (GO:0003417)	1/6	0.0331372	0.309924	0.0412799	0.352206	2.28879	-7.79813	DDR2	GO_Biological_Process_2017b
negative regulation of protein import (GO:1904590)	1/6	0.0331372	0.309924	0.0412799	0.352206	2.33339	-7.95008	WWP2	GO_Biological_Process_2017b
fatty alcohol catabolic process (GO:1903174)	1/6	0.0331372	0.309924	0.0412799	0.352206	2.3785	-8.10378	PPT1	GO_Biological_Process_2017b
male meiosis I (GO:0007141)	1/7	0.0385532	0.309924	0.047038	0.352206	2.49743	-8.13094	MEI1	GO_Biological_Process_2017b
negative regulation of ion transmembrane transporter activity (GO:0032413)	1/6	0.0331372	0.309924	0.0412799	0.352206	2.40824	-8.2051	WWP2	GO_Biological_Process_2017b
regulation of establishment of protein localization to chromosome (GO:0070202)	1/8	0.0439392	0.309924	0.0527619	0.352206	2.65598	-8.2998	KIAA0586	GO_Biological_Process_2017b
positive regulation of signal transduction involved in mitotic G2 DNA damage checkpoint (GO:1902506)	1/6	0.0331372	0.309924	0.0412799	0.352206	2.46244	-8.38976	RINT1	GO_Biological_Process_2017b
negative regulation of oxidative phosphorylation uncoupler activity (GO:2000276)	1/6	0.0331372	0.309924	0.0412799	0.352206	2.49547	-8.50233	WWP2	GO_Biological_Process_2017b
photosystem II repair (GO:0010206)	1/6	0.0331372	0.309924	0.0412799	0.352206	2.5765	-8.77838	MSRB3	GO_Biological_Process_2017b
lipooligosaccharide biosynthetic process (GO:1901271)	1/6	0.0331372	0.309924	0.0412799	0.352206	2.62618	-8.94765	ST6GALNAC5	GO_Biological_Process_2017b
antigen transcytosis by M cells in mucosal-associated lymphoid tissue (GO:0002412)	1/6	0.0331372	0.309924	0.0412799	0.352206	2.63623	-8.98191	USO1	GO_Biological_Process_2017b
lipopolysaccharide core region biosynthetic process (GO:0009244)	1/6	0.0331372	0.309924	0.0412799	0.352206	2.77264	-9.44667	ST6GALNAC5	GO_Biological_Process_2017b
raffinose family oligosaccharide biosynthetic process (GO:0010325)	1/6	0.0331372	0.309924	0.0412799	0.352206	2.95549	-10.0697	ST6GALNAC5	GO_Biological_Process_2017b
immunoglobulin transcytosis in epithelial cells (GO:0002414)	1/6	0.0331372	0.309924	0.0412799	0.352206	2.95762	-10.0769	USO1	GO_Biological_Process_2017b
RNA methylation (GO:0001510)	1/6	0.0331372	0.309924	0.0412799	0.352206	3.06378	-10.4386	HENMT1	GO_Biological_Process_2017b
negative regulation of ion transmembrane transport (GO:0034766)	1/6	0.0331372	0.309924	0.0412799	0.352206	3.23416	-11.0191	WWP2	GO_Biological_Process_2017b
BTC-BT20	4/161	0.0128342	0.250804	0.00955533	0.186893	-1.83635	7.9985	CXCL10;CXCL9;LIMK2;GNAS	LINCS_L1000_Ligand_Perturbations_down
IL17-MCF7	4/160	0.0125683	0.250804	0.00935549	0.186893	-1.71089	7.48786	CXCL10;CXCL11;CXCL9;LGALS1	LINCS_L1000_Ligand_Perturbations_down
TGFA-MCF7	4/165	0.0139336	0.250804	0.0103829	0.186893	-1.64213	7.01759	CXCL10;GNAS;VAMP1;DDR2	LINCS_L1000_Ligand_Perturbations_down
IFNG-HS578T	6/138	0.000127135	0.0101708	0.000754563	0.0603651	-1.51543	13.5938	NELL2;CXCL10;CXCL11;CXCL9;TBC1D4;AFF1	LINCS_L1000_Ligand_Perturbations_up
HRG-BT20	5/152	0.00165813	0.0663254	0.00710097	0.284039	-1.57727	10.0978	CXCL10;CXCL9;TBC1D4;SLC20A1;GNAS	LINCS_L1000_Ligand_Perturbations_up
TGFA-MCF10A	4/160	0.0125683	0.251366	0.0390478	0.598459	-1.62132	7.09583	GPM6A;WIF1;GNAS;PUS7	LINCS_L1000_Ligand_Perturbations_up
IFNG-SKBR3	4/135	0.00703142	0.187505	0.0229347	0.598459	-1.27325	6.31199	CXCL10;CXCL11;CXCL9;TAPBPL	LINCS_L1000_Ligand_Perturbations_up
IFNG-MDAMB231	3/131	0.0373603	0.268135	0.0889393	0.598459	-1.15209	3.78708	CXCL10;CXCL11;CXCL9	LINCS_L1000_Ligand_Perturbations_up
IFNG-BT20	3/136	0.0410186	0.268135	0.0967949	0.598459	-1.15284	3.68184	CXCL11;CXCL9;TAPBPL	LINCS_L1000_Ligand_Perturbations_up
IFNA-BT20	3/137	0.0417713	0.268135	0.0984003	0.598459	-1.09769	3.48575	CXCL10;CXCL11;CXCL9	LINCS_L1000_Ligand_Perturbations_up
IFNA-SKBR3	3/138	0.042531	0.268135	0.100017	0.598459	-1.10337	3.48393	CXCL10;CXCL11;CXCL9	LINCS_L1000_Ligand_Perturbations_up
IRAK2_knockdown_96h_A375	8/300	0.000288035	0.800448	0.000223816	0.621986	-1.67536	13.6582	SLC25A15;LGALS1;KIAA0586;MKRN2;GNAS;NCAPD2;APBA1;RAF1	LINCS_L1000_Kinase_Perturbations_down
PAK3_knockdown_96h_HT29	6/300	0.00688005	0.816855	0.00575084	0.804215	-1.73187	8.62321	GPM6A;PIK3IP1;NAAA;SDAD1;FRY;DDR2	LINCS_L1000_Kinase_Perturbations_down
GABBR1_knockdown_96h_HT29	6/300	0.00688005	0.816855	0.00575084	0.804215	-1.73083	8.61805	RINT1;ZBTB6;TMOD2;JMJD1C;SNRPA1;TAPBPL	LINCS_L1000_Kinase_Perturbations_down
GSK3A_knockdown_96h_A375	6/300	0.00688005	0.816855	0.00575084	0.804215	-1.72928	8.61029	KLF12;SPAG11B;TMOD2;GNAS;WWP2;SNRPA1	LINCS_L1000_Kinase_Perturbations_down
GPR56_knockdown_96h_HEPG2	6/300	0.00688005	0.816855	0.00575084	0.804215	-1.72886	8.60822	ZBTB6;DHX35;FSHR;GNAS;SNRPA1;PCSK6	LINCS_L1000_Kinase_Perturbations_down
CSNK1E_knockdown_96h_A375	6/300	0.00688005	0.816855	0.00575084	0.804215	-1.71766	8.55245	LGALS1;KIAA0586;MKRN2;GNAS;APBA1;RAF1	LINCS_L1000_Kinase_Perturbations_down
PRKAA2_knockdown_96h_HEPG2	6/300	0.00688005	0.816855	0.00575084	0.804215	-1.70778	8.50328	RINT1;DCAF16;CXCL9;XPNPEP3;APBA1;LEMD3	LINCS_L1000_Kinase_Perturbations_down
HCAR1_knockdown_96h_A375	6/300	0.00688005	0.816855	0.00575084	0.804215	-1.70408	8.48482	SCFD1;PSMD7;SH3BP1;PTRH2;TAPBPL;SDAD1	LINCS_L1000_Kinase_Perturbations_down
NPY1R_knockdown_96h_A375	6/300	0.00688005	0.816855	0.00575084	0.804215	-1.69206	8.42499	LGALS1;KIAA0586;MKRN2;GNAS;APBA1;RAF1	LINCS_L1000_Kinase_Perturbations_down
GPR141_knockdown_96h_A375	6/300	0.00688005	0.816855	0.00575084	0.804215	-1.6806	8.36791	LGALS1;KIAA0586;MKRN2;GNAS;APBA1;RAF1	LINCS_L1000_Kinase_Perturbations_down
F2RL1_knockdown_96h_MCF7	6/300	0.00688005	0.816855	0.00575084	0.804215	-1.66749	8.30265	EPHA7;MKRN2;GNAS;TAPBPL;SDAD1;PUS7	LINCS_L1000_Kinase_Perturbations_down
GPR123_knockdown_96h_HA1E	5/300	0.0268865	0.816855	0.0232949	0.804215	-1.786	6.45841	KLF12;ZBTB6;LGALS1;APBA1;RBX1	LINCS_L1000_Kinase_Perturbations_down
MKNK1_knockdown_96h_A549	5/300	0.0268865	0.816855	0.0232949	0.804215	-1.77926	6.43402	LGALS1;FSHR;GNAS;VAMP1;GPC5	LINCS_L1000_Kinase_Perturbations_down
CSNK1E_knockdown_96h_HCC515	5/300	0.0268865	0.816855	0.0232949	0.804215	-1.76536	6.38379	PSMD7;RABGAP1;SH3BP1;GNAS;C22ORF46	LINCS_L1000_Kinase_Perturbations_down
FLT3_knockdown_96h_HEPG2	5/300	0.0268865	0.816855	0.0232949	0.804215	-1.75752	6.35543	LGALS1;POLR3B;STXBP3;FSHR;PTRH2	LINCS_L1000_Kinase_Perturbations_down
CHRM3_knockdown_96h_HEPG2	5/300	0.0268865	0.816855	0.0232949	0.804215	-1.75573	6.34895	GGA1;LGALS1;POLR3B;NAAA;AFF1	LINCS_L1000_Kinase_Perturbations_down
CDK9_knockdown_96h_A375	5/300	0.0268865	0.816855	0.0232949	0.804215	-1.75568	6.34875	RINT1;POLR3B;KIAA0586;ERI3;AFF1	LINCS_L1000_Kinase_Perturbations_down
ESR2_knockdown_96h_A549	5/300	0.0268865	0.816855	0.0232949	0.804215	-1.74688	6.31694	SH3BP1;FSHR;MKRN2;SDAD1;RAF1	LINCS_L1000_Kinase_Perturbations_down
CHEK2_knockdown_96h_A375	5/300	0.0268865	0.816855	0.0232949	0.804215	-1.74248	6.30103	KLF12;PSMD7;KIAA0586;FSHR;PCSK6	LINCS_L1000_Kinase_Perturbations_down
AKT1_knockdown_96h_HEPG2	5/300	0.0268865	0.816855	0.0232949	0.804215	-1.73818	6.28548	LGALS1;KIAA0586;FSHR;USO1;MKRN2	LINCS_L1000_Kinase_Perturbations_down
TYRO3_knockdown_96h_MCF7	5/300	0.0268865	0.816855	0.0232949	0.804215	-1.7378	6.2841	AGPAT5;USO1;SNRPA1;PUS7;LEMD3	LINCS_L1000_Kinase_Perturbations_down
GPR37_knockdown_96h_MCF7	5/300	0.0268865	0.816855	0.0232949	0.804215	-1.73292	6.26646	SLC25A15;GNA14;SCFD1;ZBTB6;SDAD1	LINCS_L1000_Kinase_Perturbations_down
FGFR1_knockdown_96h_HA1E	5/300	0.0268865	0.816855	0.0232949	0.804215	-1.72681	6.24438	RINT1;RABGAP1;WIF1;GNAS;APBA1	LINCS_L1000_Kinase_Perturbations_down
LPAR6_knockdown_96h_HEPG2	5/300	0.0268865	0.816855	0.0232949	0.804215	-1.72324	6.23145	DHX35;GNAS;GPC5;LEMD3;ART3	LINCS_L1000_Kinase_Perturbations_down
EDNRB_knockdown_96h_HCC515	5/300	0.0268865	0.816855	0.0232949	0.804215	-1.72001	6.21979	PSMD7;RABGAP1;SH3BP1;GNAS;RAF1	LINCS_L1000_Kinase_Perturbations_down
MAP4K3_knockdown_96h_HT29	5/300	0.0268865	0.816855	0.0232949	0.804215	-1.71114	6.18772	SPAG11B;SCFD1;PSMD7;FSHR;GNAS	LINCS_L1000_Kinase_Perturbations_down
GPR65_knockdown_96h_HA1E	5/300	0.0268865	0.816855	0.0232949	0.804215	-1.70784	6.17576	RINT1;KLF12;WIF1;SNRPA1;PEX26	LINCS_L1000_Kinase_Perturbations_down
NR4A2_knockdown_96h_A375	5/300	0.0268865	0.816855	0.0232949	0.804215	-1.70619	6.16982	GNA14;SCFD1;PSMD7;SH3BP1;TAPBPL	LINCS_L1000_Kinase_Perturbations_down
ROCK2_knockdown_96h_MCF7	5/300	0.0268865	0.816855	0.0232949	0.804215	-1.69696	6.13643	GGA1;KLF12;KIAA0586;C22ORF46;LEMD3	LINCS_L1000_Kinase_Perturbations_down
LYN_knockdown_96h_HA1E	5/300	0.0268865	0.816855	0.0232949	0.804215	-1.69568	6.13181	RINT1;GGA1;ZBTB6;DHX35;ERI3	LINCS_L1000_Kinase_Perturbations_down
GPR78_knockdown_96h_HCC515	5/300	0.0268865	0.816855	0.0232949	0.804215	-1.69346	6.12377	MEF2A;SCFD1;ZBTB6;MKRN2;SDAD1	LINCS_L1000_Kinase_Perturbations_down
ELTD1_knockdown_96h_A375	5/300	0.0268865	0.816855	0.0232949	0.804215	-1.6928	6.1214	SLC22A3;SCFD1;SH3BP1;TAPBPL;SDAD1	LINCS_L1000_Kinase_Perturbations_down
ATM_knockdown_96h_A375	5/300	0.0268865	0.816855	0.0232949	0.804215	-1.68821	6.1048	KLF12;PSMD7;SH3BP1;FSHR;PCSK6	LINCS_L1000_Kinase_Perturbations_down
ESR2_knockdown_96h_A375	5/300	0.0268865	0.816855	0.0232949	0.804215	-1.6857	6.0957	KLF12;LGALS1;KIAA0586;MKRN2;NCAPD2	LINCS_L1000_Kinase_Perturbations_down
CLIC4_knockdown_96h_PC3	5/300	0.0268865	0.816855	0.0232949	0.804215	-1.68561	6.0954	SCFD1;KIAA0586;DHX35;FSHR;MKRN2	LINCS_L1000_Kinase_Perturbations_down
F2RL1_knockdown_96h_HT29	5/300	0.0268865	0.816855	0.0232949	0.804215	-1.68504	6.09332	RINT1;ZBTB6;SLC20A1;JMJD1C;SNRPA1	LINCS_L1000_Kinase_Perturbations_down
MAS1L_knockdown_96h_HEPG2	5/300	0.0268865	0.816855	0.0232949	0.804215	-1.68119	6.0794	RINT1;DHX35;FSHR;TMOD2;GNAS	LINCS_L1000_Kinase_Perturbations_down
RORC_knockdown_96h_A375	5/300	0.0268865	0.816855	0.0232949	0.804215	-1.67909	6.07179	CAP1;LGALS1;KIAA0586;TMOD2;MKRN2	LINCS_L1000_Kinase_Perturbations_down
STK33_knockdown_96h_A375	5/300	0.0268865	0.816855	0.0232949	0.804215	-1.67907	6.07175	KLF12;FSHR;MKRN2;GNAS;SNRPA1	LINCS_L1000_Kinase_Perturbations_down
OXGR1_knockdown_96h_A549	5/300	0.0268865	0.816855	0.0232949	0.804215	-1.67815	6.06839	LGALS1;FSHR;GNAS;GPC5;SDAD1	LINCS_L1000_Kinase_Perturbations_down
CAMK1_knockdown_96h_HA1E	5/300	0.0268865	0.816855	0.0232949	0.804215	-1.67651	6.06247	LGALS1;XPNPEP3;FSHR;ERI3;PUS7	LINCS_L1000_Kinase_Perturbations_down
MAP2K5_knockdown_96h_HA1E	5/300	0.0268865	0.816855	0.0232949	0.804215	-1.67643	6.0622	GGA1;SCFD1;ERI3;GNAS;WWP2	LINCS_L1000_Kinase_Perturbations_down
CFTR_knockdown_96h_A375	5/300	0.0268865	0.816855	0.0232949	0.804215	-1.6762	6.06136	SCFD1;PSMD7;SH3BP1;GNAS;TAPBPL	LINCS_L1000_Kinase_Perturbations_down
TAAR9_knockdown_96h_A375	5/300	0.0268865	0.816855	0.0232949	0.804215	-1.65977	6.00194	SCFD1;PSMD7;SH3BP1;TAPBPL;AFF1	LINCS_L1000_Kinase_Perturbations_down
RIPK1_knockdown_96h_MCF7	5/300	0.0268865	0.816855	0.0232949	0.804215	-1.65776	5.99466	AGPAT5;KIAA0586;SNRPA1;PUS7;LEMD3	LINCS_L1000_Kinase_Perturbations_down
GPR133_knockdown_96h_A375	5/300	0.0268865	0.816855	0.0232949	0.804215	-1.65108	5.97051	GNA14;PSMD7;SH3BP1;TAPBPL;AFF1	LINCS_L1000_Kinase_Perturbations_down
MAP2K1_knockdown_96h_HA1E	5/300	0.0268865	0.816855	0.0232949	0.804215	-1.64322	5.94209	WIF1;KIAA0586;TMOD2;APBA1;SNRPA1	LINCS_L1000_Kinase_Perturbations_down
MAP3K8_knockdown_96h_HT29	5/300	0.0268865	0.816855	0.0232949	0.804215	-1.62659	5.88197	DCAF16;USO1;PPT1;PUS7;NCALD	LINCS_L1000_Kinase_Perturbations_down
PRKAA2_knockdown_96h_A375	5/300	0.0268865	0.816855	0.0232949	0.804215	-1.62558	5.8783	GPM6A;LGALS1;MKRN2;APBA1;RAF1	LINCS_L1000_Kinase_Perturbations_down
RET_knockdown_96h_A375	5/300	0.0268865	0.816855	0.0232949	0.804215	-1.62219	5.86603	LGALS1;PTRH2;NAAA;SNRPA1;PUS7	LINCS_L1000_Kinase_Perturbations_down
LPAR1_knockdown_96h_PC3	5/300	0.0268865	0.816855	0.0232949	0.804215	-1.62165	5.86409	RINT1;POLR3B;GPC5;SNRPA1;TAPBPL	LINCS_L1000_Kinase_Perturbations_down
BDKRB2_knockdown_96h_HEPG2	5/300	0.0268865	0.816855	0.0232949	0.804215	-1.62015	5.85867	KIAA0586;MKRN2;GNAS;APBA1;PCSK6	LINCS_L1000_Kinase_Perturbations_down
SIK3_knockdown_96h_MCF7	5/300	0.0268865	0.816855	0.0232949	0.804215	-1.61656	5.84569	RNF13;GNAS;RAF1;LEMD3;ART3	LINCS_L1000_Kinase_Perturbations_down
TAAR1_knockdown_96h_PC3	5/300	0.0268865	0.816855	0.0232949	0.804215	-1.61226	5.83015	RINT1;SLC20A1;FUT9;GPC5;NCALD	LINCS_L1000_Kinase_Perturbations_down
PRKACB_knockdown_96h_HA1E	5/300	0.0268865	0.816855	0.0232949	0.804215	-1.61087	5.8251	KLF12;RNF13;PTRH2;MKRN2;GNAS	LINCS_L1000_Kinase_Perturbations_down
MRGPRX3_knockdown_96h_MCF7	5/300	0.0268865	0.816855	0.0232949	0.804215	-1.59879	5.78145	KLF12;RNF13;PCSK6;LEMD3;ART3	LINCS_L1000_Kinase_Perturbations_down
KSR2_knockdown_96h_HT29	6/300	0.00688005	0.816855	0.00541129	0.800247	-1.75304	8.72859	NELL2;GGA1;KLF12;FSHR;WWP2;GPC5	LINCS_L1000_Kinase_Perturbations_up
GABRP_knockdown_96h_A549	6/300	0.00688005	0.816855	0.00541129	0.800247	-1.75022	8.71457	SPAG11B;TMOD2;NAAA;GPC5;TAPBPL;PCSK6	LINCS_L1000_Kinase_Perturbations_up
RARG_knockdown_96h_HT29	6/300	0.00688005	0.816855	0.00541129	0.800247	-1.73795	8.6535	NELL2;GGA1;KLF12;FUT9;FSHR;ERI3	LINCS_L1000_Kinase_Perturbations_up
GPR151_knockdown_96h_A375	6/300	0.00688005	0.816855	0.00541129	0.800247	-1.71475	8.53796	KLF12;XPNPEP3;FSHR;TMOD2;PUS7;NCALD	LINCS_L1000_Kinase_Perturbations_up
EDNRB_knockdown_96h_A375	6/300	0.00688005	0.816855	0.00541129	0.800247	-1.69509	8.44005	MEF2A;KIAA0586;FSHR;PTRH2;TMOD2;MKRN2	LINCS_L1000_Kinase_Perturbations_up
GPR62_knockdown_96h_HA1E	6/300	0.00688005	0.816855	0.00541129	0.800247	-1.68581	8.39386	ZBTB6;WIF1;ERI3;APBA1;GPC5;SDAD1	LINCS_L1000_Kinase_Perturbations_up
ITPR3_knockdown_96h_MCF7	6/300	0.00688005	0.816855	0.00541129	0.800247	-1.65713	8.25107	KLF12;SPAG11B;XPNPEP3;WWP2;SNRPA1;PCSK6	LINCS_L1000_Kinase_Perturbations_up
HNF4G_knockdown_96h_A549	5/300	0.0268865	0.816855	0.0222031	0.800247	-1.82176	6.58771	SPAG11B;TMOD2;C22ORF46;GPC5;TAPBPL	LINCS_L1000_Kinase_Perturbations_up
IKBKB_knockdown_96h_HCC515	5/300	0.0268865	0.816855	0.0222031	0.800247	-1.81193	6.55216	KLF12;FUT9;DHX35;C22ORF46;PCSK6	LINCS_L1000_Kinase_Perturbations_up
ERBB4_knockdown_96h_HEPG2	5/300	0.0268865	0.816855	0.0222031	0.800247	-1.80623	6.53154	GGA1;WIF1;LIMK2;WWP2;ART3	LINCS_L1000_Kinase_Perturbations_up
ITPR1_knockdown_96h_A549	5/300	0.0268865	0.816855	0.0222031	0.800247	-1.79419	6.48803	SPAG11B;TMOD2;NAAA;GPC5;TAPBPL	LINCS_L1000_Kinase_Perturbations_up
PRKAA2_knockdown_96h_PC3	5/300	0.0268865	0.816855	0.0222031	0.800247	-1.76419	6.37953	EPHA7;POLR3B;FUT9;NCAPD2;GPC5	LINCS_L1000_Kinase_Perturbations_up
NR1H3_knockdown_96h_A375	5/300	0.0268865	0.816855	0.0222031	0.800247	-1.76397	6.37876	XPNPEP3;FSHR;TMOD2;TAPBPL;NCALD	LINCS_L1000_Kinase_Perturbations_up
FLT1_knockdown_96h_A375	5/300	0.0268865	0.816855	0.0222031	0.800247	-1.74777	6.32018	SPAG11B;FUT9;LIMK2;WWP2;TAPBPL	LINCS_L1000_Kinase_Perturbations_up
CLIC4_knockdown_96h_HCC515	5/300	0.0268865	0.816855	0.0222031	0.800247	-1.74509	6.31048	FUT9;ERI3;TAPBPL;PCSK6;RAF1	LINCS_L1000_Kinase_Perturbations_up
FER_knockdown_96h_HEPG2	5/300	0.0268865	0.816855	0.0222031	0.800247	-1.73424	6.27125	SLC22A3;XPNPEP3;FSHR;LIMK2;APBA1	LINCS_L1000_Kinase_Perturbations_up
RARB_knockdown_96h_MCF7	5/300	0.0268865	0.816855	0.0222031	0.800247	-1.73252	6.26501	KLF12;SPAG11B;RNF13;SNRPA1;PCSK6	LINCS_L1000_Kinase_Perturbations_up
PIM2_knockdown_96h_MCF7	5/300	0.0268865	0.816855	0.0222031	0.800247	-1.72655	6.24341	KLF12;SPAG11B;XPNPEP3;SNRPA1;PCSK6	LINCS_L1000_Kinase_Perturbations_up
GPR78_knockdown_96h_HA1E	5/300	0.0268865	0.816855	0.0222031	0.800247	-1.72527	6.23882	ZBTB6;FUT9;TMOD2;WWP2;PCSK6	LINCS_L1000_Kinase_Perturbations_up
GRIN3A_knockdown_96h_PC3	5/300	0.0268865	0.816855	0.0222031	0.800247	-1.72168	6.22583	DCAF16;PIK3IP1;XPNPEP3;ART3;PEX26	LINCS_L1000_Kinase_Perturbations_up
EPHA3_knockdown_96h_A549	5/300	0.0268865	0.816855	0.0222031	0.800247	-1.71657	6.20733	KLF12;STXBP3;FSHR;TMOD2;SDAD1	LINCS_L1000_Kinase_Perturbations_up
MYLK_knockdown_96h_A549	5/300	0.0268865	0.816855	0.0222031	0.800247	-1.71381	6.19735	SPAG11B;TMOD2;NAAA;C22ORF46;TAPBPL	LINCS_L1000_Kinase_Perturbations_up
PAK2_knockdown_96h_HT29	5/300	0.0268865	0.816855	0.0222031	0.800247	-1.70676	6.17186	CXCL9;SCFD1;USO1;SNRPA1;PUS7	LINCS_L1000_Kinase_Perturbations_up
GPR151_knockdown_96h_HT29	5/300	0.0268865	0.816855	0.0222031	0.800247	-1.70117	6.15164	DCAF16;SCFD1;USO1;SDAD1;PUS7	LINCS_L1000_Kinase_Perturbations_up
GPR83_knockdown_96h_A375	5/300	0.0268865	0.816855	0.0222031	0.800247	-1.69917	6.14441	MEF2A;KIAA0586;FSHR;TMOD2;MKRN2	LINCS_L1000_Kinase_Perturbations_up
MAP2K5_knockdown_96h_HCC515	5/300	0.0268865	0.816855	0.0222031	0.800247	-1.69128	6.11588	RINT1;FUT9;TMOD2;WWP2;PCSK6	LINCS_L1000_Kinase_Perturbations_up
PIK3CA_knockdown_96h_MCF7	5/300	0.0268865	0.816855	0.0222031	0.800247	-1.68338	6.08731	DCAF16;PIK3IP1;ERI3;TMOD2;RBX1	LINCS_L1000_Kinase_Perturbations_up
SMO_knockdown_96h_HEPG2	5/300	0.0268865	0.816855	0.0222031	0.800247	-1.68033	6.0763	XPNPEP3;FSHR;LIMK2;APBA1;PCSK6	LINCS_L1000_Kinase_Perturbations_up
GPR133_knockdown_96h_A549	5/300	0.0268865	0.816855	0.0222031	0.800247	-1.67257	6.04823	KLF12;STXBP3;PIK3IP1;SDAD1;LEMD3	LINCS_L1000_Kinase_Perturbations_up
ULK1_knockdown_96h_HEPG2	5/300	0.0268865	0.816855	0.0222031	0.800247	-1.67077	6.04173	SLC22A3;POLR3B;VAMP1;C22ORF46;WWP2	LINCS_L1000_Kinase_Perturbations_up
TRIO_knockdown_96h_HA1E	5/300	0.0268865	0.816855	0.0222031	0.800247	-1.66879	6.03456	ZBTB6;WIF1;ERI3;VAMP1;SDAD1	LINCS_L1000_Kinase_Perturbations_up
GPR39_knockdown_96h_MCF7	5/300	0.0268865	0.816855	0.0222031	0.800247	-1.66779	6.03094	DHX35;LIMK2;TMOD2;ST6GALNAC5;NCALD	LINCS_L1000_Kinase_Perturbations_up
UTS2R_knockdown_96h_HT29	5/300	0.0268865	0.816855	0.0222031	0.800247	-1.66738	6.02946	NELL2;GGA1;ERI3;WWP2;GPC5	LINCS_L1000_Kinase_Perturbations_up
MAP2K1_knockdown_96h_PC3	5/300	0.0268865	0.816855	0.0222031	0.800247	-1.66655	6.02645	KLF12;FSHR;C22ORF46;AFF1;PEX26	LINCS_L1000_Kinase_Perturbations_up
ITPR2_knockdown_96h_A375	5/300	0.0268865	0.816855	0.0222031	0.800247	-1.66296	6.01347	GGA1;FUT9;FSHR;TMOD2;C22ORF46	LINCS_L1000_Kinase_Perturbations_up
HIPK1_knockdown_96h_A375	5/300	0.0268865	0.816855	0.0222031	0.800247	-1.66203	6.01011	DCAF16;LIMK2;USO1;MKRN2;SNRPA1	LINCS_L1000_Kinase_Perturbations_up
P2RY8_knockdown_96h_HEPG2	5/300	0.0268865	0.816855	0.0222031	0.800247	-1.66124	6.00724	SLC22A3;KIAA0586;APBA1;PCSK6;NCALD	LINCS_L1000_Kinase_Perturbations_up
PIM3_knockdown_96h_HA1E	5/300	0.0268865	0.816855	0.0222031	0.800247	-1.66071	6.00533	WIF1;GPC5;SNRPA1;SDAD1;RAF1	LINCS_L1000_Kinase_Perturbations_up
OXGR1_knockdown_96h_PC3	5/300	0.0268865	0.816855	0.0222031	0.800247	-1.65906	5.99937	GGA1;ZBTB6;XPNPEP3;ERI3;ST6GALNAC5	LINCS_L1000_Kinase_Perturbations_up
PIK3CG_knockdown_96h_A549	5/300	0.0268865	0.816855	0.0222031	0.800247	-1.65622	5.98909	TMOD2;NAAA;C22ORF46;GPC5;TAPBPL	LINCS_L1000_Kinase_Perturbations_up
GPR64_knockdown_96h_HT29	5/300	0.0268865	0.816855	0.0222031	0.800247	-1.64343	5.94285	KLF12;STXBP3;C22ORF46;WWP2;APBA1	LINCS_L1000_Kinase_Perturbations_up
PPARA_knockdown_96h_HT29	5/300	0.0268865	0.816855	0.0222031	0.800247	-1.64142	5.93559	DCAF16;CXCL9;SCFD1;C22ORF46;PUS7	LINCS_L1000_Kinase_Perturbations_up
TRPM5_knockdown_96h_HT29	5/300	0.0268865	0.816855	0.0222031	0.800247	-1.6333	5.90623	KLF12;STXBP3;C22ORF46;WWP2;APBA1	LINCS_L1000_Kinase_Perturbations_up
PAK3_knockdown_96h_HCC515	5/300	0.0268865	0.816855	0.0222031	0.800247	-1.63145	5.89954	SH3BP1;XPNPEP3;FSHR;PCSK6;FRY	LINCS_L1000_Kinase_Perturbations_up
O3FAR1_knockdown_96h_HCC515	5/300	0.0268865	0.816855	0.0222031	0.800247	-1.62911	5.89108	GGA1;ZBTB6;PTRH2;APBA1;ST6GALNAC5	LINCS_L1000_Kinase_Perturbations_up
PAK3_knockdown_96h_HEPG2	5/300	0.0268865	0.816855	0.0222031	0.800247	-1.60194	5.79282	SLC22A3;POLR3B;C22ORF46;WWP2;ART3	LINCS_L1000_Kinase_Perturbations_up
GPRC6A_knockdown_96h_HEPG2	5/300	0.0268865	0.816855	0.0222031	0.800247	-1.59951	5.78405	SLC22A3;KIAA0586;XPNPEP3;MKRN2;APBA1	LINCS_L1000_Kinase_Perturbations_up
LGR6_knockdown_96h_PC3	5/300	0.0268865	0.816855	0.0222031	0.800247	-1.58102	5.71718	GGA1;ZBTB6;XPNPEP3;ERI3;ST6GALNAC5	LINCS_L1000_Kinase_Perturbations_up
GPR174_knockdown_96h_HCC515	5/300	0.0268865	0.816855	0.0222031	0.800247	-1.57439	5.69321	XPNPEP3;GNAS;PCSK6;FRY;PEX26	LINCS_L1000_Kinase_Perturbations_up
RNA polymerase_Homo sapiens_hsa03020	2/32	0.0138171	0.554462	0.0128507	0.521638	-1.96506	8.41408	POLR3B;POLR1B	KEGG_2016
Chemokine signaling pathway_Homo sapiens_hsa04062	4/187	0.0210437	0.554462	0.0156546	0.521638	-1.90223	7.3448	CXCL10;CXCL11;CXCL9;RAF1	KEGG_2016
Toll-like receptor signaling pathway_Homo sapiens_hsa04620	3/106	0.0217433	0.554462	0.0177564	0.521638	-1.82102	6.97167	CXCL10;CXCL11;CXCL9	KEGG_2016
Pyrimidine metabolism_Homo sapiens_hsa00240	3/105	0.0212124	0.554462	0.0173277	0.521638	-1.73479	6.68445	POLR3B;POLR1B;AK9	KEGG_2016
Ovarian steroidogenesis_Homo sapiens_hsa04913	2/50	0.0319763	0.554462	0.028683	0.521638	-1.79929	6.19452	FSHR;GNAS	KEGG_2016
Lysosome_Homo sapiens_hsa04142	3/123	0.0318746	0.554462	0.0259564	0.521638	-1.67413	5.76895	GGA1;PPT1;AP1M1	KEGG_2016
Long-term depression_Homo sapiens_hsa04730	2/60	0.0445732	0.554462	0.0396289	0.521638	-1.68564	5.24339	GNAS;RAF1	KEGG_2016
Phospholipase D signaling pathway_Homo sapiens_hsa04072	3/144	0.0472338	0.554462	0.0384662	0.521638	-1.69283	5.16761	AGPAT5;GNAS;RAF1	KEGG_2016
Vitamin B6 metabolism_Homo sapiens_hsa00750	1/6	0.0331372	0.554462	0.0352362	0.521638	-0.0117598	0.0400669	PDXP	KEGG_2016
