# Supplementary material for: Identification of Candidate Signature Genes and Key Regulators Associated With Trypanotolerance in the Sheko Breed
Source: Front Genet. 2019 Nov 14;10:1095. doi: 10.3389/fgene.2019.01095 (PMC6872528; doi:10.3389/fgene.2019.01095)
Supplement: Supplementary Table 6 — Functionally enriched gene list identified by CLR analysis. [file Table_6.xls]

## Sheet: Enriched gene list
Term	Overlap	P.value	Adjusted.P.value	Old.P.value	Old.Adjusted.P.value	Z.score	Combined.Score	Genes	database
ubiquitin protein ligase activity involved in ERAD pathway (GO:1904264)	4/150	0.000718358	0.0457354	0.000509634	0.0438755	-2.51062	18.1733	RNF103;UBE2R2;RNF181;UBR1	GO_Molecular_Function_2017b
ubiquitin protein ligase activity involved in chloroplast disassembly (GO:1904822)	3/143	0.00680251	0.223341	0.00537008	0.210869	-2.43894	12.1715	UBE2R2;RNF181;UBR1	GO_Molecular_Function_2017b
ubiquitin-ubiquitin ligase activity (GO:0034450)	3/148	0.00747575	0.223341	0.0058969	0.210869	-2.46095	12.049	UBE2R2;RNF181;UBR1	GO_Molecular_Function_2017b
ubiquitin protein ligase activity (GO:0061630)	4/390	0.0209442	0.223341	0.0149938	0.210869	-3.02509	11.6947	RNF103;UBE2R2;RNF181;UBR1	GO_Molecular_Function_2017b
glycerol channel activity (GO:0015254)	2/14	0.000637734	0.0457354	0.000689144	0.0438755	-1.27093	9.35101	AQP7;AQP3	GO_Molecular_Function_2017b
cadherin binding (GO:0045296)	3/275	0.0381488	0.223341	0.0302301	0.210869	-2.61938	8.55559	VAPB;CAPG;CHMP5	GO_Molecular_Function_2017b
cadherin binding involved in cell-cell adhesion (GO:0098641)	3/294	0.045027	0.22632	0.0357729	0.210869	-2.64116	8.18891	VAPB;CAPG;CHMP5	GO_Molecular_Function_2017b
water channel activity (GO:0015250)	2/10	0.000317555	0.0457354	0.000381334	0.0438755	-0.858461	6.91478	AQP7;AQP3	GO_Molecular_Function_2017b
gamma-glutamyl carboxylase activity (GO:0008488)	1/6	0.016093	0.223341	0.01718	0.210869	-1.02424	4.22945	GGCX	GO_Molecular_Function_2017b
chloride channel inhibitor activity (GO:0019869)	1/16	0.0423517	0.22632	0.0412322	0.210869	-1.18162	3.73599	VAMP8	GO_Molecular_Function_2017b
long-chain fatty acid transporting porin activity (GO:0015483)	1/17	0.0449394	0.22632	0.0436061	0.210869	-1.18361	3.67208	AQP7	GO_Molecular_Function_2017b
monocarboxylic acid transmembrane transporter activity (GO:0008028)	1/11	0.0293095	0.223341	0.0292776	0.210869	-1.02838	3.63003	AQP7	GO_Molecular_Function_2017b
G-protein beta/gamma-subunit complex binding (GO:0031683)	1/17	0.0449394	0.22632	0.0436061	0.210869	-1.15879	3.59507	GNAS	GO_Molecular_Function_2017b
cysteine-type carboxypeptidase activity (GO:0016807)	1/14	0.0371556	0.223341	0.0364674	0.210869	-1.08855	3.5842	CTSZ	GO_Molecular_Function_2017b
carboxylic acid-transporting ATPase activity (GO:0033284)	1/12	0.0319318	0.223341	0.0316799	0.210869	-0.99982	3.44353	AQP7	GO_Molecular_Function_2017b
carboxypeptidase activity (GO:0004180)	1/14	0.0371556	0.223341	0.0364674	0.210869	-1.02825	3.38565	CTSZ	GO_Molecular_Function_2017b
peptide-methionine (R)-S-oxide reductase activity (GO:0033743)	1/8	0.0214007	0.223341	0.0220363	0.210869	-0.877996	3.37531	MSRB3	GO_Molecular_Function_2017b
ethanolamine transmembrane transporter activity (GO:0034228)	1/15	0.0397571	0.223341	0.0388526	0.210869	-1.04557	3.37193	AQP7	GO_Molecular_Function_2017b
methylammonium transmembrane transporter activity (GO:0015200)	1/15	0.0397571	0.223341	0.0388526	0.210869	-1.03032	3.32275	AQP7	GO_Molecular_Function_2017b
insulin-like growth factor receptor binding (GO:0005159)	1/14	0.0371556	0.223341	0.0364674	0.210869	-0.989506	3.25809	GNAS	GO_Molecular_Function_2017b
serine-type carboxypeptidase activity (GO:0004185)	1/15	0.0397571	0.223341	0.0388526	0.210869	-0.998412	3.21984	CTSZ	GO_Molecular_Function_2017b
beta-N-acetylglucosaminylglycopeptide beta-1,4-galactosyltransferase activity (GO:0003831)	1/8	0.0214007	0.223341	0.0220363	0.210869	-0.836287	3.21497	B4GALT1	GO_Molecular_Function_2017b
UDP-galactose:beta-N-acetylglucosamine beta-1,3-galactosyltransferase activity (GO:0008499)	1/12	0.0319318	0.223341	0.0316799	0.210869	-0.925642	3.18805	B4GALT1	GO_Molecular_Function_2017b
UDP-galactosyltransferase activity (GO:0035250)	1/13	0.0345472	0.223341	0.0340765	0.210869	-0.903739	3.04147	B4GALT1	GO_Molecular_Function_2017b
histone demethylase activity (H3-K9 specific) (GO:0032454)	1/13	0.0345472	0.223341	0.0340765	0.210869	-0.893681	3.00762	KDM3A	GO_Molecular_Function_2017b
alpha-1,2-galactosyltransferase activity (GO:0031278)	1/9	0.024044	0.223341	0.0244558	0.210869	-0.742821	2.76914	B4GALT1	GO_Molecular_Function_2017b
adenyl-nucleotide exchange factor activity (GO:0000774)	1/10	0.0266802	0.223341	0.0268696	0.210869	-0.752685	2.7276	BAG1	GO_Molecular_Function_2017b
alpha-1,3-galactosyltransferase activity (GO:0001962)	1/9	0.024044	0.223341	0.0244558	0.210869	-0.707406	2.63712	B4GALT1	GO_Molecular_Function_2017b
beta-1,3-galactosyltransferase activity (GO:0048531)	1/9	0.024044	0.223341	0.0244558	0.210869	-0.705513	2.63006	B4GALT1	GO_Molecular_Function_2017b
leucine binding (GO:0070728)	1/11	0.0293095	0.223341	0.0292776	0.210869	-0.737529	2.60336	UBR1	GO_Molecular_Function_2017b
galactinol-sucrose galactosyltransferase activity (GO:0047274)	1/9	0.024044	0.223341	0.0244558	0.210869	-0.695339	2.59214	B4GALT1	GO_Molecular_Function_2017b
galactinol-raffinose galactosyltransferase activity (GO:0047268)	1/9	0.024044	0.223341	0.0244558	0.210869	-0.691624	2.57828	B4GALT1	GO_Molecular_Function_2017b
ionotropic glutamate receptor binding (GO:0035255)	1/13	0.0345472	0.223341	0.0340765	0.210869	-0.75576	2.54346	GNAS	GO_Molecular_Function_2017b
galactosyltransferase activity (GO:0008378)	1/9	0.024044	0.223341	0.0244558	0.210869	-0.660567	2.46251	B4GALT1	GO_Molecular_Function_2017b
galactolipid galactosyltransferase activity (GO:0046480)	1/9	0.024044	0.223341	0.0244558	0.210869	-0.655113	2.44218	B4GALT1	GO_Molecular_Function_2017b
hydroxyproline O-galactosyltransferase activity (GO:1990714)	1/9	0.024044	0.223341	0.0244558	0.210869	-0.625825	2.333	B4GALT1	GO_Molecular_Function_2017b
kaempferol 3-O-galactosyltransferase activity (GO:0033834)	1/9	0.024044	0.223341	0.0244558	0.210869	-0.623857	2.32566	B4GALT1	GO_Molecular_Function_2017b
raffinose-raffinose alpha-galactotransferase activity (GO:0047234)	1/9	0.024044	0.223341	0.0244558	0.210869	-0.613794	2.28814	B4GALT1	GO_Molecular_Function_2017b
late endosome membrane (GO:0031902)	3/115	0.00371123	0.217641	0.00294655	0.196304	-2.56838	14.3737	VAMP8;CHMP3;VAMP5	GO_Cellular_Component_2017b
multivesicular body (GO:0005771)	3/94	0.00209669	0.217641	0.00168287	0.196304	-2.29421	14.1493	SFTPB;CHMP3;VAMP5	GO_Cellular_Component_2017b
multivesicular body, internal vesicle (GO:0097487)	3/138	0.00616692	0.217641	0.00486718	0.196304	-2.78043	14.1484	SFTPB;CTSZ;CHMP3	GO_Cellular_Component_2017b
clathrin-coated phagocytic vesicle (GO:0045336)	2/44	0.00629496	0.217641	0.00572345	0.196304	-1.99575	10.1145	SFTPB;RAB22A	GO_Cellular_Component_2017b
multivesicular body membrane (GO:0032585)	2/53	0.00902872	0.217641	0.0081025	0.196304	-1.97247	9.28509	VAMP8;SFTPB	GO_Cellular_Component_2017b
phagocytic vesicle membrane (GO:0030670)	2/69	0.0149547	0.217641	0.0132396	0.196304	-2.05393	8.63212	VAMP8;RAB22A	GO_Cellular_Component_2017b
late endosome (GO:0005770)	2/83	0.021179	0.217641	0.0186286	0.196304	-2.07425	7.99572	CHMP3;VAMP5	GO_Cellular_Component_2017b
centriole (GO:0005814)	2/84	0.0216585	0.217641	0.0190439	0.196304	-1.99857	7.65922	CAPG;TTBK2	GO_Cellular_Component_2017b
clathrin-coated endocytic vesicle membrane (GO:0030669)	2/86	0.022631	0.217641	0.0198861	0.196304	-1.95307	7.39909	VAMP8;SFTPB	GO_Cellular_Component_2017b
aleurone grain (GO:0033095)	2/124	0.0442614	0.217641	0.0386701	0.196304	-2.22784	6.94562	CTSZ;CHMP3	GO_Cellular_Component_2017b
late endosome lumen (GO:0031906)	2/97	0.0282929	0.217641	0.0247925	0.196304	-1.92557	6.86493	CHMP3;VAMP5	GO_Cellular_Component_2017b
amorphous vesicle (GO:1990006)	2/124	0.0442614	0.217641	0.0386701	0.196304	-2.19858	6.85438	CTSZ;CHMP3	GO_Cellular_Component_2017b
carotenoid vesicle (GO:0043702)	2/124	0.0442614	0.217641	0.0386701	0.196304	-2.17041	6.76656	CTSZ;CHMP3	GO_Cellular_Component_2017b
chitosome (GO:0045009)	2/124	0.0442614	0.217641	0.0386701	0.196304	-2.1576	6.72662	CTSZ;CHMP3	GO_Cellular_Component_2017b
ciliary vesicle (GO:0097721)	2/124	0.0442614	0.217641	0.0386701	0.196304	-2.15482	6.71796	CTSZ;CHMP3	GO_Cellular_Component_2017b
Cvt vesicle (GO:0033107)	2/124	0.0442614	0.217641	0.0386701	0.196304	-2.14393	6.684	CTSZ;CHMP3	GO_Cellular_Component_2017b
cytoplasmic vesicle (GO:0031410)	2/124	0.0442614	0.217641	0.0386701	0.196304	-2.08745	6.50793	CTSZ;CHMP3	GO_Cellular_Component_2017b
esterosome (GO:0033117)	2/124	0.0442614	0.217641	0.0386701	0.196304	-2.08733	6.50755	CTSZ;CHMP3	GO_Cellular_Component_2017b
fusiform vesicle (GO:0120002)	2/124	0.0442614	0.217641	0.0386701	0.196304	-2.07936	6.4827	CTSZ;CHMP3	GO_Cellular_Component_2017b
secretory vesicle (GO:0099503)	2/126	0.0455518	0.217641	0.0397947	0.196304	-2.06586	6.38125	CTSZ;CHMP3	GO_Cellular_Component_2017b
granular vesicle (GO:1990005)	2/124	0.0442614	0.217641	0.0386701	0.196304	-2.03368	6.34029	CTSZ;CHMP3	GO_Cellular_Component_2017b
gut granule (GO:0044840)	2/124	0.0442614	0.217641	0.0386701	0.196304	-2.02101	6.30078	CTSZ;CHMP3	GO_Cellular_Component_2017b
merozoite dense granule (GO:0020026)	2/124	0.0442614	0.217641	0.0386701	0.196304	-2.0101	6.26677	CTSZ;CHMP3	GO_Cellular_Component_2017b
coated vesicle (GO:0030135)	2/126	0.0455518	0.217641	0.0397947	0.196304	-2.02822	6.26497	CTSZ;CHMP3	GO_Cellular_Component_2017b
osmiophilic body (GO:0044310)	2/124	0.0442614	0.217641	0.0386701	0.196304	-1.99194	6.21016	CTSZ;CHMP3	GO_Cellular_Component_2017b
mitochondrion-derived vesicle (GO:0099073)	2/127	0.0462023	0.217641	0.0403616	0.196304	-2.01371	6.19162	CTSZ;CHMP3	GO_Cellular_Component_2017b
ficolin-1-rich granule lumen (GO:1904813)	2/123	0.0436214	0.217641	0.0381127	0.196304	-1.96092	6.14201	KCMF1;CTSZ	GO_Cellular_Component_2017b
pericanalicular vesicle (GO:0033675)	2/124	0.0442614	0.217641	0.0386701	0.196304	-1.96647	6.13077	CTSZ;CHMP3	GO_Cellular_Component_2017b
piccolo-bassoon transport vesicle (GO:1990257)	2/124	0.0442614	0.217641	0.0386701	0.196304	-1.947	6.07004	CTSZ;CHMP3	GO_Cellular_Component_2017b
Golgi-associated vesicle (GO:0005798)	2/132	0.0495058	0.217641	0.0432431	0.202239	-1.99885	6.00789	CTSZ;CHMP3	GO_Cellular_Component_2017b
pigment granule (GO:0048770)	2/124	0.0442614	0.217641	0.0386701	0.196304	-1.91888	5.98239	CTSZ;CHMP3	GO_Cellular_Component_2017b
synaptic vesicle protein transport vesicle (GO:0097547)	2/124	0.0442614	0.217641	0.0386701	0.196304	-1.90715	5.94582	CTSZ;CHMP3	GO_Cellular_Component_2017b
anterior cell cortex (GO:0061802)	1/11	0.0293095	0.217641	0.0295309	0.196304	-0.118269	0.417471	CTSZ	GO_Cellular_Component_2017b
alveolar lamellar body (GO:0097208)	1/10	0.0266802	0.217641	0.0271019	0.196304	-0.0455054	0.164904	SFTPB	GO_Cellular_Component_2017b
cell cortex region (GO:0099738)	1/11	0.0293095	0.217641	0.0295309	0.196304	-0.0249944	0.0882263	CTSZ	GO_Cellular_Component_2017b
Golgi trans cisterna (GO:0000138)	1/14	0.0371556	0.217641	0.0367831	0.196304	-0.00887996	0.0292385	B4GALT1	GO_Cellular_Component_2017b
Golgi trans cisterna membrane (GO:1990676)	1/10	0.0266802	0.217641	0.0271019	0.196304	0.00910609	-0.0329989	B4GALT1	GO_Cellular_Component_2017b
axonal growth cone (GO:0044295)	1/8	0.0214007	0.217641	0.0222268	0.196304	0.0086765	-0.0333554	GPM6A	GO_Cellular_Component_2017b
lamellar body membrane (GO:0097232)	1/8	0.0214007	0.217641	0.0222268	0.196304	0.0381613	-0.146705	SFTPB	GO_Cellular_Component_2017b
equatorial cell cortex (GO:1990753)	1/11	0.0293095	0.217641	0.0295309	0.196304	0.151623	-0.535205	CTSZ	GO_Cellular_Component_2017b
integral component of nuclear inner membrane (GO:0005639)	1/12	0.0319318	0.217641	0.031954	0.196304	0.190161	-0.654944	LEMD3	GO_Cellular_Component_2017b
lamellar body (GO:0042599)	1/7	0.0187504	0.217641	0.0197805	0.196304	0.186198	-0.740424	SFTPB	GO_Cellular_Component_2017b
epidermal lamellar body (GO:0097209)	1/11	0.0293095	0.217641	0.0295309	0.196304	0.293999	-1.03777	SFTPB	GO_Cellular_Component_2017b
posterior cell cortex (GO:0061803)	1/11	0.0293095	0.217641	0.0295309	0.196304	0.312265	-1.10225	CTSZ	GO_Cellular_Component_2017b
leading edge of axonal growth cone (GO:0061916)	1/8	0.0214007	0.217641	0.0222268	0.196304	0.403732	-1.55208	GPM6A	GO_Cellular_Component_2017b
DNA-directed RNA polymerase III complex (GO:0005666)	1/17	0.0449394	0.217641	0.0439837	0.202239	1.17917	-3.65832	POLR3B	GO_Cellular_Component_2017b
positive regulation of centrosome duplication (GO:0010825)	2/17	0.000948161	0.133232	0.00132117	0.181295	-3.28609	22.8744	CHMP3;CHMP5	GO_Biological_Process_2017b
viral entry into host cell (GO:0046718)	3/49	0.000313949	0.125155	0.00043318	0.181295	-2.77996	22.4239	VAMP8;CHMP3;CHMP5	GO_Biological_Process_2017b
regulation of centrosome duplication (GO:0010824)	2/18	0.00106484	0.133232	0.00146532	0.181295	-3.24638	22.2213	CHMP3;CHMP5	GO_Biological_Process_2017b
transpiration (GO:0010148)	2/12	0.000464137	0.125155	0.000709448	0.181295	-2.8074	21.5477	AQP7;AQP3	GO_Biological_Process_2017b
transepithelial water transport (GO:0035377)	2/14	0.000637734	0.125155	0.000932165	0.181295	-2.92006	21.4846	AQP7;AQP3	GO_Biological_Process_2017b
viral budding via host ESCRT complex (GO:0039702)	2/23	0.00174565	0.152259	0.0022929	0.199992	-3.14068	19.9453	CHMP3;CHMP5	GO_Biological_Process_2017b
water transport (GO:0006833)	2/13	0.000547577	0.125155	0.000817117	0.181295	-2.6314	19.7618	AQP7;AQP3	GO_Biological_Process_2017b
regulation of centriole replication (GO:0046599)	2/26	0.00223084	0.175121	0.00287349	0.223762	-3.02566	18.4728	CHMP3;CHMP5	GO_Biological_Process_2017b
negative regulation of centrosome duplication (GO:0010826)	2/19	0.00118805	0.133232	0.00161664	0.181295	-2.69593	18.1582	CHMP3;CHMP5	GO_Biological_Process_2017b
Golgi to endosome transport (GO:0006895)	3/100	0.00250064	0.178455	0.00313552	0.223762	-3.00963	18.0313	VAMP8;CHMP3;CHMP5	GO_Biological_Process_2017b
multivesicular body assembly (GO:0036258)	2/32	0.00336951	0.201631	0.00421883	0.23376	-2.88282	16.4119	CHMP3;CHMP5	GO_Biological_Process_2017b
virion attachment to host cell (GO:0019062)	2/33	0.00358072	0.201631	0.00446647	0.23376	-2.91344	16.4091	CHMP3;CHMP5	GO_Biological_Process_2017b
amphisome-lysosome fusion (GO:0061911)	3/138	0.00616692	0.201631	0.007526	0.23376	-3.21482	16.3588	VAMP8;CHMP3;VAMP5	GO_Biological_Process_2017b
autophagosome-endosome fusion (GO:0061910)	3/138	0.00616692	0.201631	0.007526	0.23376	-3.2123	16.346	VAMP8;CHMP3;VAMP5	GO_Biological_Process_2017b
autophagosome-lysosome fusion (GO:0061909)	3/138	0.00616692	0.201631	0.007526	0.23376	-3.21009	16.3347	VAMP8;CHMP3;VAMP5	GO_Biological_Process_2017b
autophagosome membrane docking (GO:0016240)	2/23	0.00174565	0.152259	0.0022929	0.199992	-2.49694	15.8572	VAMP8;CHMP3	GO_Biological_Process_2017b
COPII vesicle coating (GO:0048208)	3/168	0.0105552	0.201631	0.0127078	0.23376	-3.41429	15.5389	VAPB;CTSZ;CAPG	GO_Biological_Process_2017b
neutrophil degranulation (GO:0043312)	4/487	0.0422541	0.20957	0.0505534	0.23376	-4.86325	15.3876	VAMP8;KCMF1;B4GALT1;CTSZ	GO_Biological_Process_2017b
nuclear envelope organization (GO:0006998)	2/35	0.00402119	0.201631	0.0049815	0.23376	-2.7445	15.1391	LEMD3;CHMP5	GO_Biological_Process_2017b
renal water transport (GO:0003097)	2/38	0.00472657	0.201631	0.00580282	0.23376	-2.66134	14.2503	AQP7;AQP3	GO_Biological_Process_2017b
ubiquitin-dependent protein catabolic process via the N-end rule pathway (GO:0071596)	3/195	0.0157274	0.201631	0.0187613	0.23376	-3.39012	14.077	UBE2R2;RNF181;UBR1	GO_Biological_Process_2017b
protein heterotrimerization (GO:0070208)	2/36	0.00425039	0.201631	0.00524881	0.23376	-2.51115	13.7127	MAT2A;CHMP3	GO_Biological_Process_2017b
ubiquitin-dependent ERAD pathway (GO:0030433)	3/247	0.029089	0.20957	0.0342452	0.23376	-3.63681	12.8648	RNF103;UBE2R2;RNF181	GO_Biological_Process_2017b
actin ubiquitination (GO:0007014)	3/226	0.0231492	0.20362	0.0273839	0.23376	-3.38642	12.7526	RNF103;UBE2R2;RNF181	GO_Biological_Process_2017b
isopeptide cross-linking via N6-glycyl-L-lysine (GO:0018276)	3/226	0.0231492	0.20362	0.0273839	0.23376	-3.38322	12.7405	RNF103;UBE2R2;RNF181	GO_Biological_Process_2017b
protein ubiquitination (GO:0016567)	3/226	0.0231492	0.20362	0.0273839	0.23376	-3.36503	12.672	RNF103;UBE2R2;RNF181	GO_Biological_Process_2017b
histone ubiquitination (GO:0016574)	3/235	0.0256046	0.20944	0.0302239	0.23376	-3.45694	12.6696	RNF103;UBE2R2;RNF181	GO_Biological_Process_2017b
protein monoubiquitination (GO:0006513)	3/237	0.0261686	0.20944	0.0308755	0.23376	-3.47183	12.6486	RNF103;UBE2R2;RNF181	GO_Biological_Process_2017b
endosomal transport (GO:0016197)	2/65	0.0133503	0.201631	0.0156717	0.23376	-2.84277	12.27	CHMP3;CHMP5	GO_Biological_Process_2017b
endosome to pigment granule transport (GO:0043485)	2/65	0.0133503	0.201631	0.0156717	0.23376	-2.83998	12.258	CHMP3;CHMP5	GO_Biological_Process_2017b
synaptic vesicle endosomal processing (GO:0099532)	2/65	0.0133503	0.201631	0.0156717	0.23376	-2.83577	12.2398	CHMP3;CHMP5	GO_Biological_Process_2017b
trans-Golgi network to recycling endosome transport (GO:0044795)	2/65	0.0133503	0.201631	0.0156717	0.23376	-2.83451	12.2343	CHMP3;CHMP5	GO_Biological_Process_2017b
endosomal vesicle fusion (GO:0034058)	2/57	0.0103854	0.201631	0.0123025	0.23376	-2.65936	12.1462	VAMP8;VAMP5	GO_Biological_Process_2017b
viral genome integration into host DNA (GO:0044826)	2/70	0.0153682	0.201631	0.0179558	0.23376	-2.89222	12.0763	CHMP3;CHMP5	GO_Biological_Process_2017b
vesicle fusion with endoplasmic reticulum (GO:0048279)	2/47	0.00715623	0.201631	0.00860864	0.23376	-2.44305	12.0681	VAMP8;VAMP5	GO_Biological_Process_2017b
viral life cycle (GO:0019058)	2/70	0.0153682	0.201631	0.0179558	0.23376	-2.8899	12.0666	CHMP3;CHMP5	GO_Biological_Process_2017b
vesicle fusion with Golgi cis cisterna membrane (GO:1990670)	2/47	0.00715623	0.201631	0.00860864	0.23376	-2.44071	12.0565	VAMP8;VAMP5	GO_Biological_Process_2017b
virus maturation (GO:0019075)	2/70	0.0153682	0.201631	0.0179558	0.23376	-2.88558	12.0486	CHMP3;CHMP5	GO_Biological_Process_2017b
protein autoubiquitination (GO:0051865)	3/253	0.0309211	0.20957	0.0363559	0.23376	-3.46405	12.0421	RNF103;UBE2R2;RNF181	GO_Biological_Process_2017b
vesicle fusion with vacuole (GO:0051469)	2/47	0.00715623	0.201631	0.00860864	0.23376	-2.4368	12.0372	VAMP8;VAMP5	GO_Biological_Process_2017b
vesicle fusion with vesicle (GO:0061782)	2/47	0.00715623	0.201631	0.00860864	0.23376	-2.4346	12.0264	VAMP8;VAMP5	GO_Biological_Process_2017b
early endosome to recycling endosome transport (GO:0061502)	2/66	0.0137439	0.201631	0.0161177	0.23376	-2.78587	11.9435	CHMP3;CHMP5	GO_Biological_Process_2017b
viral release from host cell (GO:0019076)	2/73	0.0166379	0.201631	0.0193901	0.23376	-2.91139	11.9253	CHMP3;CHMP5	GO_Biological_Process_2017b
vesicle fusion with nuclear membrane involved in mitotic nuclear envelope reassembly (GO:0007086)	2/57	0.0103854	0.201631	0.0123025	0.23376	-2.58779	11.8193	VAMP8;VAMP5	GO_Biological_Process_2017b
Golgi vesicle fusion to target membrane (GO:0048210)	2/55	0.0096964	0.201631	0.0115168	0.23376	-2.49374	11.561	VAMP8;VAMP5	GO_Biological_Process_2017b
virion assembly (GO:0019068)	2/76	0.017951	0.201631	0.0208712	0.23376	-2.87446	11.5556	CHMP3;CHMP5	GO_Biological_Process_2017b
phagosome-lysosome fusion (GO:0090385)	2/52	0.00870296	0.201631	0.0103818	0.23376	-2.43385	11.5464	VAMP8;VAMP5	GO_Biological_Process_2017b
vesicle fusion with Golgi apparatus (GO:0048280)	2/59	0.0110956	0.201631	0.0131111	0.23376	-2.55868	11.5171	VAMP8;VAMP5	GO_Biological_Process_2017b
endosome transport via multivesicular body sorting pathway (GO:0032509)	2/73	0.0166379	0.201631	0.0193901	0.23376	-2.81168	11.5169	CHMP3;CHMP5	GO_Biological_Process_2017b
intracellular transport of virus (GO:0075733)	2/71	0.0157866	0.201631	0.0184287	0.23376	-2.77052	11.4938	CHMP3;CHMP5	GO_Biological_Process_2017b
retrograde transport, endosome to plasma membrane (GO:1990126)	2/76	0.017951	0.201631	0.0208712	0.23376	-2.85663	11.484	CHMP3;CHMP5	GO_Biological_Process_2017b
vesicle fusion with peroxisome (GO:0019817)	2/65	0.0133503	0.201631	0.0156717	0.23376	-2.6475	11.4272	VAMP8;VAMP5	GO_Biological_Process_2017b
vesicle fusion with endoplasmic reticulum-Golgi intermediate compartment (ERGIC) membrane (GO:1990668)	2/53	0.00902872	0.201631	0.0107543	0.23376	-2.41407	11.3638	VAMP8;VAMP5	GO_Biological_Process_2017b
SNARE complex assembly (GO:0035493)	2/63	0.0125783	0.201631	0.014796	0.23376	-2.55216	11.1677	VAMP8;VAMP5	GO_Biological_Process_2017b
late endosome to lysosome transport (GO:1902774)	2/79	0.0193066	0.20362	0.0223982	0.23376	-2.81373	11.1067	CHMP3;CHMP5	GO_Biological_Process_2017b
protein heterotetramerization (GO:0051290)	2/62	0.0121999	0.201631	0.0143664	0.23376	-2.47767	10.9174	MAT2A;CHMP3	GO_Biological_Process_2017b
endocytosis involved in viral entry into host cell (GO:0075509)	2/80	0.0197678	0.20362	0.0229172	0.23376	-2.75893	10.8252	VAMP8;RAB22A	GO_Biological_Process_2017b
multivesicular body sorting pathway (GO:0071985)	2/80	0.0197678	0.20362	0.0229172	0.23376	-2.75603	10.8138	CHMP3;CHMP5	GO_Biological_Process_2017b
neurotransmitter receptor transport, plasma membrane to endosome (GO:0099646)	2/82	0.020704	0.20362	0.0239702	0.23376	-2.76679	10.728	CHMP3;CHMP5	GO_Biological_Process_2017b
viral genome replication (GO:0019079)	2/83	0.021179	0.20362	0.0245041	0.23376	-2.74745	10.5907	CHMP3;CHMP5	GO_Biological_Process_2017b
early endosome to late endosome transport (GO:0045022)	2/81	0.0202336	0.20362	0.0234413	0.23376	-2.63319	10.2705	CHMP3;CHMP5	GO_Biological_Process_2017b
protein deglycation (GO:0036525)	2/89	0.0241232	0.20362	0.0278088	0.23376	-2.75453	10.2595	GGCX;MSRB3	GO_Biological_Process_2017b
protein heterooligomerization (GO:0051291)	2/77	0.0183982	0.201631	0.0213751	0.23376	-2.5435	10.1626	MAT2A;CHMP3	GO_Biological_Process_2017b
autophagosome maturation (GO:0097352)	2/103	0.031596	0.20957	0.0361669	0.23376	-2.83401	9.79073	VAMP8;CHMP3	GO_Biological_Process_2017b
vesicle fusion (GO:0006906)	2/131	0.0488384	0.211419	0.0553323	0.235154	-2.72412	8.22477	VAMP8;VAMP5	GO_Biological_Process_2017b
positive regulation of early endosome to late endosome transport (GO:2000643)	1/15	0.0397571	0.20957	0.0448219	0.23376	-2.40766	7.76461	CHMP3	GO_Biological_Process_2017b
intermediate filament polymerization (GO:0045107)	1/11	0.0293095	0.20957	0.0338033	0.23376	-1.94445	6.8636	CHMP3	GO_Biological_Process_2017b
disruption of host cell envelope during viral entry (GO:0098994)	1/16	0.0423517	0.20957	0.0475573	0.23376	-2.13646	6.75494	VAMP8	GO_Biological_Process_2017b
positive regulation by organism of innate immune response in other organism involved in symbiotic interaction (GO:0052305)	1/15	0.0397571	0.20957	0.0448219	0.23376	-2.07631	6.69602	POLR3B	GO_Biological_Process_2017b
positive regulation of age-related resistance (GO:1904250)	1/15	0.0397571	0.20957	0.0448219	0.23376	-2.07436	6.68973	POLR3B	GO_Biological_Process_2017b
negative regulation of early endosome to late endosome transport (GO:2000642)	1/9	0.024044	0.20362	0.0282478	0.23376	-1.78964	6.67155	CHMP3	GO_Biological_Process_2017b
positive regulation of viral release from host cell (GO:1902188)	1/14	0.0371556	0.20957	0.0420787	0.23376	-2.02299	6.66096	CHMP3	GO_Biological_Process_2017b
microtubule polymerization (GO:0046785)	1/18	0.0475203	0.20957	0.0530054	0.23376	-2.18631	6.66082	CHMP3	GO_Biological_Process_2017b
membrane fusion involved in viral entry into host cell (GO:0039663)	1/16	0.0423517	0.20957	0.0475573	0.23376	-2.10057	6.64146	VAMP8	GO_Biological_Process_2017b
positive regulation of complement activation, alternative pathway (GO:0045958)	1/16	0.0423517	0.20957	0.0475573	0.23376	-2.09344	6.61892	POLR3B	GO_Biological_Process_2017b
nucleosome positioning (GO:0016584)	1/14	0.0371556	0.20957	0.0420787	0.23376	-2.00407	6.59869	CDAN1	GO_Biological_Process_2017b
positive regulation of defense response to bacterium, incompatible interaction (GO:1902479)	1/16	0.0423517	0.20957	0.0475573	0.23376	-2.08543	6.59362	POLR3B	GO_Biological_Process_2017b
positive regulation of antifungal innate immune response (GO:1905036)	1/15	0.0397571	0.20957	0.0448219	0.23376	-2.03251	6.55477	POLR3B	GO_Biological_Process_2017b
pore-mediated entry of viral genome into host cell (GO:0044694)	1/16	0.0423517	0.20957	0.0475573	0.23376	-2.06983	6.54427	VAMP8	GO_Biological_Process_2017b
positive regulation of innate immunity memory response (GO:1905682)	1/15	0.0397571	0.20957	0.0448219	0.23376	-2.02546	6.53203	POLR3B	GO_Biological_Process_2017b
negative regulation by host of viral release from host cell (GO:0044790)	1/14	0.0371556	0.20957	0.0420787	0.23376	-1.97602	6.50633	CHMP3	GO_Biological_Process_2017b
regulation of early endosome to late endosome transport (GO:2000641)	1/15	0.0397571	0.20957	0.0448219	0.23376	-2.0155	6.49993	CHMP3	GO_Biological_Process_2017b
negative regulation of protein localization to plasma membrane (GO:1903077)	1/12	0.0319318	0.20957	0.0365695	0.23376	-1.88413	6.48922	VAMP8	GO_Biological_Process_2017b
positive regulation of systemic acquired resistance (GO:1901672)	1/15	0.0397571	0.20957	0.0448219	0.23376	-2.00141	6.45448	POLR3B	GO_Biological_Process_2017b
positive regulation of complement activation, lectin pathway (GO:0001870)	1/16	0.0423517	0.20957	0.0475573	0.23376	-2.03967	6.44891	POLR3B	GO_Biological_Process_2017b
response to vitamin D (GO:0033280)	1/12	0.0319318	0.20957	0.0365695	0.23376	-1.86013	6.40656	AQP3	GO_Biological_Process_2017b
ESCRT III complex disassembly (GO:1904903)	1/10	0.0266802	0.20944	0.0310294	0.23376	-1.76608	6.39997	CHMP5	GO_Biological_Process_2017b
viral entry via permeabilization of endosomal membrane (GO:0099006)	1/16	0.0423517	0.20957	0.0475573	0.23376	-2.02052	6.38836	VAMP8	GO_Biological_Process_2017b
dynamin family protein polymerization involved in membrane fission (GO:0003373)	1/14	0.0371556	0.20957	0.0420787	0.23376	-1.94001	6.38776	CHMP3	GO_Biological_Process_2017b
positive regulation of viral process (GO:0048524)	1/10	0.0266802	0.20944	0.0310294	0.23376	-1.7625	6.38702	CHMP3	GO_Biological_Process_2017b
evasion or tolerance of host defenses by virus (GO:0019049)	1/9	0.024044	0.20362	0.0282478	0.23376	-1.70736	6.36481	VAPB	GO_Biological_Process_2017b
positive regulation of peptidyl-serine dephosphorylation (GO:1902310)	1/17	0.0449394	0.20957	0.0502851	0.23376	-2.05154	6.36479	PPP2R5A	GO_Biological_Process_2017b
free ubiquitin chain polymerization (GO:0010994)	1/16	0.0423517	0.20957	0.0475573	0.23376	-2.01259	6.36331	CHMP3	GO_Biological_Process_2017b
negative regulation of viral release from host cell (GO:1902187)	1/16	0.0423517	0.20957	0.0475573	0.23376	-2.01194	6.36125	CHMP3	GO_Biological_Process_2017b
viral entry into host cell via pilus retraction (GO:0039667)	1/16	0.0423517	0.20957	0.0475573	0.23376	-2.01021	6.35576	VAMP8	GO_Biological_Process_2017b
viral entry via permeabilization of inner membrane (GO:0099008)	1/16	0.0423517	0.20957	0.0475573	0.23376	-1.99709	6.31429	VAMP8	GO_Biological_Process_2017b
peptidyl-glutamic acid carboxylation (GO:0017187)	1/12	0.0319318	0.20957	0.0365695	0.23376	-1.8302	6.30349	GGCX	GO_Biological_Process_2017b
viral genome ejection through host cell envelope (GO:0039678)	1/16	0.0423517	0.20957	0.0475573	0.23376	-1.97589	6.24727	VAMP8	GO_Biological_Process_2017b
carboxylic acid transmembrane transport (GO:1905039)	1/14	0.0371556	0.20957	0.0420787	0.23376	-1.88847	6.21806	AQP7	GO_Biological_Process_2017b
regulation of Golgi to plasma membrane protein transport (GO:0042996)	1/18	0.0475203	0.20957	0.0530054	0.23376	-2.04067	6.21709	VAMP8	GO_Biological_Process_2017b
modulation by virus of host process (GO:0019054)	1/14	0.0371556	0.20957	0.0420787	0.23376	-1.88516	6.20716	VAPB	GO_Biological_Process_2017b
cargo loading into COPII-coated vesicle (GO:0090110)	1/10	0.0266802	0.20944	0.0310294	0.23376	-1.71255	6.20601	VAPB	GO_Biological_Process_2017b
positive regulation of endoplasmic reticulum stress-induced eIF2 alpha dephosphorylation (GO:1903917)	1/16	0.0423517	0.20957	0.0475573	0.23376	-1.9614	6.20146	PPP2R5A	GO_Biological_Process_2017b
negative regulation of DNA-dependent DNA replication (GO:2000104)	1/16	0.0423517	0.20957	0.0475573	0.23376	-1.95802	6.19075	CDAN1	GO_Biological_Process_2017b
ethanolamine transport (GO:0034229)	1/16	0.0423517	0.20957	0.0475573	0.23376	-1.92528	6.08726	AQP7	GO_Biological_Process_2017b
response to mercury ion (GO:0046689)	1/12	0.0319318	0.20957	0.0365695	0.23376	-1.76673	6.08487	AQP7	GO_Biological_Process_2017b
negative regulation of neurotransmitter secretion (GO:0046929)	1/14	0.0371556	0.20957	0.0420787	0.23376	-1.84023	6.0592	VAMP8	GO_Biological_Process_2017b
angiotensin maturation (GO:0002003)	1/11	0.0293095	0.20957	0.0338033	0.23376	-1.70324	6.01218	CTSZ	GO_Biological_Process_2017b
methylammonium transport (GO:0015843)	1/16	0.0423517	0.20957	0.0475573	0.23376	-1.89426	5.98917	AQP7	GO_Biological_Process_2017b
endoplasmic reticulum cisternal network organization (GO:0071783)	1/15	0.0397571	0.20957	0.0448219	0.23376	-1.84682	5.95592	VAPB	GO_Biological_Process_2017b
endoplasmic reticulum disassembly (GO:1905692)	1/16	0.0423517	0.20957	0.0475573	0.23376	-1.85433	5.86291	VAPB	GO_Biological_Process_2017b
endoplasmic reticulum inheritance (GO:0048309)	1/15	0.0397571	0.20957	0.0448219	0.23376	-1.81517	5.85387	VAPB	GO_Biological_Process_2017b
endoplasmic reticulum organization (GO:0007029)	1/15	0.0397571	0.20957	0.0448219	0.23376	-1.80688	5.82714	VAPB	GO_Biological_Process_2017b
positive regulation of response to interferon-gamma (GO:0060332)	1/18	0.0475203	0.20957	0.0530054	0.23376	-1.9056	5.80559	POLR3B	GO_Biological_Process_2017b
positive regulation of natural killer cell mediated immunity (GO:0002717)	1/16	0.0423517	0.20957	0.0475573	0.23376	-1.81907	5.75143	POLR3B	GO_Biological_Process_2017b
negative regulation of keratinocyte differentiation (GO:0045617)	1/13	0.0345472	0.20957	0.039328	0.23376	-1.70601	5.74144	AQP3	GO_Biological_Process_2017b
negative regulation of hormone secretion (GO:0046888)	1/10	0.0266802	0.20944	0.0310294	0.23376	-1.55923	5.6504	VAMP8	GO_Biological_Process_2017b
regulation of embryonic cell shape (GO:0016476)	1/9	0.024044	0.20362	0.0282478	0.23376	-1.51074	5.63184	WDPCP	GO_Biological_Process_2017b
negative regulation of lipid kinase activity (GO:0090219)	1/15	0.0397571	0.20957	0.0448219	0.23376	-1.74418	5.62494	PPP2R5A	GO_Biological_Process_2017b
positive regulation by host of viral release from host cell (GO:0044791)	1/18	0.0475203	0.20957	0.0530054	0.23376	-1.82832	5.57015	CHMP3	GO_Biological_Process_2017b
baculum development (GO:1990375)	1/16	0.0423517	0.20957	0.0475573	0.23376	-1.7616	5.56973	GNAS	GO_Biological_Process_2017b
bone cell development (GO:0098751)	1/16	0.0423517	0.20957	0.0475573	0.23376	-1.76046	5.56614	GNAS	GO_Biological_Process_2017b
macronucleus organization (GO:0032124)	1/18	0.0475203	0.20957	0.0530054	0.23376	-1.79768	5.4768	CHMP5	GO_Biological_Process_2017b
transformation of host cell by virus (GO:0019087)	1/9	0.024044	0.20362	0.0282478	0.23376	-1.46002	5.44277	VAPB	GO_Biological_Process_2017b
micronucleus organization (GO:0032125)	1/18	0.0475203	0.20957	0.0530054	0.23376	-1.78277	5.43139	CHMP5	GO_Biological_Process_2017b
histone H3-K9 demethylation (GO:0033169)	1/12	0.0319318	0.20957	0.0365695	0.23376	-1.56888	5.40346	KDM3A	GO_Biological_Process_2017b
positive regulation of protein localization to plasma membrane (GO:1903078)	1/15	0.0397571	0.20957	0.0448219	0.23376	-1.67091	5.38862	VAMP8	GO_Biological_Process_2017b
nuclear body organization (GO:0030575)	1/18	0.0475203	0.20957	0.0530054	0.23376	-1.76193	5.36791	CHMP5	GO_Biological_Process_2017b
angioblast cell differentiation (GO:0035779)	1/17	0.0449394	0.20957	0.0502851	0.23376	-1.72949	5.36562	GPM6A	GO_Biological_Process_2017b
negative regulation of viral process (GO:0048525)	1/11	0.0293095	0.20957	0.0338033	0.23376	-1.51375	5.34331	CHMP3	GO_Biological_Process_2017b
nuclear matrix organization (GO:0043578)	1/18	0.0475203	0.20957	0.0530054	0.23376	-1.7533	5.3416	CHMP5	GO_Biological_Process_2017b
positive regulation of protein dephosphorylation (GO:0035307)	1/17	0.0449394	0.20957	0.0502851	0.23376	-1.72055	5.3379	PPP2R5A	GO_Biological_Process_2017b
carboxylic acid transport (GO:0046942)	1/9	0.024044	0.20362	0.0282478	0.23376	-1.42851	5.32529	AQP7	GO_Biological_Process_2017b
mesenchymal stem cell differentiation (GO:0072497)	1/17	0.0449394	0.20957	0.0502851	0.23376	-1.70669	5.2949	GPM6A	GO_Biological_Process_2017b
nucleus inheritance (GO:0048310)	1/18	0.0475203	0.20957	0.0530054	0.23376	-1.73728	5.29279	CHMP5	GO_Biological_Process_2017b
nucleus organization (GO:0006997)	1/18	0.0475203	0.20957	0.0530054	0.23376	-1.73332	5.28075	CHMP5	GO_Biological_Process_2017b
regulation of oxidative stress-induced neuron death (GO:1903203)	1/17	0.0449394	0.20957	0.0502851	0.23376	-1.68417	5.22503	CTSZ	GO_Biological_Process_2017b
stem cell differentiation (GO:0048863)	1/17	0.0449394	0.20957	0.0502851	0.23376	-1.68081	5.21462	GPM6A	GO_Biological_Process_2017b
endoplasmic reticulum mannose trimming (GO:1904380)	1/18	0.0475203	0.20957	0.0530054	0.23376	-1.70967	5.20867	RNF103	GO_Biological_Process_2017b
stem cell fate commitment (GO:0048865)	1/17	0.0449394	0.20957	0.0502851	0.23376	-1.67484	5.19608	GPM6A	GO_Biological_Process_2017b
myo-inositol phosphate transport (GO:0033271)	1/9	0.024044	0.20362	0.0282478	0.23376	-1.39337	5.19432	AQP7	GO_Biological_Process_2017b
endoplasmic reticulum membrane organization (GO:0090158)	1/17	0.0449394	0.20957	0.0502851	0.23376	-1.65664	5.13963	VAPB	GO_Biological_Process_2017b
bone maturation (GO:0070977)	1/18	0.0475203	0.20957	0.0530054	0.23376	-1.67822	5.11286	GNAS	GO_Biological_Process_2017b
6-alpha-maltosylglucose biosynthetic process (GO:0051680)	1/8	0.0214007	0.20362	0.0254583	0.23376	-1.32993	5.11268	B4GALT1	GO_Biological_Process_2017b
squamous basal epithelial stem cell differentiation involved in prostate gland acinus development (GO:0060529)	1/18	0.0475203	0.20957	0.0530054	0.23376	-1.67758	5.11093	GPM6A	GO_Biological_Process_2017b
magnetoreception by sensory perception of chemical stimulus (GO:0050977)	1/14	0.0371556	0.20957	0.0420787	0.23376	-1.51797	4.99814	GNAS	GO_Biological_Process_2017b
chromatin assembly (GO:0031497)	1/17	0.0449394	0.20957	0.0502851	0.23376	-1.59716	4.9551	CDAN1	GO_Biological_Process_2017b
S-adenosylmethionine biosynthetic process (GO:0006556)	1/10	0.0266802	0.20944	0.0310294	0.23376	-1.32803	4.81255	MAT2A	GO_Biological_Process_2017b
catabolism by virus of host DNA (GO:0039637)	1/7	0.0187504	0.201631	0.0226611	0.23376	-1.18847	4.72601	VAPB	GO_Biological_Process_2017b
negative regulation of plasminogen activation (GO:0010757)	1/13	0.0345472	0.20957	0.039328	0.23376	-1.39152	4.68305	CTSZ	GO_Biological_Process_2017b
negative regulation of holin activity (GO:1901218)	1/18	0.0475203	0.20957	0.0530054	0.23376	-1.52221	4.63755	CHMP3	GO_Biological_Process_2017b
modulation by virus of host molecular function (GO:0039506)	1/7	0.0187504	0.201631	0.0226611	0.23376	-1.11608	4.43812	VAPB	GO_Biological_Process_2017b
positive regulation of activated T cell autonomous cell death (GO:0070241)	1/7	0.0187504	0.201631	0.0226611	0.23376	-1.10858	4.40833	AQP3	GO_Biological_Process_2017b
sensory perception of taste (GO:0050909)	1/18	0.0475203	0.20957	0.0530054	0.23376	-1.40501	4.28051	GNAS	GO_Biological_Process_2017b
negative regulation of nodal signaling pathway (GO:1900108)	1/9	0.024044	0.20362	0.0282478	0.23376	-1.14664	4.27453	LEMD3	GO_Biological_Process_2017b
negative regulation of phosphatidylinositol 3-kinase activity (GO:0043553)	1/8	0.0214007	0.20362	0.0254583	0.23376	-1.10715	4.25627	PPP2R5A	GO_Biological_Process_2017b
killing by virus of host cell (GO:0039633)	1/7	0.0187504	0.201631	0.0226611	0.23376	-1.07022	4.25576	VAPB	GO_Biological_Process_2017b
modulation of host virulence by virus (GO:0098676)	1/7	0.0187504	0.201631	0.0226611	0.23376	-1.05441	4.1929	VAPB	GO_Biological_Process_2017b
positive regulation of activation-induced cell death of T cells (GO:0070237)	1/7	0.0187504	0.201631	0.0226611	0.23376	-1.00118	3.98124	AQP3	GO_Biological_Process_2017b
negative regulation of activin receptor signaling pathway (GO:0032926)	1/9	0.024044	0.20362	0.0282478	0.23376	-1.03442	3.85617	LEMD3	GO_Biological_Process_2017b
disaccharide biosynthetic process (GO:0046351)	1/7	0.0187504	0.201631	0.0226611	0.23376	-0.9558	3.80078	B4GALT1	GO_Biological_Process_2017b
lipopolysaccharide core region biosynthetic process (GO:0009244)	1/6	0.016093	0.201631	0.019856	0.23376	-0.845356	3.49079	B4GALT1	GO_Biological_Process_2017b
lipooligosaccharide biosynthetic process (GO:1901271)	1/6	0.016093	0.201631	0.019856	0.23376	-0.741947	3.06377	B4GALT1	GO_Biological_Process_2017b
chaperone cofactor-dependent protein refolding (GO:0070389)	1/6	0.016093	0.201631	0.019856	0.23376	-0.649684	2.68278	BAG1	GO_Biological_Process_2017b
regulation of keratinocyte differentiation (GO:0045616)	1/6	0.016093	0.201631	0.019856	0.23376	-0.639932	2.64252	AQP3	GO_Biological_Process_2017b
positive regulation of erythrocyte clearance (GO:0034108)	1/7	0.0187504	0.201631	0.0226611	0.23376	-0.652134	2.59324	AQP3	GO_Biological_Process_2017b
raffinose family oligosaccharide biosynthetic process (GO:0010325)	1/6	0.016093	0.201631	0.019856	0.23376	-0.554874	2.29128	B4GALT1	GO_Biological_Process_2017b
regulation of cornification (GO:1905715)	1/6	0.016093	0.201631	0.019856	0.23376	-0.553707	2.28646	AQP3	GO_Biological_Process_2017b
regulation of protein localization to plasma membrane (GO:1903076)	1/7	0.0187504	0.201631	0.0226611	0.23376	-0.552129	2.19556	VAMP8	GO_Biological_Process_2017b
photosystem II repair (GO:0010206)	1/6	0.016093	0.201631	0.019856	0.23376	-0.528236	2.18128	MSRB3	GO_Biological_Process_2017b
regulation of protein localization to prospore membrane (GO:2001231)	1/7	0.0187504	0.201631	0.0226611	0.23376	-0.516927	2.05558	VAMP8	GO_Biological_Process_2017b
monocarboxylic acid transport (GO:0015718)	1/6	0.016093	0.201631	0.019856	0.23376	-0.35064	1.44792	AQP7	GO_Biological_Process_2017b
viral budding from nuclear membrane (GO:0046765)	1/6	0.016093	0.201631	0.019856	0.23376	-0.303402	1.25286	CHMP5	GO_Biological_Process_2017b
viral budding from Golgi membrane (GO:0046760)	1/6	0.016093	0.201631	0.019856	0.23376	-0.246553	1.01811	CHMP5	GO_Biological_Process_2017b
viral budding from ER membrane (GO:0046762)	1/6	0.016093	0.201631	0.019856	0.23376	-0.211993	0.875395	CHMP5	GO_Biological_Process_2017b
viral budding from plasma membrane (GO:0046761)	1/6	0.016093	0.201631	0.019856	0.23376	-0.194704	0.804005	CHMP5	GO_Biological_Process_2017b
regulation of viral life cycle (GO:1903900)	1/6	0.016093	0.201631	0.019856	0.23376	-0.189662	0.783183	CHMP3	GO_Biological_Process_2017b
regulation of viral transcription (GO:0046782)	1/6	0.016093	0.201631	0.019856	0.23376	-0.135992	0.561562	CHMP3	GO_Biological_Process_2017b
negative regulation of serotonin secretion (GO:0014063)	1/6	0.016093	0.201631	0.019856	0.23376	-0.0409536	0.169113	VAMP8	GO_Biological_Process_2017b
MCSF-HS578T	3/161	0.00940609	0.124352	0.0244426	0.322867	-1.69267	7.89866	B4GALT1;BAG1;GNAS	LINCS_L1000_Ligand_Perturbations_down
IL17-BT20	3/152	0.00804182	0.124352	0.0210606	0.322867	-1.58695	7.65403	WIF1;CTSZ;GNAS	LINCS_L1000_Ligand_Perturbations_down
SCF-SKBR3	3/162	0.00956551	0.124352	0.024836	0.322867	-1.60812	7.47708	GPM6A;GNAS;CAPG	LINCS_L1000_Ligand_Perturbations_down
EPG-MCF10A	3/157	0.00878415	0.124352	0.0229045	0.322867	-1.57644	7.46416	GPM6A;SFTPB;CTSZ	LINCS_L1000_Ligand_Perturbations_down
MCSF-SKBR3	4/166	0.00104783	0.0450568	0.00225212	0.0968411	-1.7922	12.2964	SFTPB;WIF1;GNAS;CHMP5	LINCS_L1000_Ligand_Perturbations_up
IFNA-MDAMB231	3/148	0.00747575	0.0662792	0.014408	0.126935	-1.52074	7.4457	SFTPB;GNAS;AQP3	LINCS_L1000_Ligand_Perturbations_up
PDGFBB-SKBR3	3/155	0.00848256	0.0662792	0.016287	0.126935	-1.5306	7.30058	SFTPB;GNAS;AQP3	LINCS_L1000_Ligand_Perturbations_up
TGFA-MCF10A	3/160	0.00924825	0.0662792	0.0177118	0.126935	-1.5322	7.17577	GPM6A;WIF1;GNAS	LINCS_L1000_Ligand_Perturbations_up
BFGF-BT20	3/157	0.00878415	0.0662792	0.0168486	0.126935	-1.48508	7.03158	SFTPB;CTSZ;GNAS	LINCS_L1000_Ligand_Perturbations_up
IL4-HS578T	3/149	0.00761497	0.0662792	0.0146682	0.126935	-1.38091	6.73559	SFTPB;CTSZ;GNAS	LINCS_L1000_Ligand_Perturbations_up
MET_knockdown_96h_HEPG2	5/300	0.00127346	0.252029	0.00105587	0.208966	-1.74585	11.6379	B4GALT1;VAPB;GNAS;VAMP5;RAB22A	LINCS_L1000_Kinase_Perturbations_down
YES1_knockdown_96h_HEPG2	5/300	0.00127346	0.252029	0.00105587	0.208966	-1.73293	11.5518	B4GALT1;VAPB;GNAS;VAMP5;RAB22A	LINCS_L1000_Kinase_Perturbations_down
KCNN4_knockdown_96h_PC3	5/300	0.00127346	0.252029	0.00105587	0.208966	-1.72742	11.515	B4GALT1;NFX1;AQP7;LEMD3;TTBK2	LINCS_L1000_Kinase_Perturbations_down
DDR1_knockdown_96h_HEPG2	5/300	0.00127346	0.252029	0.00105587	0.208966	-1.72273	11.4837	NPEPL1;B4GALT1;VAPB;GNAS;RAB22A	LINCS_L1000_Kinase_Perturbations_down
LGR6_knockdown_96h_A375	5/300	0.00127346	0.252029	0.00105587	0.208966	-1.69707	11.3127	WIF1;VAPB;CTSZ;CD5L;BAG1	LINCS_L1000_Kinase_Perturbations_down
PRKD2_knockdown_96h_MCF7	5/300	0.00127346	0.252029	0.00105587	0.208966	-1.69438	11.2948	NPEPL1;B4GALT1;RETSAT;VAPB;TUBB1	LINCS_L1000_Kinase_Perturbations_down
PHKG2_knockdown_96h_HEPG2	5/300	0.00127346	0.252029	0.00105587	0.208966	-1.69122	11.2737	NPEPL1;B4GALT1;NFX1;VAPB;RAB22A	LINCS_L1000_Kinase_Perturbations_down
KCNN4_knockdown_96h_HT29	5/300	0.00127346	0.252029	0.00105587	0.208966	-1.68871	11.257	RNF103;TUBB1;GNAS;LEMD3;AQP3	LINCS_L1000_Kinase_Perturbations_down
LGR5_knockdown_96h_A375	5/300	0.00127346	0.252029	0.00105587	0.208966	-1.68416	11.2266	RETSAT;BAG1;GNAS;PPP2R5A;USP39	LINCS_L1000_Kinase_Perturbations_down
MAP2K6_knockdown_96h_A549	5/300	0.00127346	0.252029	0.00105587	0.208966	-1.66874	11.1238	KCMF1;GGCX;VAPB;TUBB1;NOL6	LINCS_L1000_Kinase_Perturbations_down
GPR151_knockdown_96h_A549	5/300	0.00127346	0.252029	0.00105587	0.208966	-1.65984	11.0645	NPEPL1;NFX1;GNAS;PPP2R5A;TTBK2	LINCS_L1000_Kinase_Perturbations_down
ATR_knockdown_96h_A549	4/300	0.00871327	0.364784	0.00761995	0.319012	-1.73257	8.2174	GGCX;MAT2A;NFX1;USP39	LINCS_L1000_Kinase_Perturbations_down
P2RY8_knockdown_96h_PC3	4/300	0.00871327	0.364784	0.00761995	0.319012	-1.7241	8.17725	B4GALT1;NFX1;USP39;LEMD3	LINCS_L1000_Kinase_Perturbations_down
MAP4K3_knockdown_96h_HT29	4/300	0.00871327	0.364784	0.00761995	0.319012	-1.71779	8.14734	VAPB;GNAS;AQP7;RAB22A	LINCS_L1000_Kinase_Perturbations_down
CXCR7_knockdown_96h_A549	4/300	0.00871327	0.364784	0.00761995	0.319012	-1.71409	8.12978	VAPB;TUBB1;GNAS;NOL6	LINCS_L1000_Kinase_Perturbations_down
LPHN1_knockdown_96h_MCF7	4/300	0.00871327	0.364784	0.00761995	0.319012	-1.71314	8.12526	KCMF1;NPEPL1;USP39;TTBK2	LINCS_L1000_Kinase_Perturbations_down
GPR61_knockdown_96h_A549	4/300	0.00871327	0.364784	0.00761995	0.319012	-1.7116	8.11796	KCMF1;ZFAND3;GNAS;PPP2R5A	LINCS_L1000_Kinase_Perturbations_down
GSK3A_knockdown_96h_A375	4/300	0.00871327	0.364784	0.00761995	0.319012	-1.70752	8.0986	MAT2A;NFX1;GNAS;USP39	LINCS_L1000_Kinase_Perturbations_down
IKBKE_knockdown_96h_A549	4/300	0.00871327	0.364784	0.00761995	0.319012	-1.70326	8.07839	VAPB;GNAS;LEMD3;NOL6	LINCS_L1000_Kinase_Perturbations_down
OPN3_knockdown_96h_A375	4/300	0.00871327	0.364784	0.00761995	0.319012	-1.70204	8.0726	NFX1;CD5L;GNAS;NOL6	LINCS_L1000_Kinase_Perturbations_down
MRGPRF_knockdown_96h_HEPG2	4/300	0.00871327	0.364784	0.00761995	0.319012	-1.69933	8.05976	RNF103;B4GALT1;PPP2R5A;NOL6	LINCS_L1000_Kinase_Perturbations_down
RPS6KA3_knockdown_96h_HEPG2	4/300	0.00871327	0.364784	0.00761995	0.319012	-1.69663	8.04696	NPEPL1;B4GALT1;VAPB;RAB22A	LINCS_L1000_Kinase_Perturbations_down
FZD8_knockdown_96h_HA1E	4/300	0.00871327	0.364784	0.00761995	0.319012	-1.69341	8.03171	NFX1;GNAS;CAPG;AQP3	LINCS_L1000_Kinase_Perturbations_down
JAK1_knockdown_96h_HEPG2	4/300	0.00871327	0.364784	0.00761995	0.319012	-1.69001	8.01555	NPEPL1;B4GALT1;VAPB;RAB22A	LINCS_L1000_Kinase_Perturbations_down
MET_knockdown_96h_PC3	4/300	0.00871327	0.364784	0.00761995	0.319012	-1.68792	8.00565	KCMF1;NPEPL1;GNAS;PPP2R5A	LINCS_L1000_Kinase_Perturbations_down
SGK1_knockdown_96h_HEPG2	4/300	0.00871327	0.364784	0.00761995	0.319012	-1.6861	7.99701	NPEPL1;B4GALT1;VAPB;RAB22A	LINCS_L1000_Kinase_Perturbations_down
LGR6_knockdown_96h_A549	4/300	0.00871327	0.364784	0.00761995	0.319012	-1.68529	7.99319	B4GALT1;CTSZ;GNAS;NOL6	LINCS_L1000_Kinase_Perturbations_down
GRPR_knockdown_96h_A375	4/300	0.00871327	0.364784	0.00761995	0.319012	-1.68498	7.9917	RETSAT;BAG1;GNAS;PPP2R5A	LINCS_L1000_Kinase_Perturbations_down
HNF4G_knockdown_96h_HA1E	4/300	0.00871327	0.364784	0.00761995	0.319012	-1.67532	7.94589	KDM3A;RETSAT;GGCX;GNAS	LINCS_L1000_Kinase_Perturbations_down
GPR160_knockdown_96h_HEPG2	4/300	0.00871327	0.364784	0.00761995	0.319012	-1.67337	7.93666	NFX1;VAPB;CD5L;TUBB1	LINCS_L1000_Kinase_Perturbations_down
GPR151_knockdown_96h_MCF7	4/300	0.00871327	0.364784	0.00761995	0.319012	-1.66935	7.91756	KCMF1;NPEPL1;PPP2R5A;TTBK2	LINCS_L1000_Kinase_Perturbations_down
GPR114_knockdown_96h_PC3	4/300	0.00871327	0.364784	0.00761995	0.319012	-1.66742	7.90842	NFX1;PPP2R5A;USP39;NOL6	LINCS_L1000_Kinase_Perturbations_down
SIK1_knockdown_96h_A549	4/300	0.00871327	0.364784	0.00761995	0.319012	-1.65386	7.84411	MAT2A;NFX1;VAPB;NOL6	LINCS_L1000_Kinase_Perturbations_down
PDGFRB_knockdown_96h_HEPG2	4/300	0.00871327	0.364784	0.00761995	0.319012	-1.6518	7.83436	MAT2A;NFX1;GNAS;NOL6	LINCS_L1000_Kinase_Perturbations_down
CHRM1_knockdown_96h_A375	4/300	0.00871327	0.364784	0.00761995	0.319012	-1.64772	7.815	RETSAT;GNAS;PPP2R5A;USP39	LINCS_L1000_Kinase_Perturbations_down
GPR128_knockdown_96h_A549	4/300	0.00871327	0.364784	0.00761995	0.319012	-1.64674	7.81032	GGCX;VAPB;GNAS;NOL6	LINCS_L1000_Kinase_Perturbations_down
DYRK1A_knockdown_96h_HA1E	4/300	0.00871327	0.364784	0.00761995	0.319012	-1.64451	7.79974	B4GALT1;GGCX;WIF1;USP39	LINCS_L1000_Kinase_Perturbations_down
IRAK2_knockdown_96h_A375	4/300	0.00871327	0.364784	0.00761995	0.319012	-1.64366	7.79573	GGCX;NFX1;VAPB;GNAS	LINCS_L1000_Kinase_Perturbations_down
FFAR1_knockdown_96h_HA1E	4/300	0.00871327	0.364784	0.00761995	0.319012	-1.64344	7.79471	NFX1;PPP2R5A;CAPG;AQP3	LINCS_L1000_Kinase_Perturbations_down
PIK3R4_knockdown_96h_HT29	4/300	0.00871327	0.364784	0.00761995	0.319012	-1.63741	7.76609	POLR3B;NFX1;GNAS;PPP2R5A	LINCS_L1000_Kinase_Perturbations_down
PRKX_knockdown_96h_MCF7	4/300	0.00871327	0.364784	0.00761995	0.319012	-1.63551	7.75709	KCMF1;NPEPL1;USP39;TTBK2	LINCS_L1000_Kinase_Perturbations_down
SNRK_knockdown_96h_A375	4/300	0.00871327	0.364784	0.00761995	0.319012	-1.63447	7.75215	VAPB;CTSZ;BAG1;GNAS	LINCS_L1000_Kinase_Perturbations_down
ABL1_knockdown_96h_PC3	4/300	0.00871327	0.364784	0.00761995	0.319012	-1.62715	7.71744	AQP7;PPP2R5A;LEMD3;NOL6	LINCS_L1000_Kinase_Perturbations_down
GRK6_knockdown_96h_A549	4/300	0.00871327	0.364784	0.00761995	0.319012	-1.62157	7.69098	GGCX;VAPB;GNAS;NOL6	LINCS_L1000_Kinase_Perturbations_down
NMUR2_knockdown_96h_A549	4/300	0.00871327	0.364784	0.00761995	0.319012	-1.6207	7.68685	GGCX;VAPB;GNAS;NOL6	LINCS_L1000_Kinase_Perturbations_down
ROCK1_knockdown_96h_HEPG2	4/300	0.00871327	0.364784	0.00761995	0.319012	-1.62017	7.68433	NPEPL1;B4GALT1;VAPB;RAB22A	LINCS_L1000_Kinase_Perturbations_down
GPR84_knockdown_96h_A549	4/300	0.00871327	0.364784	0.00761995	0.319012	-1.6189	7.67827	GGCX;VAPB;TUBB1;NOL6	LINCS_L1000_Kinase_Perturbations_down
SIK3_knockdown_96h_MCF7	4/300	0.00871327	0.364784	0.00761995	0.319012	-1.61875	7.67757	RNF103;CTSZ;GNAS;LEMD3	LINCS_L1000_Kinase_Perturbations_down
TRIO_knockdown_96h_HEPG2	4/300	0.00871327	0.364784	0.00761995	0.319012	-1.61434	7.65667	RNF103;B4GALT1;GNAS;NOL6	LINCS_L1000_Kinase_Perturbations_down
PDPK1_knockdown_96h_HEPG2	4/300	0.00871327	0.364784	0.00761995	0.319012	-1.60587	7.61649	NPEPL1;B4GALT1;VAPB;RAB22A	LINCS_L1000_Kinase_Perturbations_down
PROKR1_knockdown_96h_A549	4/300	0.00871327	0.364784	0.00761995	0.319012	-1.59415	7.5609	GGCX;VAPB;TUBB1;GNAS	LINCS_L1000_Kinase_Perturbations_down
NEK9_knockdown_96h_MCF7	4/300	0.00871327	0.364784	0.00761995	0.319012	-1.59045	7.54335	RNF103;CTSZ;GNAS;LEMD3	LINCS_L1000_Kinase_Perturbations_down
ATR_knockdown_96h_HA1E	3/300	0.0473195	0.427447	0.0433107	0.391234	-1.73137	5.28211	VAMP8;ZFAND3;GNAS	LINCS_L1000_Kinase_Perturbations_down
AGTR1_knockdown_96h_HA1E	3/300	0.0473195	0.427447	0.0433107	0.391234	-1.72881	5.2743	RETSAT;BAG1;RAB22A	LINCS_L1000_Kinase_Perturbations_down
AXL_knockdown_96h_A375	3/300	0.0473195	0.427447	0.0433107	0.391234	-1.72388	5.25927	POLR3B;GNAS;USP39	LINCS_L1000_Kinase_Perturbations_down
CELSR2_knockdown_96h_PC3	3/300	0.0473195	0.427447	0.0433107	0.391234	-1.69899	5.18332	NFX1;GNAS;PPP2R5A	LINCS_L1000_Kinase_Perturbations_down
CELSR3_knockdown_96h_A375	3/300	0.0473195	0.427447	0.0433107	0.391234	-1.69803	5.18041	GGCX;CD5L;PPP2R5A	LINCS_L1000_Kinase_Perturbations_down
CDK4_knockdown_96h_HEPG2	3/300	0.0473195	0.427447	0.0433107	0.391234	-1.69486	5.17075	NFX1;CD5L;LEMD3	LINCS_L1000_Kinase_Perturbations_down
AURKB_knockdown_96h_A375	3/300	0.0473195	0.427447	0.0433107	0.391234	-1.69004	5.15601	MAT2A;NFX1;USP39	LINCS_L1000_Kinase_Perturbations_down
CHRM3_knockdown_96h_HEPG2	3/300	0.0473195	0.427447	0.0433107	0.391234	-1.6883	5.15072	KDM3A;POLR3B;USP39	LINCS_L1000_Kinase_Perturbations_down
FZD5_knockdown_96h_A549	3/300	0.0473195	0.427447	0.0433107	0.391234	-1.68752	5.14835	GGCX;MAT2A;CD5L	LINCS_L1000_Kinase_Perturbations_down
CDK6_knockdown_96h_A375	3/300	0.0473195	0.427447	0.0433107	0.391234	-1.6871	5.14705	MAT2A;CD5L;GNAS	LINCS_L1000_Kinase_Perturbations_down
AKT1_knockdown_96h_HT29	3/300	0.0473195	0.427447	0.0433107	0.391234	-1.68407	5.1378	NFX1;VAPB;PPP2R5A	LINCS_L1000_Kinase_Perturbations_down
CAMK2D_knockdown_96h_A375	3/300	0.0473195	0.427447	0.0433107	0.391234	-1.68314	5.13497	VAPB;CTSZ;GNAS	LINCS_L1000_Kinase_Perturbations_down
CDK4_knockdown_96h_HT29	3/300	0.0473195	0.427447	0.0433107	0.391234	-1.6822	5.1321	CD5L;GNAS;PPP2R5A	LINCS_L1000_Kinase_Perturbations_down
FER_knockdown_96h_HT29	3/300	0.0473195	0.427447	0.0433107	0.391234	-1.68153	5.13007	RNF103;GNAS;AQP3	LINCS_L1000_Kinase_Perturbations_down
BRAF_knockdown_96h_A375	3/300	0.0473195	0.427447	0.0433107	0.391234	-1.67959	5.12414	MAT2A;NFX1;VAPB	LINCS_L1000_Kinase_Perturbations_down
CSNK1G2_knockdown_96h_A549	3/300	0.0473195	0.427447	0.0433107	0.391234	-1.67929	5.12322	KCMF1;GNAS;RAB22A	LINCS_L1000_Kinase_Perturbations_down
GPR35_knockdown_96h_MCF7	3/300	0.0473195	0.427447	0.0433107	0.391234	-1.6777	5.11837	TUBB1;LEMD3;VAMP5	LINCS_L1000_Kinase_Perturbations_down
CXCR4_knockdown_96h_HT29	3/300	0.0473195	0.427447	0.0433107	0.391234	-1.67633	5.11419	BAG1;GNAS;PPP2R5A	LINCS_L1000_Kinase_Perturbations_down
AXL_knockdown_96h_PC3	3/300	0.0473195	0.427447	0.0433107	0.391234	-1.67065	5.09689	POLR3B;PPP2R5A;NOL6	LINCS_L1000_Kinase_Perturbations_down
ATM_knockdown_96h_HEPG2	3/300	0.0473195	0.427447	0.0433107	0.391234	-1.66653	5.08429	RETSAT;TUBB1;GNAS	LINCS_L1000_Kinase_Perturbations_down
AKT1_knockdown_96h_HA1E	3/300	0.0473195	0.427447	0.0433107	0.391234	-1.66459	5.07839	GNAS;USP39;NOL6	LINCS_L1000_Kinase_Perturbations_down
AURKA_knockdown_96h_A375	3/300	0.0473195	0.427447	0.0433107	0.391234	-1.65776	5.05755	GGCX;NFX1;CD5L	LINCS_L1000_Kinase_Perturbations_down
GPR160_knockdown_96h_HA1E	3/300	0.0473195	0.427447	0.0433107	0.391234	-1.65662	5.05408	TUBB1;PPP2R5A;NOL6	LINCS_L1000_Kinase_Perturbations_down
GSK3B_knockdown_96h_HT29	3/300	0.0473195	0.427447	0.0433107	0.391234	-1.65315	5.04348	B4GALT1;GNAS;PPP2R5A	LINCS_L1000_Kinase_Perturbations_down
FLT1_knockdown_96h_HT29	3/300	0.0473195	0.427447	0.0433107	0.391234	-1.65216	5.04047	MAT2A;GNAS;LEMD3	LINCS_L1000_Kinase_Perturbations_down
CDK4_knockdown_96h_HA1E	3/300	0.0473195	0.427447	0.0433107	0.391234	-1.6519	5.03967	GGCX;NFX1;USP39	LINCS_L1000_Kinase_Perturbations_down
GSK3B_knockdown_96h_A375	3/300	0.0473195	0.427447	0.0433107	0.391234	-1.6514	5.03815	GGCX;NFX1;PPP2R5A	LINCS_L1000_Kinase_Perturbations_down
GABBR1_knockdown_96h_A375	3/300	0.0473195	0.427447	0.0433107	0.391234	-1.65138	5.03808	WIF1;VAPB;BAG1	LINCS_L1000_Kinase_Perturbations_down
GPR128_knockdown_96h_HCC515	3/300	0.0473195	0.427447	0.0433107	0.391234	-1.65033	5.03489	NFX1;CD5L;NOL6	LINCS_L1000_Kinase_Perturbations_down
EMR1_knockdown_96h_HT29	3/300	0.0473195	0.427447	0.0433107	0.391234	-1.6475	5.02625	NFX1;CD5L;VAMP5	LINCS_L1000_Kinase_Perturbations_down
EIF2AK3_knockdown_96h_A549	3/300	0.0473195	0.427447	0.0433107	0.391234	-1.64562	5.02051	NFX1;AQP7;PPP2R5A	LINCS_L1000_Kinase_Perturbations_down
LRRK2_knockdown_96h_A375	3/300	0.0473195	0.427447	0.0433107	0.391234	-1.64363	5.01443	TUBB1;GNAS;PPP2R5A	LINCS_L1000_Kinase_Perturbations_down
NMUR2_knockdown_96h_HA1E	3/300	0.0473195	0.427447	0.0433107	0.391234	-1.63692	4.99396	POLR3B;TUBB1;GNAS	LINCS_L1000_Kinase_Perturbations_down
ERBB3_knockdown_96h_A375	3/300	0.0473195	0.427447	0.0433107	0.391234	-1.63524	4.98883	MAT2A;NFX1;CD5L	LINCS_L1000_Kinase_Perturbations_down
GABBR1_knockdown_96h_PC3	3/300	0.0473195	0.427447	0.0433107	0.391234	-1.63513	4.98851	PPP2R5A;CAPG;NOL6	LINCS_L1000_Kinase_Perturbations_down
BRAF_knockdown_96h_A549	3/300	0.0473195	0.427447	0.0433107	0.391234	-1.63303	4.98211	GNAS;PPP2R5A;USP39	LINCS_L1000_Kinase_Perturbations_down
GPR151_knockdown_96h_PC3	3/300	0.0473195	0.427447	0.0433107	0.391234	-1.63269	4.98106	NPEPL1;B4GALT1;PPP2R5A	LINCS_L1000_Kinase_Perturbations_down
CACNA1D_knockdown_96h_MCF7	3/300	0.0473195	0.427447	0.0433107	0.391234	-1.63249	4.98047	GNAS;TTBK2;NOL6	LINCS_L1000_Kinase_Perturbations_down
CSK_knockdown_96h_HEPG2	3/300	0.0473195	0.427447	0.0433107	0.391234	-1.63201	4.979	TUBB1;GNAS;VAMP5	LINCS_L1000_Kinase_Perturbations_down
BTK_knockdown_96h_A549	3/300	0.0473195	0.427447	0.0433107	0.391234	-1.6315	4.97744	GGCX;PPP2R5A;LEMD3	LINCS_L1000_Kinase_Perturbations_down
CXCR7_knockdown_96h_PC3	3/300	0.0473195	0.427447	0.0433107	0.391234	-1.62843	4.96807	GNAS;PPP2R5A;NOL6	LINCS_L1000_Kinase_Perturbations_down
CSNK1E_knockdown_96h_A375	3/300	0.0473195	0.427447	0.0433107	0.391234	-1.62826	4.96754	GGCX;NFX1;GNAS	LINCS_L1000_Kinase_Perturbations_down
CHEK2_knockdown_96h_PC3	3/300	0.0473195	0.427447	0.0433107	0.391234	-1.62682	4.96314	NPEPL1;NFX1;PPP2R5A	LINCS_L1000_Kinase_Perturbations_down
GPR107_knockdown_96h_A375	3/300	0.0473195	0.427447	0.0433107	0.391234	-1.6223	4.94938	KDM3A;POLR3B;NFX1	LINCS_L1000_Kinase_Perturbations_down
CSNK1A1L_knockdown_96h_A375	3/300	0.0473195	0.427447	0.0433107	0.391234	-1.6217	4.94754	VAPB;CTSZ;GNAS	LINCS_L1000_Kinase_Perturbations_down
CXCR4_knockdown_96h_A549	3/300	0.0473195	0.427447	0.0433107	0.391234	-1.61795	4.93609	GNAS;PPP2R5A;LEMD3	LINCS_L1000_Kinase_Perturbations_down
ANO1_knockdown_96h_MCF7	3/300	0.0473195	0.427447	0.0433107	0.391234	-1.61774	4.93546	MAT2A;VAPB;LEMD3	LINCS_L1000_Kinase_Perturbations_down
JAK2_knockdown_96h_PC3	3/300	0.0473195	0.427447	0.0433107	0.391234	-1.61499	4.92706	NFX1;CD5L;PPP2R5A	LINCS_L1000_Kinase_Perturbations_down
FGFR2_knockdown_96h_A375	3/300	0.0473195	0.427447	0.0433107	0.391234	-1.61327	4.92181	VAPB;GNAS;VAMP5	LINCS_L1000_Kinase_Perturbations_down
MARK4_knockdown_96h_HA1E	3/300	0.0473195	0.427447	0.0433107	0.391234	-1.61198	4.91789	ZFAND3;GNAS;PPP2R5A	LINCS_L1000_Kinase_Perturbations_down
ADRA2A_knockdown_96h_A375	3/300	0.0473195	0.427447	0.0433107	0.391234	-1.60906	4.90897	MAT2A;NFX1;VAMP5	LINCS_L1000_Kinase_Perturbations_down
KSR2_knockdown_96h_HEPG2	3/300	0.0473195	0.427447	0.0433107	0.391234	-1.60849	4.90724	B4GALT1;GGCX;GNAS	LINCS_L1000_Kinase_Perturbations_down
ESR1_knockdown_96h_MCF7	3/300	0.0473195	0.427447	0.0433107	0.391234	-1.60705	4.90284	NPEPL1;AQP7;PPP2R5A	LINCS_L1000_Kinase_Perturbations_down
NOX1_knockdown_96h_A375	3/300	0.0473195	0.427447	0.0433107	0.391234	-1.60598	4.89957	VAPB;CTSZ;BAG1	LINCS_L1000_Kinase_Perturbations_down
GPR87_knockdown_96h_HCC515	3/300	0.0473195	0.427447	0.0433107	0.391234	-1.60287	4.89009	GNAS;PPP2R5A;CHMP5	LINCS_L1000_Kinase_Perturbations_down
KCNN4_knockdown_96h_A549	3/300	0.0473195	0.427447	0.0433107	0.391234	-1.60144	4.88574	KCMF1;NPEPL1;PPP2R5A	LINCS_L1000_Kinase_Perturbations_down
ANO1_knockdown_96h_A375	3/300	0.0473195	0.427447	0.0433107	0.391234	-1.59991	4.88105	B4GALT1;GGCX;PPP2R5A	LINCS_L1000_Kinase_Perturbations_down
NTRK3_knockdown_96h_A375	3/300	0.0473195	0.427447	0.0433107	0.391234	-1.5996	4.8801	GGCX;MAT2A;VAMP5	LINCS_L1000_Kinase_Perturbations_down
PLK2_knockdown_96h_PC3	3/300	0.0473195	0.427447	0.0433107	0.391234	-1.59839	4.87641	NFX1;PPP2R5A;LEMD3	LINCS_L1000_Kinase_Perturbations_down
LPAR3_knockdown_96h_HA1E	3/300	0.0473195	0.427447	0.0433107	0.391234	-1.59822	4.87591	CAPG;AQP3;NOL6	LINCS_L1000_Kinase_Perturbations_down
CDK11B_knockdown_96h_MCF7	3/300	0.0473195	0.427447	0.0433107	0.391234	-1.5976	4.87401	NPEPL1;VAPB;GNAS	LINCS_L1000_Kinase_Perturbations_down
ERBB4_knockdown_96h_HEPG2	3/300	0.0473195	0.427447	0.0433107	0.391234	-1.59661	4.87098	TUBB1;GNAS;VAMP5	LINCS_L1000_Kinase_Perturbations_down
GPR151_knockdown_96h_HT29	3/300	0.0473195	0.427447	0.0433107	0.391234	-1.59653	4.87074	CD5L;GNAS;USP39	LINCS_L1000_Kinase_Perturbations_down
PIM1_knockdown_96h_A375	3/300	0.0473195	0.427447	0.0433107	0.391234	-1.59516	4.86657	GGCX;MAT2A;USP39	LINCS_L1000_Kinase_Perturbations_down
FER_knockdown_96h_PC3	3/300	0.0473195	0.427447	0.0433107	0.391234	-1.59404	4.86316	NPEPL1;AQP7;PPP2R5A	LINCS_L1000_Kinase_Perturbations_down
EMR1_knockdown_96h_HEPG2	3/300	0.0473195	0.427447	0.0433107	0.391234	-1.59357	4.86172	GGCX;USP39;RAB22A	LINCS_L1000_Kinase_Perturbations_down
GABRA5_knockdown_96h_HA1E	3/300	0.0473195	0.427447	0.0433107	0.391234	-1.59337	4.8611	KCMF1;RNF103;LEMD3	LINCS_L1000_Kinase_Perturbations_down
LCK_knockdown_96h_PC3	3/300	0.0473195	0.427447	0.0433107	0.391234	-1.5932	4.86059	NFX1;TTBK2;NOL6	LINCS_L1000_Kinase_Perturbations_down
FZD4_knockdown_96h_A375	3/300	0.0473195	0.427447	0.0433107	0.391234	-1.59284	4.85948	GGCX;PPP2R5A;NOL6	LINCS_L1000_Kinase_Perturbations_down
DAPK1_knockdown_96h_A375	3/300	0.0473195	0.427447	0.0433107	0.391234	-1.59269	4.85904	GNAS;PPP2R5A;USP39	LINCS_L1000_Kinase_Perturbations_down
GPR139_knockdown_96h_HT29	3/300	0.0473195	0.427447	0.0433107	0.391234	-1.58901	4.8478	GNAS;PPP2R5A;USP39	LINCS_L1000_Kinase_Perturbations_down
GPRC5A_knockdown_96h_HCC515	3/300	0.0473195	0.427447	0.0433107	0.391234	-1.58892	4.84752	NFX1;GNAS;PPP2R5A	LINCS_L1000_Kinase_Perturbations_down
GPR176_knockdown_96h_HA1E	3/300	0.0473195	0.427447	0.0433107	0.391234	-1.58413	4.83292	RETSAT;BAG1;RAB22A	LINCS_L1000_Kinase_Perturbations_down
RYK_knockdown_96h_HEPG2	3/300	0.0473195	0.427447	0.0433107	0.391234	-1.58273	4.82864	GNAS;CHMP3;USP39	LINCS_L1000_Kinase_Perturbations_down
MCHR2_knockdown_96h_HEPG2	3/300	0.0473195	0.427447	0.0433107	0.391234	-1.58214	4.82684	PPP2R5A;USP39;NOL6	LINCS_L1000_Kinase_Perturbations_down
EPHB2_knockdown_96h_HT29	3/300	0.0473195	0.427447	0.0433107	0.391234	-1.57926	4.81807	B4GALT1;CD5L;VAMP5	LINCS_L1000_Kinase_Perturbations_down
RIOK2_knockdown_96h_HT29	3/300	0.0473195	0.427447	0.0433107	0.391234	-1.5787	4.81635	VAPB;GNAS;PPP2R5A	LINCS_L1000_Kinase_Perturbations_down
MAST4_knockdown_96h_HCC515	3/300	0.0473195	0.427447	0.0433107	0.391234	-1.57828	4.81506	CD5L;GNAS;PPP2R5A	LINCS_L1000_Kinase_Perturbations_down
GABBR2_knockdown_96h_A375	3/300	0.0473195	0.427447	0.0433107	0.391234	-1.57762	4.81305	POLR3B;NFX1;GNAS	LINCS_L1000_Kinase_Perturbations_down
MAPK9_knockdown_96h_A375	3/300	0.0473195	0.427447	0.0433107	0.391234	-1.57739	4.81236	MAT2A;VAPB;GNAS	LINCS_L1000_Kinase_Perturbations_down
CAMKK2_knockdown_96h_A549	3/300	0.0473195	0.427447	0.0433107	0.391234	-1.57617	4.80864	NFX1;GNAS;CHMP5	LINCS_L1000_Kinase_Perturbations_down
IGF1R_knockdown_96h_PC3	3/300	0.0473195	0.427447	0.0433107	0.391234	-1.57516	4.80554	TUBB1;PPP2R5A;NOL6	LINCS_L1000_Kinase_Perturbations_down
GSK3A_knockdown_96h_A549	3/300	0.0473195	0.427447	0.0433107	0.391234	-1.57287	4.79858	GGCX;PPP2R5A;USP39	LINCS_L1000_Kinase_Perturbations_down
LPAR3_knockdown_96h_HEPG2	3/300	0.0473195	0.427447	0.0433107	0.391234	-1.57145	4.79424	GGCX;USP39;NOL6	LINCS_L1000_Kinase_Perturbations_down
FZD8_knockdown_96h_PC3	3/300	0.0473195	0.427447	0.0433107	0.391234	-1.57002	4.78987	TUBB1;PPP2R5A;NOL6	LINCS_L1000_Kinase_Perturbations_down
KIT_knockdown_96h_A549	3/300	0.0473195	0.427447	0.0433107	0.391234	-1.56996	4.78967	NFX1;GNAS;PPP2R5A	LINCS_L1000_Kinase_Perturbations_down
GPR112_knockdown_96h_A549	3/300	0.0473195	0.427447	0.0433107	0.391234	-1.56786	4.78327	NFX1;GNAS;CHMP5	LINCS_L1000_Kinase_Perturbations_down
GRK5_knockdown_96h_A375	3/300	0.0473195	0.427447	0.0433107	0.391234	-1.56732	4.78164	RETSAT;GNAS;PPP2R5A	LINCS_L1000_Kinase_Perturbations_down
KCNJ11_knockdown_96h_PC3	3/300	0.0473195	0.427447	0.0433107	0.391234	-1.56565	4.77653	NFX1;PPP2R5A;USP39	LINCS_L1000_Kinase_Perturbations_down
GPR141_knockdown_96h_A375	3/300	0.0473195	0.427447	0.0433107	0.391234	-1.56564	4.77649	GGCX;VAPB;GNAS	LINCS_L1000_Kinase_Perturbations_down
MAP2K4_knockdown_96h_A375	3/300	0.0473195	0.427447	0.0433107	0.391234	-1.56326	4.76924	KCMF1;VAMP5;TTBK2	LINCS_L1000_Kinase_Perturbations_down
HIPK1_knockdown_96h_PC3	3/300	0.0473195	0.427447	0.0433107	0.391234	-1.5625	4.76693	GNAS;LEMD3;NOL6	LINCS_L1000_Kinase_Perturbations_down
GPR56_knockdown_96h_HT29	3/300	0.0473195	0.427447	0.0433107	0.391234	-1.56063	4.76121	PPP2R5A;USP39;VAMP5	LINCS_L1000_Kinase_Perturbations_down
IKBKB_knockdown_96h_A549	3/300	0.0473195	0.427447	0.0433107	0.391234	-1.55881	4.75566	B4GALT1;MAT2A;PPP2R5A	LINCS_L1000_Kinase_Perturbations_down
CDK16_knockdown_96h_HT29	3/300	0.0473195	0.427447	0.0433107	0.391234	-1.55818	4.75374	BAG1;AQP7;PPP2R5A	LINCS_L1000_Kinase_Perturbations_down
P2RX4_knockdown_96h_A375	3/300	0.0473195	0.427447	0.0433107	0.391234	-1.5576	4.75197	RETSAT;BAG1;PPP2R5A	LINCS_L1000_Kinase_Perturbations_down
ITPR1_knockdown_96h_HEPG2	3/300	0.0473195	0.427447	0.0433107	0.391234	-1.55757	4.75188	VAPB;GNAS;NOL6	LINCS_L1000_Kinase_Perturbations_down
GRK6_knockdown_96h_HCC515	3/300	0.0473195	0.427447	0.0433107	0.391234	-1.55741	4.7514	NFX1;CD5L;NOL6	LINCS_L1000_Kinase_Perturbations_down
KCNQ1_knockdown_96h_A375	3/300	0.0473195	0.427447	0.0433107	0.391234	-1.55635	4.74815	VAPB;CTSZ;BAG1	LINCS_L1000_Kinase_Perturbations_down
GPR82_knockdown_96h_HCC515	3/300	0.0473195	0.427447	0.0433107	0.391234	-1.55414	4.74143	MAT2A;CHMP3;PPP2R5A	LINCS_L1000_Kinase_Perturbations_down
SLK_knockdown_96h_HT29	3/300	0.0473195	0.427447	0.0433107	0.391234	-1.55168	4.73392	VAPB;TUBB1;GNAS	LINCS_L1000_Kinase_Perturbations_down
MAP2K6_knockdown_96h_PC3	3/300	0.0473195	0.427447	0.0433107	0.391234	-1.55123	4.73254	NFX1;PPP2R5A;NOL6	LINCS_L1000_Kinase_Perturbations_down
KCNK2_knockdown_96h_HCC515	3/300	0.0473195	0.427447	0.0433107	0.391234	-1.55021	4.72942	GNAS;NOL6;CHMP5	LINCS_L1000_Kinase_Perturbations_down
MAPK1_knockdown_96h_A549	3/300	0.0473195	0.427447	0.0433107	0.391234	-1.54664	4.71853	CD5L;PPP2R5A;USP39	LINCS_L1000_Kinase_Perturbations_down
MELK_knockdown_96h_MCF7	3/300	0.0473195	0.427447	0.0433107	0.391234	-1.5465	4.7181	NFX1;VAMP5;NOL6	LINCS_L1000_Kinase_Perturbations_down
GPR55_knockdown_96h_HEPG2	3/300	0.0473195	0.427447	0.0433107	0.391234	-1.54405	4.71063	B4GALT1;GNAS;NOL6	LINCS_L1000_Kinase_Perturbations_down
TAAR9_knockdown_96h_PC3	3/300	0.0473195	0.427447	0.0433107	0.391234	-1.54365	4.70941	PPP2R5A;USP39;NOL6	LINCS_L1000_Kinase_Perturbations_down
GPR61_knockdown_96h_PC3	3/300	0.0473195	0.427447	0.0433107	0.391234	-1.54227	4.7052	B4GALT1;AQP7;LEMD3	LINCS_L1000_Kinase_Perturbations_down
PDPK1_knockdown_96h_A375	3/300	0.0473195	0.427447	0.0433107	0.391234	-1.54004	4.69839	GNAS;PPP2R5A;VAMP5	LINCS_L1000_Kinase_Perturbations_down
TGFBR2_knockdown_96h_PC3	3/300	0.0473195	0.427447	0.0433107	0.391234	-1.53951	4.69678	NPEPL1;GNAS;PPP2R5A	LINCS_L1000_Kinase_Perturbations_down
LGR4_knockdown_96h_A375	3/300	0.0473195	0.427447	0.0433107	0.391234	-1.53935	4.6963	VAPB;CTSZ;GNAS	LINCS_L1000_Kinase_Perturbations_down
GPR152_knockdown_96h_PC3	3/300	0.0473195	0.427447	0.0433107	0.391234	-1.53884	4.69475	TUBB1;PPP2R5A;NOL6	LINCS_L1000_Kinase_Perturbations_down
IGF1R_knockdown_96h_HEPG2	3/300	0.0473195	0.427447	0.0433107	0.391234	-1.53857	4.69392	B4GALT1;PPP2R5A;NOL6	LINCS_L1000_Kinase_Perturbations_down
ILK_knockdown_96h_A375	3/300	0.0473195	0.427447	0.0433107	0.391234	-1.53706	4.6893	MAT2A;TUBB1;PPP2R5A	LINCS_L1000_Kinase_Perturbations_down
HRH1_knockdown_96h_A549	3/300	0.0473195	0.427447	0.0433107	0.391234	-1.53639	4.68727	GGCX;VAPB;TUBB1	LINCS_L1000_Kinase_Perturbations_down
SIK1_knockdown_96h_A375	3/300	0.0473195	0.427447	0.0433107	0.391234	-1.53437	4.6811	KDM3A;NFX1;VAPB	LINCS_L1000_Kinase_Perturbations_down
GPR37_knockdown_96h_HT29	3/300	0.0473195	0.427447	0.0433107	0.391234	-1.53426	4.68076	ZFAND3;GNAS;PPP2R5A	LINCS_L1000_Kinase_Perturbations_down
ROCK1_knockdown_96h_A375	3/300	0.0473195	0.427447	0.0433107	0.391234	-1.53423	4.68069	GNAS;PPP2R5A;VAMP5	LINCS_L1000_Kinase_Perturbations_down
ITPR3_knockdown_96h_PC3	3/300	0.0473195	0.427447	0.0433107	0.391234	-1.53241	4.67512	NPEPL1;B4GALT1;PPP2R5A	LINCS_L1000_Kinase_Perturbations_down
LPAR6_knockdown_96h_PC3	3/300	0.0473195	0.427447	0.0433107	0.391234	-1.5314	4.67205	NPEPL1;NFX1;PPP2R5A	LINCS_L1000_Kinase_Perturbations_down
KISS1R_knockdown_96h_PC3	3/300	0.0473195	0.427447	0.0433107	0.391234	-1.52625	4.65632	POLR3B;RETSAT;PPP2R5A	LINCS_L1000_Kinase_Perturbations_down
MAP2K6_knockdown_96h_HEPG2	3/300	0.0473195	0.427447	0.0433107	0.391234	-1.52358	4.64819	BAG1;PPP2R5A;NOL6	LINCS_L1000_Kinase_Perturbations_down
PRKCD_knockdown_96h_A549	3/300	0.0473195	0.427447	0.0433107	0.391234	-1.52344	4.64776	NFX1;AQP7;NOL6	LINCS_L1000_Kinase_Perturbations_down
PIM1_knockdown_96h_A549	3/300	0.0473195	0.427447	0.0433107	0.391234	-1.52315	4.64687	NFX1;ZFAND3;NOL6	LINCS_L1000_Kinase_Perturbations_down
PLK1_knockdown_96h_MCF7	3/300	0.0473195	0.427447	0.0433107	0.391234	-1.52216	4.64384	TUBB1;GNAS;LEMD3	LINCS_L1000_Kinase_Perturbations_down
PTK7_knockdown_96h_HT29	3/300	0.0473195	0.427447	0.0433107	0.391234	-1.51911	4.63455	CD5L;GNAS;USP39	LINCS_L1000_Kinase_Perturbations_down
NR0B2_knockdown_96h_HT29	3/300	0.0473195	0.427447	0.0433107	0.391234	-1.51768	4.63018	GNAS;PPP2R5A;NOL6	LINCS_L1000_Kinase_Perturbations_down
RARB_knockdown_96h_HEPG2	3/300	0.0473195	0.427447	0.0433107	0.391234	-1.51684	4.62761	ZFAND3;CHMP3;VAMP5	LINCS_L1000_Kinase_Perturbations_down
NPBWR1_knockdown_96h_A549	3/300	0.0473195	0.427447	0.0433107	0.391234	-1.51555	4.62369	GGCX;VAPB;NOL6	LINCS_L1000_Kinase_Perturbations_down
RIPK4_knockdown_96h_MCF7	3/300	0.0473195	0.427447	0.0433107	0.391234	-1.51268	4.61493	KCMF1;NPEPL1;TTBK2	LINCS_L1000_Kinase_Perturbations_down
LPAR5_knockdown_96h_A375	3/300	0.0473195	0.427447	0.0433107	0.391234	-1.51144	4.61115	RNF103;GNAS;RAB22A	LINCS_L1000_Kinase_Perturbations_down
PTGER4_knockdown_96h_MCF7	3/300	0.0473195	0.427447	0.0433107	0.391234	-1.51063	4.60867	KCMF1;TUBB1;GNAS	LINCS_L1000_Kinase_Perturbations_down
MYLK2_knockdown_96h_HT29	3/300	0.0473195	0.427447	0.0433107	0.391234	-1.50857	4.6024	MAT2A;BAG1;PPP2R5A	LINCS_L1000_Kinase_Perturbations_down
SCYL3_knockdown_96h_A375	3/300	0.0473195	0.427447	0.0433107	0.391234	-1.50782	4.60012	NFX1;VAPB;CD5L	LINCS_L1000_Kinase_Perturbations_down
OPN5_knockdown_96h_A549	3/300	0.0473195	0.427447	0.0433107	0.391234	-1.50705	4.59777	MAT2A;TUBB1;USP39	LINCS_L1000_Kinase_Perturbations_down
GPR142_knockdown_96h_HEPG2	3/300	0.0473195	0.427447	0.0433107	0.391234	-1.50651	4.59611	NFX1;TUBB1;GNAS	LINCS_L1000_Kinase_Perturbations_down
FZD3_knockdown_96h_PC3	3/300	0.0473195	0.427447	0.0433107	0.391234	-1.50639	4.59576	NFX1;PPP2R5A;USP39	LINCS_L1000_Kinase_Perturbations_down
PAK2_knockdown_96h_A549	3/300	0.0473195	0.427447	0.0433107	0.391234	-1.50502	4.59155	NFX1;GNAS;CHMP5	LINCS_L1000_Kinase_Perturbations_down
PRKCZ_knockdown_96h_A375	3/300	0.0473195	0.427447	0.0433107	0.391234	-1.5044	4.58968	GNAS;PPP2R5A;USP39	LINCS_L1000_Kinase_Perturbations_down
OXGR1_knockdown_96h_A375	3/300	0.0473195	0.427447	0.0433107	0.391234	-1.50351	4.58695	VAPB;CTSZ;GNAS	LINCS_L1000_Kinase_Perturbations_down
NR1H3_knockdown_96h_HT29	3/300	0.0473195	0.427447	0.0433107	0.391234	-1.50182	4.58181	CD5L;GNAS;USP39	LINCS_L1000_Kinase_Perturbations_down
PIM1_knockdown_96h_HT29	3/300	0.0473195	0.427447	0.0433107	0.391234	-1.5015	4.58084	MAT2A;ZFAND3;GNAS	LINCS_L1000_Kinase_Perturbations_down
MYLK_knockdown_96h_PC3	3/300	0.0473195	0.427447	0.0433107	0.391234	-1.4994	4.57442	NPEPL1;NFX1;PPP2R5A	LINCS_L1000_Kinase_Perturbations_down
TEK_knockdown_96h_HEPG2	3/300	0.0473195	0.427447	0.0433107	0.391234	-1.49714	4.56752	NFX1;RAB22A;NOL6	LINCS_L1000_Kinase_Perturbations_down
SIK1_knockdown_96h_HA1E	3/300	0.0473195	0.427447	0.0433107	0.391234	-1.49585	4.56358	MAT2A;VAPB;NOL6	LINCS_L1000_Kinase_Perturbations_down
RXFP1_knockdown_96h_MCF7	3/300	0.0473195	0.427447	0.0433107	0.391234	-1.49577	4.56333	NPEPL1;USP39;TTBK2	LINCS_L1000_Kinase_Perturbations_down
LPAR1_knockdown_96h_PC3	3/300	0.0473195	0.427447	0.0433107	0.391234	-1.49495	4.56083	POLR3B;RETSAT;PPP2R5A	LINCS_L1000_Kinase_Perturbations_down
UTS2R_knockdown_96h_A549	3/300	0.0473195	0.427447	0.0433107	0.391234	-1.49388	4.55759	GGCX;USP39;NOL6	LINCS_L1000_Kinase_Perturbations_down
HCAR1_knockdown_96h_PC3	3/300	0.0473195	0.427447	0.0433107	0.391234	-1.49361	4.55676	PPP2R5A;USP39;NOL6	LINCS_L1000_Kinase_Perturbations_down
SCNN1A_knockdown_96h_HT29	3/300	0.0473195	0.427447	0.0433107	0.391234	-1.49286	4.55448	VAPB;GNAS;NOL6	LINCS_L1000_Kinase_Perturbations_down
TAOK3_knockdown_96h_HA1E	3/300	0.0473195	0.427447	0.0433107	0.391234	-1.48973	4.54491	KDM3A;CHMP3;USP39	LINCS_L1000_Kinase_Perturbations_down
SIK3_knockdown_96h_PC3	3/300	0.0473195	0.427447	0.0433107	0.391234	-1.48869	4.54175	GNAS;AQP7;NOL6	LINCS_L1000_Kinase_Perturbations_down
GPRC6A_knockdown_96h_PC3	3/300	0.0473195	0.427447	0.0433107	0.391234	-1.4879	4.53934	B4GALT1;NFX1;TTBK2	LINCS_L1000_Kinase_Perturbations_down
PRKCQ_knockdown_96h_MCF7	3/300	0.0473195	0.427447	0.0433107	0.391234	-1.48656	4.53525	RNF103;CTSZ;LEMD3	LINCS_L1000_Kinase_Perturbations_down
VRK2_knockdown_96h_HT29	3/300	0.0473195	0.427447	0.0433107	0.391234	-1.4865	4.53506	AQP7;PPP2R5A;USP39	LINCS_L1000_Kinase_Perturbations_down
KISS1R_knockdown_96h_A375	3/300	0.0473195	0.427447	0.0433107	0.391234	-1.48606	4.53373	GGCX;NFX1;VAPB	LINCS_L1000_Kinase_Perturbations_down
RORC_knockdown_96h_PC3	3/300	0.0473195	0.427447	0.0433107	0.391234	-1.48508	4.53073	TUBB1;PPP2R5A;NOL6	LINCS_L1000_Kinase_Perturbations_down
RPS6KA3_knockdown_96h_A375	3/300	0.0473195	0.427447	0.0433107	0.391234	-1.48051	4.51678	GNAS;PPP2R5A;VAMP5	LINCS_L1000_Kinase_Perturbations_down
NR2C2_knockdown_96h_HEPG2	3/300	0.0473195	0.427447	0.0433107	0.391234	-1.48041	4.51648	POLR3B;MAT2A;NFX1	LINCS_L1000_Kinase_Perturbations_down
TESK1_knockdown_96h_HA1E	3/300	0.0473195	0.427447	0.0433107	0.391234	-1.47505	4.50012	TUBB1;USP39;VAMP5	LINCS_L1000_Kinase_Perturbations_down
TESK1_knockdown_96h_HT29	3/300	0.0473195	0.427447	0.0433107	0.391234	-1.47469	4.49903	GNAS;PPP2R5A;NOL6	LINCS_L1000_Kinase_Perturbations_down
PRKCB_knockdown_96h_MCF7	3/300	0.0473195	0.427447	0.0433107	0.391234	-1.47318	4.49442	RNF103;CTSZ;LEMD3	LINCS_L1000_Kinase_Perturbations_down
PRKAA2_knockdown_96h_A375	3/300	0.0473195	0.427447	0.0433107	0.391234	-1.47217	4.49133	GPM6A;GGCX;VAPB	LINCS_L1000_Kinase_Perturbations_down
NR1H3_knockdown_96h_A549	3/300	0.0473195	0.427447	0.0433107	0.391234	-1.47108	4.488	NPEPL1;NFX1;PPP2R5A	LINCS_L1000_Kinase_Perturbations_down
PRKCD_knockdown_96h_HEPG2	3/300	0.0473195	0.427447	0.0433107	0.391234	-1.4709	4.48748	GNAS;RAB22A;NOL6	LINCS_L1000_Kinase_Perturbations_down
ROCK1_knockdown_96h_PC3	3/300	0.0473195	0.427447	0.0433107	0.391234	-1.46729	4.47647	KCMF1;PPP2R5A;NOL6	LINCS_L1000_Kinase_Perturbations_down
VIPR1_knockdown_96h_HT29	3/300	0.0473195	0.427447	0.0433107	0.391234	-1.46589	4.47217	RNF103;GNAS;LEMD3	LINCS_L1000_Kinase_Perturbations_down
STK3_knockdown_96h_PC3	3/300	0.0473195	0.427447	0.0433107	0.391234	-1.4649	4.46915	GGCX;NFX1;NOL6	LINCS_L1000_Kinase_Perturbations_down
YES1_knockdown_96h_PC3	3/300	0.0473195	0.427447	0.0433107	0.391234	-1.46439	4.46761	KCMF1;NPEPL1;PPP2R5A	LINCS_L1000_Kinase_Perturbations_down
RPS6KA1_knockdown_96h_A549	3/300	0.0473195	0.427447	0.0433107	0.391234	-1.46341	4.46462	NFX1;TTBK2;CHMP5	LINCS_L1000_Kinase_Perturbations_down
MRGPRX3_knockdown_96h_MCF7	3/300	0.0473195	0.427447	0.0433107	0.391234	-1.46283	4.46286	RNF103;ZFAND3;LEMD3	LINCS_L1000_Kinase_Perturbations_down
VN1R2_knockdown_96h_PC3	3/300	0.0473195	0.427447	0.0433107	0.391234	-1.46259	4.46213	B4GALT1;NFX1;TTBK2	LINCS_L1000_Kinase_Perturbations_down
ROS1_knockdown_96h_HA1E	3/300	0.0473195	0.427447	0.0433107	0.391234	-1.4606	4.45603	WIF1;VAPB;PPP2R5A	LINCS_L1000_Kinase_Perturbations_down
PTK7_knockdown_96h_A549	3/300	0.0473195	0.427447	0.0433107	0.391234	-1.45867	4.45017	NFX1;GNAS;PPP2R5A	LINCS_L1000_Kinase_Perturbations_down
PRKACB_knockdown_96h_HA1E	3/300	0.0473195	0.427447	0.0433107	0.391234	-1.4535	4.43439	VAPB;TUBB1;GNAS	LINCS_L1000_Kinase_Perturbations_down
RAF1_knockdown_96h_HT29	3/300	0.0473195	0.427447	0.0433107	0.391234	-1.45337	4.43397	VAPB;GNAS;PPP2R5A	LINCS_L1000_Kinase_Perturbations_down
RORC_knockdown_96h_HA1E	3/300	0.0473195	0.427447	0.0433107	0.391234	-1.45243	4.43113	NFX1;AQP7;CAPG	LINCS_L1000_Kinase_Perturbations_down
MCHR2_knockdown_96h_HA1E	3/300	0.0473195	0.427447	0.0433107	0.391234	-1.44666	4.41352	NFX1;CAPG;AQP3	LINCS_L1000_Kinase_Perturbations_down
STK16_knockdown_96h_A549	3/300	0.0473195	0.427447	0.0433107	0.391234	-1.44475	4.40768	NFX1;CTSZ;CHMP5	LINCS_L1000_Kinase_Perturbations_down
NPFFR2_knockdown_96h_PC3	3/300	0.0473195	0.427447	0.0433107	0.391234	-1.4416	4.39807	PPP2R5A;USP39;NOL6	LINCS_L1000_Kinase_Perturbations_down
SUCNR1_knockdown_96h_A375	3/300	0.0473195	0.427447	0.0433107	0.391234	-1.44132	4.39722	BAG1;GNAS;PPP2R5A	LINCS_L1000_Kinase_Perturbations_down
RPS6KB2_knockdown_96h_HEPG2	3/300	0.0473195	0.427447	0.0433107	0.391234	-1.4357	4.38009	B4GALT1;GNAS;PPP2R5A	LINCS_L1000_Kinase_Perturbations_down
TRPM5_knockdown_96h_MCF7	3/300	0.0473195	0.427447	0.0433107	0.391234	-1.43337	4.37298	KCMF1;B4GALT1;VAPB	LINCS_L1000_Kinase_Perturbations_down
TAAR9_knockdown_96h_A549	3/300	0.0473195	0.427447	0.0433107	0.391234	-1.4282	4.35721	GGCX;PPP2R5A;LEMD3	LINCS_L1000_Kinase_Perturbations_down
PTK2B_knockdown_96h_MCF7	3/300	0.0473195	0.427447	0.0433107	0.391234	-1.41991	4.33192	B4GALT1;RETSAT;TUBB1	LINCS_L1000_Kinase_Perturbations_down
MRGPRX2_knockdown_96h_A375	3/300	0.0473195	0.427447	0.0433107	0.391234	-1.41242	4.30906	POLR3B;MAT2A;NFX1	LINCS_L1000_Kinase_Perturbations_down
VRK1_knockdown_96h_HEPG2	3/300	0.0473195	0.427447	0.0433107	0.391234	-1.40206	4.27744	MAT2A;VAPB;TUBB1	LINCS_L1000_Kinase_Perturbations_down
STK36_knockdown_96h_PC3	3/300	0.0473195	0.427447	0.0433107	0.391234	-1.40185	4.27682	NPEPL1;NFX1;PPP2R5A	LINCS_L1000_Kinase_Perturbations_down
ULK3_knockdown_96h_A549	3/300	0.0473195	0.427447	0.0433107	0.391234	-1.382	4.21623	GGCX;TUBB1;NOL6	LINCS_L1000_Kinase_Perturbations_down
VN1R4_knockdown_96h_MCF7	4/300	0.00871327	0.558346	0.00854326	0.558877	-1.74234	8.26374	NPEPL1;GGCX;PPP2R5A;TTBK2	LINCS_L1000_Kinase_Perturbations_up
PROKR1_knockdown_96h_MCF7	4/300	0.00871327	0.558346	0.00854326	0.558877	-1.71566	8.13723	RNF103;BAG1;PPP2R5A;VAMP5	LINCS_L1000_Kinase_Perturbations_up
MRGPRX2_knockdown_96h_MCF7	4/300	0.00871327	0.558346	0.00854326	0.558877	-1.7119	8.11939	KCMF1;B4GALT1;VAPB;PPP2R5A	LINCS_L1000_Kinase_Perturbations_up
MAP3K1_knockdown_96h_HA1E	4/300	0.00871327	0.558346	0.00854326	0.558877	-1.69599	8.04391	KDM3A;NPEPL1;GGCX;CD5L	LINCS_L1000_Kinase_Perturbations_up
GPR128_knockdown_96h_A375	4/300	0.00871327	0.558346	0.00854326	0.558877	-1.67372	7.9383	SPINK4;NPEPL1;WIF1;CHMP3	LINCS_L1000_Kinase_Perturbations_up
SCN9A_knockdown_96h_MCF7	4/300	0.00871327	0.558346	0.00854326	0.558877	-1.66069	7.87652	NPEPL1;NFX1;VAPB;TTBK2	LINCS_L1000_Kinase_Perturbations_up
MRGPRX2_knockdown_96h_A375	4/300	0.00871327	0.558346	0.00854326	0.558877	-1.63713	7.76477	GPM6A;KDM3A;USP39;TTBK2	LINCS_L1000_Kinase_Perturbations_up
GPBAR1_knockdown_96h_HA1E	3/300	0.0473195	0.558346	0.0469545	0.558877	-1.76147	5.37395	KCMF1;ZFAND3;TUBB1	LINCS_L1000_Kinase_Perturbations_up
CDK11B_knockdown_96h_MCF7	3/300	0.0473195	0.558346	0.0469545	0.558877	-1.75117	5.34253	NFX1;PPP2R5A;TTBK2	LINCS_L1000_Kinase_Perturbations_up
ADORA2A_knockdown_96h_HT29	3/300	0.0473195	0.558346	0.0469545	0.558877	-1.75028	5.33982	NPEPL1;MAT2A;RAB22A	LINCS_L1000_Kinase_Perturbations_up
FES_knockdown_96h_HT29	3/300	0.0473195	0.558346	0.0469545	0.558877	-1.73997	5.30836	NPEPL1;MAT2A;RAB22A	LINCS_L1000_Kinase_Perturbations_up
NR0B2_knockdown_96h_A549	3/300	0.0473195	0.558346	0.0469545	0.558877	-1.72973	5.27713	NPEPL1;ZFAND3;TTBK2	LINCS_L1000_Kinase_Perturbations_up
RXFP4_knockdown_96h_PC3	3/300	0.0473195	0.558346	0.0469545	0.558877	-1.72397	5.25955	VAMP8;KCMF1;KDM3A	LINCS_L1000_Kinase_Perturbations_up
PAK3_knockdown_96h_HA1E	3/300	0.0473195	0.558346	0.0469545	0.558877	-1.72232	5.25452	KCMF1;ZFAND3;CTSZ	LINCS_L1000_Kinase_Perturbations_up
RARB_knockdown_96h_MCF7	3/300	0.0473195	0.558346	0.0469545	0.558877	-1.72031	5.24838	KCMF1;B4GALT1;PPP2R5A	LINCS_L1000_Kinase_Perturbations_up
F2R_knockdown_96h_A549	3/300	0.0473195	0.558346	0.0469545	0.558877	-1.71448	5.23058	KCMF1;ZFAND3;CTSZ	LINCS_L1000_Kinase_Perturbations_up
CDK6_knockdown_96h_A549	3/300	0.0473195	0.558346	0.0469545	0.558877	-1.70921	5.2145	SPINK4;NPEPL1;B4GALT1	LINCS_L1000_Kinase_Perturbations_up
ULK1_knockdown_96h_HA1E	3/300	0.0473195	0.558346	0.0469545	0.558877	-1.70542	5.20296	ZFAND3;CTSZ;TUBB1	LINCS_L1000_Kinase_Perturbations_up
GPR26_knockdown_96h_A375	3/300	0.0473195	0.558346	0.0469545	0.558877	-1.70479	5.20103	SPINK4;NPEPL1;WIF1	LINCS_L1000_Kinase_Perturbations_up
PRKCD_knockdown_96h_HCC515	3/300	0.0473195	0.558346	0.0469545	0.558877	-1.70476	5.20094	MAT2A;GNAS;PPP2R5A	LINCS_L1000_Kinase_Perturbations_up
SIK1_knockdown_96h_HA1E	3/300	0.0473195	0.558346	0.0469545	0.558877	-1.70385	5.19817	RETSAT;WIF1;AQP7	LINCS_L1000_Kinase_Perturbations_up
BDKRB2_knockdown_96h_PC3	3/300	0.0473195	0.558346	0.0469545	0.558877	-1.70371	5.19774	B4GALT1;LEMD3;CHMP5	LINCS_L1000_Kinase_Perturbations_up
HCN3_knockdown_96h_HA1E	3/300	0.0473195	0.558346	0.0469545	0.558877	-1.69945	5.18475	KDM3A;NPEPL1;CD5L	LINCS_L1000_Kinase_Perturbations_up
S1PR3_knockdown_96h_A375	3/300	0.0473195	0.558346	0.0469545	0.558877	-1.6993	5.18429	SPINK4;NPEPL1;CHMP3	LINCS_L1000_Kinase_Perturbations_up
PRKCE_knockdown_96h_HA1E	3/300	0.0473195	0.558346	0.0469545	0.558877	-1.69563	5.17308	GGCX;MAT2A;LEMD3	LINCS_L1000_Kinase_Perturbations_up
OPN4_knockdown_96h_MCF7	3/300	0.0473195	0.558346	0.0469545	0.558877	-1.69019	5.15647	KCMF1;PPP2R5A;TTBK2	LINCS_L1000_Kinase_Perturbations_up
CDK8_knockdown_96h_HT29	3/300	0.0473195	0.558346	0.0469545	0.558877	-1.68978	5.15523	NPEPL1;MAT2A;RAB22A	LINCS_L1000_Kinase_Perturbations_up
GPR151_knockdown_96h_A375	3/300	0.0473195	0.558346	0.0469545	0.558877	-1.68837	5.15093	ZFAND3;USP39;VAMP5	LINCS_L1000_Kinase_Perturbations_up
AKT2_knockdown_96h_A549	3/300	0.0473195	0.558346	0.0469545	0.558877	-1.68806	5.14998	SPINK4;NPEPL1;B4GALT1	LINCS_L1000_Kinase_Perturbations_up
MAP2K6_knockdown_96h_HEPG2	3/300	0.0473195	0.558346	0.0469545	0.558877	-1.6863	5.14461	KCMF1;GPM6A;USP39	LINCS_L1000_Kinase_Perturbations_up
GPR64_knockdown_96h_MCF7	3/300	0.0473195	0.558346	0.0469545	0.558877	-1.68362	5.13643	KCMF1;RETSAT;PPP2R5A	LINCS_L1000_Kinase_Perturbations_up
MAP2K6_knockdown_96h_A375	3/300	0.0473195	0.558346	0.0469545	0.558877	-1.68351	5.1361	SPINK4;NPEPL1;CHMP3	LINCS_L1000_Kinase_Perturbations_up
ADORA2B_knockdown_96h_PC3	3/300	0.0473195	0.558346	0.0469545	0.558877	-1.68288	5.13419	KDM3A;TUBB1;CHMP3	LINCS_L1000_Kinase_Perturbations_up
CELSR2_knockdown_96h_MCF7	3/300	0.0473195	0.558346	0.0469545	0.558877	-1.68263	5.13342	NPEPL1;VAPB;CHMP5	LINCS_L1000_Kinase_Perturbations_up
GPR139_knockdown_96h_A375	3/300	0.0473195	0.558346	0.0469545	0.558877	-1.68215	5.13195	B4GALT1;GGCX;CD5L	LINCS_L1000_Kinase_Perturbations_up
O3FAR1_knockdown_96h_HT29	3/300	0.0473195	0.558346	0.0469545	0.558877	-1.68165	5.13045	NPEPL1;POLR3B;MAT2A	LINCS_L1000_Kinase_Perturbations_up
GPR78_knockdown_96h_MCF7	3/300	0.0473195	0.558346	0.0469545	0.558877	-1.68041	5.12665	TUBB1;PPP2R5A;VAMP5	LINCS_L1000_Kinase_Perturbations_up
IGF1R_knockdown_96h_HA1E	3/300	0.0473195	0.558346	0.0469545	0.558877	-1.67336	5.10513	WIF1;USP39;NOL6	LINCS_L1000_Kinase_Perturbations_up
WEE1_knockdown_96h_HA1E	3/300	0.0473195	0.558346	0.0469545	0.558877	-1.67315	5.10451	NFX1;GNAS;USP39	LINCS_L1000_Kinase_Perturbations_up
EPHA6_knockdown_96h_A549	3/300	0.0473195	0.558346	0.0469545	0.558877	-1.67208	5.10123	SPINK4;NPEPL1;B4GALT1	LINCS_L1000_Kinase_Perturbations_up
ATM_knockdown_96h_A549	3/300	0.0473195	0.558346	0.0469545	0.558877	-1.6716	5.09977	SPINK4;NPEPL1;B4GALT1	LINCS_L1000_Kinase_Perturbations_up
ERBB4_knockdown_96h_A549	3/300	0.0473195	0.558346	0.0469545	0.558877	-1.67102	5.09799	SPINK4;NPEPL1;B4GALT1	LINCS_L1000_Kinase_Perturbations_up
GPR142_knockdown_96h_A375	3/300	0.0473195	0.558346	0.0469545	0.558877	-1.67054	5.09654	NFX1;WIF1;TTBK2	LINCS_L1000_Kinase_Perturbations_up
PAK4_knockdown_96h_A375	3/300	0.0473195	0.558346	0.0469545	0.558877	-1.66803	5.08887	NFX1;TUBB1;LEMD3	LINCS_L1000_Kinase_Perturbations_up
GPR84_knockdown_96h_MCF7	3/300	0.0473195	0.558346	0.0469545	0.558877	-1.66731	5.0867	BAG1;PPP2R5A;VAMP5	LINCS_L1000_Kinase_Perturbations_up
CAMK1_knockdown_96h_A549	3/300	0.0473195	0.558346	0.0469545	0.558877	-1.66731	5.08669	SPINK4;NPEPL1;B4GALT1	LINCS_L1000_Kinase_Perturbations_up
GPR160_knockdown_96h_MCF7	3/300	0.0473195	0.558346	0.0469545	0.558877	-1.66418	5.07714	GGCX;PPP2R5A;USP39	LINCS_L1000_Kinase_Perturbations_up
PAK2_knockdown_96h_MCF7	3/300	0.0473195	0.558346	0.0469545	0.558877	-1.66223	5.07119	NPEPL1;WIF1;PPP2R5A	LINCS_L1000_Kinase_Perturbations_up
RPS6KA2_knockdown_96h_MCF7	3/300	0.0473195	0.558346	0.0469545	0.558877	-1.6587	5.06042	NPEPL1;NFX1;PPP2R5A	LINCS_L1000_Kinase_Perturbations_up
GPR113_knockdown_96h_MCF7	3/300	0.0473195	0.558346	0.0469545	0.558877	-1.65438	5.04724	NPEPL1;WIF1;TTBK2	LINCS_L1000_Kinase_Perturbations_up
MTOR_knockdown_96h_A549	3/300	0.0473195	0.558346	0.0469545	0.558877	-1.65287	5.04263	SPINK4;NPEPL1;B4GALT1	LINCS_L1000_Kinase_Perturbations_up
NMUR2_knockdown_96h_A375	3/300	0.0473195	0.558346	0.0469545	0.558877	-1.64566	5.02063	SPINK4;NPEPL1;WIF1	LINCS_L1000_Kinase_Perturbations_up
ADORA2A_knockdown_96h_HCC515	3/300	0.0473195	0.558346	0.0469545	0.558877	-1.64425	5.01633	NFX1;TTBK2;NOL6	LINCS_L1000_Kinase_Perturbations_up
PRKX_knockdown_96h_A375	3/300	0.0473195	0.558346	0.0469545	0.558877	-1.64265	5.01146	MAT2A;NFX1;ZFAND3	LINCS_L1000_Kinase_Perturbations_up
PTK7_knockdown_96h_MCF7	3/300	0.0473195	0.558346	0.0469545	0.558877	-1.64258	5.01124	NPEPL1;GGCX;RAB22A	LINCS_L1000_Kinase_Perturbations_up
GPR84_knockdown_96h_HEPG2	3/300	0.0473195	0.558346	0.0469545	0.558877	-1.64211	5.00981	KCMF1;GPM6A;USP39	LINCS_L1000_Kinase_Perturbations_up
ITPR1_knockdown_96h_HA1E	3/300	0.0473195	0.558346	0.0469545	0.558877	-1.63596	4.99104	KDM3A;CD5L;GNAS	LINCS_L1000_Kinase_Perturbations_up
PIM3_knockdown_96h_PC3	3/300	0.0473195	0.558346	0.0469545	0.558877	-1.63562	4.99001	KDM3A;CHMP3;LEMD3	LINCS_L1000_Kinase_Perturbations_up
YES1_knockdown_96h_A549	3/300	0.0473195	0.558346	0.0469545	0.558877	-1.63317	4.98253	SPINK4;NPEPL1;B4GALT1	LINCS_L1000_Kinase_Perturbations_up
TYRO3_knockdown_96h_MCF7	3/300	0.0473195	0.558346	0.0469545	0.558877	-1.6286	4.96858	POLR3B;VAPB;CHMP5	LINCS_L1000_Kinase_Perturbations_up
PXK_knockdown_96h_PC3	3/300	0.0473195	0.558346	0.0469545	0.558877	-1.62139	4.94658	KDM3A;NFX1;GNAS	LINCS_L1000_Kinase_Perturbations_up
SMO_knockdown_96h_A549	3/300	0.0473195	0.558346	0.0469545	0.558877	-1.61927	4.94013	KCMF1;ZFAND3;PPP2R5A	LINCS_L1000_Kinase_Perturbations_up
OXER1_knockdown_96h_HCC515	3/300	0.0473195	0.558346	0.0469545	0.558877	-1.61436	4.92515	TUBB1;GNAS;NOL6	LINCS_L1000_Kinase_Perturbations_up
NR5A2_knockdown_96h_MCF7	3/300	0.0473195	0.558346	0.0469545	0.558877	-1.6143	4.92495	WIF1;PPP2R5A;TTBK2	LINCS_L1000_Kinase_Perturbations_up
S1PR3_knockdown_96h_HEPG2	3/300	0.0473195	0.558346	0.0469545	0.558877	-1.60219	4.88802	KCMF1;GPM6A;USP39	LINCS_L1000_Kinase_Perturbations_up
RPS6KA5_knockdown_96h_MCF7	3/300	0.0473195	0.558346	0.0469545	0.558877	-1.5698	4.78919	KCMF1;B4GALT1;PPP2R5A	LINCS_L1000_Kinase_Perturbations_up
adenoma	1/14	0.0371556	0.133585	0.0499897	0.176487	-1.70242	5.60547	GNAS	OMIM_Disease
spinal_muscular_atrophy	2/86	0.022631	0.264957	0.0216643	0.276359	-4.81912	18.2569	VAPB;GNAS	OMIM_Expanded
lateral_sclerosis	2/96	0.0277568	0.264957	0.0265668	0.276359	-2.1114	7.56783	VAPB;GNAS	OMIM_Expanded
disorder_of_glycosylation	2/96	0.0277568	0.264957	0.0265668	0.276359	-1.92858	6.91257	B4GALT1;GNAS	OMIM_Expanded
spinocerebellar_ataxia	2/114	0.0380236	0.264957	0.0364544	0.276359	-1.56219	5.10765	GNAS;TTBK2	OMIM_Expanded
blood	2/113	0.03742	0.264957	0.0358706	0.276359	-1.42675	4.68764	GNAS;AQP3	OMIM_Expanded
SNARE interactions in vesicular transport_Homo sapiens_hsa04130	2/34	0.00379795	0.229766	0.00503544	0.296574	-1.89256	10.5478	VAMP8;VAMP5	KEGG_2016
Vasopressin-regulated water reabsorption_Homo sapiens_hsa04962	2/44	0.00629496	0.229766	0.00812533	0.296574	-1.9522	9.89374	GNAS;AQP3	KEGG_2016
Regulation of lipolysis in adipocytes_Homo sapiens_hsa04923	2/56	0.0100383	0.244264	0.0127008	0.309053	-1.87027	8.60575	GNAS;AQP7	KEGG_2016
Gap junction_Homo sapiens_hsa04540	2/88	0.0236214	0.376716	0.0290615	0.415893	-1.71245	6.41417	TUBB1;GNAS	KEGG_2016
Endocytosis_Homo sapiens_hsa04144	3/259	0.0328131	0.376716	0.0414274	0.415893	-1.83881	6.28307	CHMP3;RAB22A;CHMP5	KEGG_2016
Platelet activation_Homo sapiens_hsa04611	2/122	0.0429849	0.376716	0.0520879	0.415893	-1.73151	5.44891	VAMP8;GNAS	KEGG_2016
Dopaminergic synapse_Homo sapiens_hsa04728	2/129	0.0475135	0.376716	0.0574421	0.415893	-1.68097	5.12147	GNAS;PPP2R5A	KEGG_2016
Glycosaminoglycan biosynthesis - keratan sulfate_Homo sapiens_hsa00533	1/15	0.0397571	0.376716	0.0467815	0.415893	-0.865654	2.79171	B4GALT1	KEGG_2016
Ubiquinone and other terpenoid-quinone biosynthesis_Homo sapiens_hsa00130	1/11	0.0293095	0.376716	0.0352855	0.415893	-0.677223	2.39049	GGCX	KEGG_2016
