# Supplementary material for: Identification of Candidate Signature Genes and Key Regulators Associated With Trypanotolerance in the Sheko Breed
Source: Front Genet. 2019 Nov 14;10:1095. doi: 10.3389/fgene.2019.01095 (PMC6872528; doi:10.3389/fgene.2019.01095)
Supplement: Supplementary Table 7 — Functionally enriched gene list identified by Rsb analysis. [file Table_7.xls]

## Sheet: Enriched gene list
Term	Overlap	P.value	Adjusted.P.value	Old.P.value	Old.Adjusted.P.value	Z.score	Combined.Score	Genes	database
non-membrane spanning protein tyrosine kinase activity (GO:0004715)	5/117	0.00569214	0.298968	0.00662715	0.314039	-2.31618	11.9716	STAT5A;ITK;FGF20;NRG2;EPHB2	GO_Molecular_Function_2017b
adrenergic receptor binding (GO:0031690)	3/52	0.0140188	0.298968	0.0162125	0.314039	-2.08562	8.9001	USP33;C1QBP;GNAT1	GO_Molecular_Function_2017b
actin lateral binding (GO:0003786)	4/109	0.0217015	0.298968	0.0241493	0.314039	-2.25936	8.65418	SCIN;MICALL2;NEXN;IQGAP2	GO_Molecular_Function_2017b
transmembrane receptor protein tyrosine kinase activity (GO:0004714)	4/114	0.0250875	0.298968	0.0277546	0.314039	-2.2953	8.45907	STAT5A;FGF20;NRG2;EPHB2	GO_Molecular_Function_2017b
phosphatidylinositol-4,5-bisphosphate 3-kinase activity (GO:0046934)	3/67	0.0273583	0.298968	0.0304942	0.314039	-2.18255	7.85443	CD86;FGF20;NRG2	GO_Molecular_Function_2017b
Rab GTPase binding (GO:0017137)	4/126	0.034452	0.298968	0.0376605	0.314039	-2.2853	7.69732	TBC1D1;MLPH;MYO5A;STXBP5L	GO_Molecular_Function_2017b
phosphatidylinositol N-acetylglucosaminyltransferase activity (GO:0017176)	2/14	0.00788933	0.298968	0.0102652	0.314039	-1.51872	7.35401	PIGP;HEXA	GO_Molecular_Function_2017b
tryptophan 2,3-dioxygenase activity (GO:0004833)	2/7	0.00190379	0.298968	0.00321891	0.314039	-1.13556	7.11307	IDO2;IDO1	GO_Molecular_Function_2017b
alpha-1,6-mannosylglycoprotein 6-beta-N-acetylglucosaminyltransferase activity (GO:0030144)	2/14	0.00788933	0.298968	0.0102652	0.314039	-1.41984	6.87522	MGAT5;HEXA	GO_Molecular_Function_2017b
C-rich single-stranded DNA binding (GO:1990829)	3/78	0.0402466	0.298968	0.044068	0.314039	-2.05211	6.59286	PURA;MSH2;FUBP1	GO_Molecular_Function_2017b
G-rich single-stranded DNA binding (GO:1990955)	3/79	0.0415462	0.298968	0.045429	0.314039	-2.05564	6.53887	PURA;MSH2;FUBP1	GO_Molecular_Function_2017b
ADP binding (GO:0043531)	2/23	0.0207173	0.298968	0.0242519	0.314039	-1.5833	6.13812	ERN1;MSH2	GO_Molecular_Function_2017b
aspartic-type endopeptidase inhibitor activity (GO:0019828)	2/30	0.0340839	0.298968	0.0383812	0.314039	-1.72691	5.83509	PROS1;CST7	GO_Molecular_Function_2017b
endopeptidase inhibitor activity (GO:0004866)	2/32	0.0383786	0.298968	0.042874	0.314039	-1.78265	5.81188	PROS1;CST7	GO_Molecular_Function_2017b
phosphatidylinositol-3,4,5-trisphosphate binding (GO:0005547)	2/36	0.0475412	0.298968	0.0524083	0.314039	-1.87731	5.71857	DENND1A;IQGAP2	GO_Molecular_Function_2017b
potassium channel activator activity (GO:0099104)	2/36	0.0475412	0.298968	0.0524083	0.314039	-1.83207	5.58076	KCNIP4;ADRB2	GO_Molecular_Function_2017b
potassium channel regulator activity (GO:0015459)	2/36	0.0475412	0.298968	0.0524083	0.314039	-1.82167	5.5491	KCNIP4;ADRB2	GO_Molecular_Function_2017b
phosphatidylinositol phospholipase C activity (GO:0004435)	2/28	0.0299925	0.298968	0.0340833	0.314039	-1.57833	5.53489	CASR;F2RL2	GO_Molecular_Function_2017b
mitochondrial ribosome binding (GO:0097177)	2/36	0.0475412	0.298968	0.0524083	0.314039	-1.78175	5.42751	C1QBP;ETF1	GO_Molecular_Function_2017b
indoleamine 2,3-dioxygenase activity (GO:0033754)	2/6	0.00136858	0.298968	0.00251952	0.314039	-0.808047	5.32825	IDO2;IDO1	GO_Molecular_Function_2017b
myosin V binding (GO:0031489)	2/28	0.0299925	0.298968	0.0340833	0.314039	-1.48257	5.1991	ARFGEF1;RAB27B	GO_Molecular_Function_2017b
alphav-beta5 integrin-vitronectin complex (GO:0034997)	19/1246	0.0340147	0.256093	0.05207	0.361824	-5.51753	18.6546	MPP2;PCDHGA7;CASR;SLC24A3;PCDHGA5;PCDHGA3;PCDHGA2;PTAFR;PCDHGB2;PCDHGC3;ADRB2;PCDHA13;SLC9A1;ALCAM;NINJ2;PCDHGB1;SLC38A3;EPHB2;F2RL2	GO_Cellular_Component_2017b
G-protein coupled receptor complex (GO:0097648)	19/1246	0.0340147	0.256093	0.05207	0.361824	-5.4449	18.409	MPP2;PCDHGA7;CASR;SLC24A3;PCDHGA5;PCDHGA3;PCDHGA2;PTAFR;PCDHGB2;PCDHGC3;ADRB2;PCDHA13;SLC9A1;ALCAM;NINJ2;PCDHGB1;SLC38A3;EPHB2;F2RL2	GO_Cellular_Component_2017b
apical plasma membrane urothelial plaque (GO:0120001)	19/1246	0.0340147	0.256093	0.05207	0.361824	-5.44046	18.394	MPP2;PCDHGA7;CASR;SLC24A3;PCDHGA5;PCDHGA3;PCDHGA2;PTAFR;PCDHGB2;PCDHGC3;ADRB2;PCDHA13;SLC9A1;ALCAM;NINJ2;PCDHGB1;SLC38A3;EPHB2;F2RL2	GO_Cellular_Component_2017b
glycoprotein Ib-IX-V complex (GO:1990779)	19/1246	0.0340147	0.256093	0.05207	0.361824	-5.40933	18.2887	MPP2;PCDHGA7;CASR;SLC24A3;PCDHGA5;PCDHGA3;PCDHGA2;PTAFR;PCDHGB2;PCDHGC3;ADRB2;PCDHA13;SLC9A1;ALCAM;NINJ2;PCDHGB1;SLC38A3;EPHB2;F2RL2	GO_Cellular_Component_2017b
EFF-1 complex (GO:1990392)	19/1246	0.0340147	0.256093	0.05207	0.361824	-5.40825	18.2851	MPP2;PCDHGA7;CASR;SLC24A3;PCDHGA5;PCDHGA3;PCDHGA2;PTAFR;PCDHGB2;PCDHGC3;ADRB2;PCDHA13;SLC9A1;ALCAM;NINJ2;PCDHGB1;SLC38A3;EPHB2;F2RL2	GO_Cellular_Component_2017b
granulocyte macrophage colony-stimulating factor receptor complex (GO:0030526)	19/1246	0.0340147	0.256093	0.05207	0.361824	-5.36613	18.1427	MPP2;PCDHGA7;CASR;SLC24A3;PCDHGA5;PCDHGA3;PCDHGA2;PTAFR;PCDHGB2;PCDHGC3;ADRB2;PCDHA13;SLC9A1;ALCAM;NINJ2;PCDHGB1;SLC38A3;EPHB2;F2RL2	GO_Cellular_Component_2017b
high molecular weight kininogen receptor complex (GO:0030988)	19/1246	0.0340147	0.256093	0.05207	0.361824	-5.34953	18.0866	MPP2;PCDHGA7;CASR;SLC24A3;PCDHGA5;PCDHGA3;PCDHGA2;PTAFR;PCDHGB2;PCDHGC3;ADRB2;PCDHA13;SLC9A1;ALCAM;NINJ2;PCDHGB1;SLC38A3;EPHB2;F2RL2	GO_Cellular_Component_2017b
interleukin-12 receptor complex (GO:0042022)	19/1247	0.0342511	0.256093	0.052422	0.361824	-5.32964	17.9824	MPP2;PCDHGA7;CASR;SLC24A3;PCDHGA5;PCDHGA3;PCDHGA2;PTAFR;PCDHGB2;PCDHGC3;ADRB2;PCDHA13;SLC9A1;ALCAM;NINJ2;PCDHGB1;SLC38A3;EPHB2;F2RL2	GO_Cellular_Component_2017b
interleukin-13 receptor complex (GO:0005898)	19/1247	0.0342511	0.256093	0.052422	0.361824	-5.30522	17.9	MPP2;PCDHGA7;CASR;SLC24A3;PCDHGA5;PCDHGA3;PCDHGA2;PTAFR;PCDHGB2;PCDHGC3;ADRB2;PCDHA13;SLC9A1;ALCAM;NINJ2;PCDHGB1;SLC38A3;EPHB2;F2RL2	GO_Cellular_Component_2017b
activin receptor complex (GO:0048179)	19/1248	0.0344888	0.256093	0.0527757	0.361824	-5.31296	17.8894	MPP2;PCDHGA7;CASR;SLC24A3;PCDHGA5;PCDHGA3;PCDHGA2;PTAFR;PCDHGB2;PCDHGC3;ADRB2;PCDHA13;SLC9A1;ALCAM;NINJ2;PCDHGB1;SLC38A3;EPHB2;F2RL2	GO_Cellular_Component_2017b
BMP receptor complex (GO:0070724)	19/1248	0.0344888	0.256093	0.0527757	0.361824	-5.31199	17.8861	MPP2;PCDHGA7;CASR;SLC24A3;PCDHGA5;PCDHGA3;PCDHGA2;PTAFR;PCDHGB2;PCDHGC3;ADRB2;PCDHA13;SLC9A1;ALCAM;NINJ2;PCDHGB1;SLC38A3;EPHB2;F2RL2	GO_Cellular_Component_2017b
integral component of plasma membrane (GO:0005887)	19/1246	0.0340147	0.256093	0.05207	0.361824	-5.2886	17.8805	MPP2;PCDHGA7;CASR;SLC24A3;PCDHGA5;PCDHGA3;PCDHGA2;PTAFR;PCDHGB2;PCDHGC3;ADRB2;PCDHA13;SLC9A1;ALCAM;NINJ2;PCDHGB1;SLC38A3;EPHB2;F2RL2	GO_Cellular_Component_2017b
interleukin-2 receptor complex (GO:0005893)	19/1246	0.0340147	0.256093	0.05207	0.361824	-5.28828	17.8795	MPP2;PCDHGA7;CASR;SLC24A3;PCDHGA5;PCDHGA3;PCDHGA2;PTAFR;PCDHGB2;PCDHGC3;ADRB2;PCDHA13;SLC9A1;ALCAM;NINJ2;PCDHGB1;SLC38A3;EPHB2;F2RL2	GO_Cellular_Component_2017b
interleukin-18 receptor complex (GO:0045092)	19/1247	0.0342511	0.256093	0.052422	0.361824	-5.29204	17.8555	MPP2;PCDHGA7;CASR;SLC24A3;PCDHGA5;PCDHGA3;PCDHGA2;PTAFR;PCDHGB2;PCDHGC3;ADRB2;PCDHA13;SLC9A1;ALCAM;NINJ2;PCDHGB1;SLC38A3;EPHB2;F2RL2	GO_Cellular_Component_2017b
integral component of muscle cell projection membrane (GO:0061455)	19/1246	0.0340147	0.256093	0.05207	0.361824	-5.27472	17.8336	MPP2;PCDHGA7;CASR;SLC24A3;PCDHGA5;PCDHGA3;PCDHGA2;PTAFR;PCDHGB2;PCDHGC3;ADRB2;PCDHA13;SLC9A1;ALCAM;NINJ2;PCDHGB1;SLC38A3;EPHB2;F2RL2	GO_Cellular_Component_2017b
interleukin-23 receptor complex (GO:0072536)	19/1248	0.0344888	0.256093	0.0527757	0.361824	-5.2766	17.767	MPP2;PCDHGA7;CASR;SLC24A3;PCDHGA5;PCDHGA3;PCDHGA2;PTAFR;PCDHGB2;PCDHGC3;ADRB2;PCDHA13;SLC9A1;ALCAM;NINJ2;PCDHGB1;SLC38A3;EPHB2;F2RL2	GO_Cellular_Component_2017b
ciliary neurotrophic factor receptor complex (GO:0070110)	19/1249	0.0347277	0.256093	0.0531311	0.361824	-5.27418	17.7224	MPP2;PCDHGA7;CASR;SLC24A3;PCDHGA5;PCDHGA3;PCDHGA2;PTAFR;PCDHGB2;PCDHGC3;ADRB2;PCDHA13;SLC9A1;ALCAM;NINJ2;PCDHGB1;SLC38A3;EPHB2;F2RL2	GO_Cellular_Component_2017b
interleukin-20 receptor complex (GO:0030876)	19/1246	0.0340147	0.256093	0.05207	0.361824	-5.2381	17.7098	MPP2;PCDHGA7;CASR;SLC24A3;PCDHGA5;PCDHGA3;PCDHGA2;PTAFR;PCDHGB2;PCDHGC3;ADRB2;PCDHA13;SLC9A1;ALCAM;NINJ2;PCDHGB1;SLC38A3;EPHB2;F2RL2	GO_Cellular_Component_2017b
interleukin-5 receptor complex (GO:0005895)	19/1247	0.0342511	0.256093	0.052422	0.361824	-5.24456	17.6953	MPP2;PCDHGA7;CASR;SLC24A3;PCDHGA5;PCDHGA3;PCDHGA2;PTAFR;PCDHGB2;PCDHGC3;ADRB2;PCDHA13;SLC9A1;ALCAM;NINJ2;PCDHGB1;SLC38A3;EPHB2;F2RL2	GO_Cellular_Component_2017b
interleukin-3 receptor complex (GO:0005894)	19/1246	0.0340147	0.256093	0.05207	0.361824	-5.21874	17.6444	MPP2;PCDHGA7;CASR;SLC24A3;PCDHGA5;PCDHGA3;PCDHGA2;PTAFR;PCDHGB2;PCDHGC3;ADRB2;PCDHA13;SLC9A1;ALCAM;NINJ2;PCDHGB1;SLC38A3;EPHB2;F2RL2	GO_Cellular_Component_2017b
histamine-gated chloride channel complex (GO:0019183)	19/1249	0.0347277	0.256093	0.0531311	0.361824	-5.24359	17.6196	MPP2;PCDHGA7;CASR;SLC24A3;PCDHGA5;PCDHGA3;PCDHGA2;PTAFR;PCDHGB2;PCDHGC3;ADRB2;PCDHA13;SLC9A1;ALCAM;NINJ2;PCDHGB1;SLC38A3;EPHB2;F2RL2	GO_Cellular_Component_2017b
integral component of external side of plasma membrane (GO:0071575)	19/1249	0.0347277	0.256093	0.0531311	0.361824	-5.24201	17.6143	MPP2;PCDHGA7;CASR;SLC24A3;PCDHGA5;PCDHGA3;PCDHGA2;PTAFR;PCDHGB2;PCDHGC3;ADRB2;PCDHA13;SLC9A1;ALCAM;NINJ2;PCDHGB1;SLC38A3;EPHB2;F2RL2	GO_Cellular_Component_2017b
enzyme IIA-maltose transporter complex (GO:1990154)	19/1254	0.0359408	0.256093	0.0549343	0.361824	-5.29418	17.6078	MPP2;PCDHGA7;CASR;SLC24A3;PCDHGA5;PCDHGA3;PCDHGA2;PTAFR;PCDHGB2;PCDHGC3;ADRB2;PCDHA13;SLC9A1;ALCAM;NINJ2;PCDHGB1;SLC38A3;EPHB2;F2RL2	GO_Cellular_Component_2017b
interleukin-28 receptor complex (GO:0032002)	19/1249	0.0347277	0.256093	0.0531311	0.361824	-5.23938	17.6054	MPP2;PCDHGA7;CASR;SLC24A3;PCDHGA5;PCDHGA3;PCDHGA2;PTAFR;PCDHGB2;PCDHGC3;ADRB2;PCDHA13;SLC9A1;ALCAM;NINJ2;PCDHGB1;SLC38A3;EPHB2;F2RL2	GO_Cellular_Component_2017b
spanning component of plasma membrane (GO:0044214)	19/1248	0.0344888	0.256093	0.0527757	0.361824	-5.22609	17.5969	MPP2;PCDHGA7;CASR;SLC24A3;PCDHGA5;PCDHGA3;PCDHGA2;PTAFR;PCDHGB2;PCDHGC3;ADRB2;PCDHA13;SLC9A1;ALCAM;NINJ2;PCDHGB1;SLC38A3;EPHB2;F2RL2	GO_Cellular_Component_2017b
oncostatin-M receptor complex (GO:0005900)	19/1248	0.0344888	0.256093	0.0527757	0.361824	-5.20741	17.534	MPP2;PCDHGA7;CASR;SLC24A3;PCDHGA5;PCDHGA3;PCDHGA2;PTAFR;PCDHGB2;PCDHGC3;ADRB2;PCDHA13;SLC9A1;ALCAM;NINJ2;PCDHGB1;SLC38A3;EPHB2;F2RL2	GO_Cellular_Component_2017b
ATP-sensitive potassium channel complex (GO:0008282)	19/1250	0.0349679	0.256093	0.0534882	0.361824	-5.2265	17.5262	MPP2;PCDHGA7;CASR;SLC24A3;PCDHGA5;PCDHGA3;PCDHGA2;PTAFR;PCDHGB2;PCDHGC3;ADRB2;PCDHA13;SLC9A1;ALCAM;NINJ2;PCDHGB1;SLC38A3;EPHB2;F2RL2	GO_Cellular_Component_2017b
transforming growth factor beta receptor complex (GO:0070022)	19/1251	0.0352092	0.256093	0.0538471	0.361824	-5.23532	17.5197	MPP2;PCDHGA7;CASR;SLC24A3;PCDHGA5;PCDHGA3;PCDHGA2;PTAFR;PCDHGB2;PCDHGC3;ADRB2;PCDHA13;SLC9A1;ALCAM;NINJ2;PCDHGB1;SLC38A3;EPHB2;F2RL2	GO_Cellular_Component_2017b
interleukin-4 receptor complex (GO:0016516)	19/1246	0.0340147	0.256093	0.05207	0.361824	-5.17366	17.4919	MPP2;PCDHGA7;CASR;SLC24A3;PCDHGA5;PCDHGA3;PCDHGA2;PTAFR;PCDHGB2;PCDHGC3;ADRB2;PCDHA13;SLC9A1;ALCAM;NINJ2;PCDHGB1;SLC38A3;EPHB2;F2RL2	GO_Cellular_Component_2017b
insulin receptor complex (GO:0005899)	19/1250	0.0349679	0.256093	0.0534882	0.361824	-5.21297	17.4808	MPP2;PCDHGA7;CASR;SLC24A3;PCDHGA5;PCDHGA3;PCDHGA2;PTAFR;PCDHGB2;PCDHGC3;ADRB2;PCDHA13;SLC9A1;ALCAM;NINJ2;PCDHGB1;SLC38A3;EPHB2;F2RL2	GO_Cellular_Component_2017b
interleukin-9 receptor complex (GO:0005897)	19/1246	0.0340147	0.256093	0.05207	0.361824	-5.17015	17.4801	MPP2;PCDHGA7;CASR;SLC24A3;PCDHGA5;PCDHGA3;PCDHGA2;PTAFR;PCDHGB2;PCDHGC3;ADRB2;PCDHA13;SLC9A1;ALCAM;NINJ2;PCDHGB1;SLC38A3;EPHB2;F2RL2	GO_Cellular_Component_2017b
NarGHI complex (GO:0044799)	19/1246	0.0340147	0.256093	0.05207	0.361824	-5.15689	17.4352	MPP2;PCDHGA7;CASR;SLC24A3;PCDHGA5;PCDHGA3;PCDHGA2;PTAFR;PCDHGB2;PCDHGC3;ADRB2;PCDHA13;SLC9A1;ALCAM;NINJ2;PCDHGB1;SLC38A3;EPHB2;F2RL2	GO_Cellular_Component_2017b
maltose transport complex (GO:1990060)	19/1254	0.0359408	0.256093	0.0549343	0.361824	-5.23833	17.4221	MPP2;PCDHGA7;CASR;SLC24A3;PCDHGA5;PCDHGA3;PCDHGA2;PTAFR;PCDHGB2;PCDHGC3;ADRB2;PCDHA13;SLC9A1;ALCAM;NINJ2;PCDHGB1;SLC38A3;EPHB2;F2RL2	GO_Cellular_Component_2017b
interleukin-1 receptor complex (GO:0045323)	19/1249	0.0347277	0.256093	0.0531311	0.361824	-5.18472	17.4218	MPP2;PCDHGA7;CASR;SLC24A3;PCDHGA5;PCDHGA3;PCDHGA2;PTAFR;PCDHGB2;PCDHGC3;ADRB2;PCDHA13;SLC9A1;ALCAM;NINJ2;PCDHGB1;SLC38A3;EPHB2;F2RL2	GO_Cellular_Component_2017b
interleukin-6 receptor complex (GO:0005896)	19/1249	0.0347277	0.256093	0.0531311	0.361824	-5.15821	17.3327	MPP2;PCDHGA7;CASR;SLC24A3;PCDHGA5;PCDHGA3;PCDHGA2;PTAFR;PCDHGB2;PCDHGC3;ADRB2;PCDHA13;SLC9A1;ALCAM;NINJ2;PCDHGB1;SLC38A3;EPHB2;F2RL2	GO_Cellular_Component_2017b
plasma membrane proton-transporting V-type ATPase, V1 domain (GO:0000223)	19/1246	0.0340147	0.256093	0.05207	0.361824	-5.09178	17.2151	MPP2;PCDHGA7;CASR;SLC24A3;PCDHGA5;PCDHGA3;PCDHGA2;PTAFR;PCDHGB2;PCDHGC3;ADRB2;PCDHA13;SLC9A1;ALCAM;NINJ2;PCDHGB1;SLC38A3;EPHB2;F2RL2	GO_Cellular_Component_2017b
membrane attack complex (GO:0005579)	19/1251	0.0352092	0.256093	0.0538471	0.361824	-5.14288	17.2104	MPP2;PCDHGA7;CASR;SLC24A3;PCDHGA5;PCDHGA3;PCDHGA2;PTAFR;PCDHGB2;PCDHGC3;ADRB2;PCDHA13;SLC9A1;ALCAM;NINJ2;PCDHGB1;SLC38A3;EPHB2;F2RL2	GO_Cellular_Component_2017b
plasma membrane proton-transporting V-type ATPase, V0 domain (GO:0000222)	19/1246	0.0340147	0.256093	0.05207	0.361824	-5.08767	17.2012	MPP2;PCDHGA7;CASR;SLC24A3;PCDHGA5;PCDHGA3;PCDHGA2;PTAFR;PCDHGB2;PCDHGC3;ADRB2;PCDHA13;SLC9A1;ALCAM;NINJ2;PCDHGB1;SLC38A3;EPHB2;F2RL2	GO_Cellular_Component_2017b
ionotropic glutamate receptor complex (GO:0008328)	19/1254	0.0359408	0.256093	0.0549343	0.361824	-5.15899	17.1582	MPP2;PCDHGA7;CASR;SLC24A3;PCDHGA5;PCDHGA3;PCDHGA2;PTAFR;PCDHGB2;PCDHGC3;ADRB2;PCDHA13;SLC9A1;ALCAM;NINJ2;PCDHGB1;SLC38A3;EPHB2;F2RL2	GO_Cellular_Component_2017b
platelet-derived growth factor receptor-ligand complex (GO:1990270)	19/1246	0.0340147	0.256093	0.05207	0.361824	-5.06739	17.1327	MPP2;PCDHGA7;CASR;SLC24A3;PCDHGA5;PCDHGA3;PCDHGA2;PTAFR;PCDHGB2;PCDHGC3;ADRB2;PCDHA13;SLC9A1;ALCAM;NINJ2;PCDHGB1;SLC38A3;EPHB2;F2RL2	GO_Cellular_Component_2017b
transmembrane collagen trimer (GO:0030936)	19/1246	0.0340147	0.256093	0.05207	0.361824	-5.05537	17.092	MPP2;PCDHGA7;CASR;SLC24A3;PCDHGA5;PCDHGA3;PCDHGA2;PTAFR;PCDHGB2;PCDHGC3;ADRB2;PCDHA13;SLC9A1;ALCAM;NINJ2;PCDHGB1;SLC38A3;EPHB2;F2RL2	GO_Cellular_Component_2017b
SC5b-7 complex (GO:0034995)	19/1246	0.0340147	0.256093	0.05207	0.361824	-5.0508	17.0766	MPP2;PCDHGA7;CASR;SLC24A3;PCDHGA5;PCDHGA3;PCDHGA2;PTAFR;PCDHGB2;PCDHGC3;ADRB2;PCDHA13;SLC9A1;ALCAM;NINJ2;PCDHGB1;SLC38A3;EPHB2;F2RL2	GO_Cellular_Component_2017b
pre-T cell receptor complex (GO:0043384)	19/1246	0.0340147	0.256093	0.05207	0.361824	-5.03866	17.0355	MPP2;PCDHGA7;CASR;SLC24A3;PCDHGA5;PCDHGA3;PCDHGA2;PTAFR;PCDHGB2;PCDHGC3;ADRB2;PCDHA13;SLC9A1;ALCAM;NINJ2;PCDHGB1;SLC38A3;EPHB2;F2RL2	GO_Cellular_Component_2017b
CD40 receptor complex (GO:0035631)	19/1256	0.0364348	0.256093	0.0556678	0.361824	-5.12028	16.9596	MPP2;PCDHGA7;CASR;SLC24A3;PCDHGA5;PCDHGA3;PCDHGA2;PTAFR;PCDHGB2;PCDHGC3;ADRB2;PCDHA13;SLC9A1;ALCAM;NINJ2;PCDHGB1;SLC38A3;EPHB2;F2RL2	GO_Cellular_Component_2017b
type I interferon receptor complex (GO:0038197)	19/1246	0.0340147	0.256093	0.05207	0.361824	-4.98801	16.8643	MPP2;PCDHGA7;CASR;SLC24A3;PCDHGA5;PCDHGA3;PCDHGA2;PTAFR;PCDHGB2;PCDHGC3;ADRB2;PCDHA13;SLC9A1;ALCAM;NINJ2;PCDHGB1;SLC38A3;EPHB2;F2RL2	GO_Cellular_Component_2017b
acetylcholine-gated channel complex (GO:0005892)	19/1257	0.0366836	0.256093	0.0560372	0.361824	-5.03231	16.6339	MPP2;PCDHGA7;CASR;SLC24A3;PCDHGA5;PCDHGA3;PCDHGA2;PTAFR;PCDHGB2;PCDHGC3;ADRB2;PCDHA13;SLC9A1;ALCAM;NINJ2;PCDHGB1;SLC38A3;EPHB2;F2RL2	GO_Cellular_Component_2017b
integral component of the cytoplasmic side of the plasma membrane (GO:0098752)	19/1261	0.0376917	0.256746	0.0575325	0.361824	-4.89963	16.0626	MPP2;PCDHGA7;CASR;SLC24A3;PCDHGA5;PCDHGA3;PCDHGA2;PTAFR;PCDHGB2;PCDHGC3;ADRB2;PCDHA13;SLC9A1;ALCAM;NINJ2;PCDHGB1;SLC38A3;EPHB2;F2RL2	GO_Cellular_Component_2017b
trans-Golgi network transport vesicle membrane (GO:0012510)	3/45	0.00945589	0.256093	0.0129464	0.361824	-2.12366	9.89864	DENND1A;RAB27B;ADRB2	GO_Cellular_Component_2017b
Golgi stack (GO:0005795)	2/21	0.0174151	0.256093	0.0229106	0.361824	-1.98897	8.05618	GOLGB1;RAB27B	GO_Cellular_Component_2017b
melanosome (GO:0042470)	2/20	0.0158566	0.256093	0.0210569	0.361824	-1.89586	7.85679	DCT;RAB27B	GO_Cellular_Component_2017b
melanosome lumen (GO:0034493)	2/21	0.0174151	0.256093	0.0229106	0.361824	-1.87118	7.57905	DCT;RAB27B	GO_Cellular_Component_2017b
bicellular tight junction (GO:0005923)	3/65	0.025296	0.256093	0.0324321	0.361824	-1.92875	7.09223	CLDN10;MICALL2;F11R	GO_Cellular_Component_2017b
host-symbiont bicellular tight junction (GO:0044647)	3/65	0.025296	0.256093	0.0324321	0.361824	-1.907	7.01224	CLDN10;MICALL2;F11R	GO_Cellular_Component_2017b
Golgi cisterna (GO:0031985)	2/28	0.0299925	0.256093	0.0376187	0.361824	-1.94389	6.81684	GOLGB1;RAB27B	GO_Cellular_Component_2017b
apical recycling endosome (GO:0090653)	3/78	0.0402466	0.256746	0.0502678	0.361824	-0.976982	3.13878	FCHSD1;MICALL2;MYO5A	GO_Cellular_Component_2017b
basolateral recycling endosome (GO:0090654)	3/78	0.0402466	0.256746	0.0502678	0.361824	-0.950487	3.05366	FCHSD1;MICALL2;MYO5A	GO_Cellular_Component_2017b
peri-centrosomal recycling endosome (GO:0098832)	3/78	0.0402466	0.256746	0.0502678	0.361824	-0.934839	3.00338	FCHSD1;MICALL2;MYO5A	GO_Cellular_Component_2017b
recycling endosome (GO:0055037)	3/78	0.0402466	0.256746	0.0502678	0.361824	-0.910051	2.92375	FCHSD1;MICALL2;MYO5A	GO_Cellular_Component_2017b
clathrin-sculpted glutamate transport vesicle membrane (GO:0060203)	2/37	0.0499447	0.307993	0.06042	0.365394	0.244266	-0.732025	DENND1A;ADRB2	GO_Cellular_Component_2017b
clathrin-sculpted acetylcholine transport vesicle membrane (GO:0060201)	2/36	0.0475412	0.29814	0.0576963	0.361824	0.314333	-0.957508	DENND1A;ADRB2	GO_Cellular_Component_2017b
synapse assembly (GO:0007416)	15/285	1.30592e-07	6.3285e-05	2.88605e-07	0.000139858	-4.03431	63.9485	PCDHGA7;PCDHGA5;PCDHGA3;PCDHGA2;STAT3;PCDHGB2;PCDHGC3;PCDHA13;GFRA3;SDK1;NINJ2;PCDHGB1;EPHB2;FGF12;ITM2B	GO_Biological_Process_2017b
central nervous system development (GO:0007417)	15/333	9.49555e-07	0.000230077	1.87853e-06	0.000455168	-4.41687	61.2499	PCDHGA7;PCDHGA5;PCDHGA3;PCDHGA2;STAT3;PCDHGB2;PCDHGC3;PCDHA13;GFRA3;NINJ2;PCDHGB1;MBP;EPHB2;FGF12;ITM2B	GO_Biological_Process_2017b
autonomic nervous system development (GO:0048483)	14/245	1.2715e-07	6.3285e-05	2.87207e-07	0.000139858	-3.73708	59.337	PCDHGA7;PCDHGA5;PCDHGA3;PCDHGA2;STAT3;PCDHGB2;PCDHGC3;PCDHA13;GFRA3;NINJ2;PCDHGB1;EPHB2;FGF12;ITM2B	GO_Biological_Process_2017b
ganglion development (GO:0061548)	14/244	1.20902e-07	6.3285e-05	2.73974e-07	0.000139858	-3.72006	59.2542	PCDHGA7;PCDHGA5;PCDHGA3;PCDHGA2;STAT3;PCDHGB2;PCDHGC3;PCDHA13;GFRA3;NINJ2;PCDHGB1;EPHB2;FGF12;ITM2B	GO_Biological_Process_2017b
nervous system development (GO:0007399)	14/244	1.20902e-07	6.3285e-05	2.73974e-07	0.000139858	-3.71729	59.2101	PCDHGA7;PCDHGA5;PCDHGA3;PCDHGA2;STAT3;PCDHGB2;PCDHGC3;PCDHA13;GFRA3;NINJ2;PCDHGB1;EPHB2;FGF12;ITM2B	GO_Biological_Process_2017b
stomatogastric nervous system development (GO:0007421)	14/244	1.20902e-07	6.3285e-05	2.73974e-07	0.000139858	-3.71593	59.1884	PCDHGA7;PCDHGA5;PCDHGA3;PCDHGA2;STAT3;PCDHGB2;PCDHGC3;PCDHA13;GFRA3;NINJ2;PCDHGB1;EPHB2;FGF12;ITM2B	GO_Biological_Process_2017b
peripheral nervous system development (GO:0007422)	14/255	2.07695e-07	8.38741e-05	4.54903e-07	0.000183705	-3.8033	58.5222	PCDHGA7;PCDHGA5;PCDHGA3;PCDHGA2;STAT3;PCDHGB2;PCDHGC3;PCDHA13;GFRA3;NINJ2;PCDHGB1;EPHB2;FGF12;ITM2B	GO_Biological_Process_2017b
neurogenesis (GO:0022008)	14/272	4.54448e-07	0.000122348	9.49508e-07	0.000255629	-3.98177	58.1505	PCDHGA7;PCDHGA5;PCDHGA3;PCDHGA2;STAT3;PCDHGB2;PCDHGC3;PCDHA13;GFRA3;NINJ2;PCDHGB1;EPHB2;FGF12;ITM2B	GO_Biological_Process_2017b
neural tube development (GO:0021915)	14/259	2.5111e-07	8.69199e-05	5.4362e-07	0.00018817	-3.82499	58.1298	PCDHGA7;PCDHGA5;PCDHGA3;PCDHGA2;STAT3;PCDHGB2;PCDHGC3;PCDHA13;GFRA3;NINJ2;PCDHGB1;EPHB2;FGF12;ITM2B	GO_Biological_Process_2017b
determination of left/right asymmetry in nervous system (GO:0035545)	14/270	4.15755e-07	0.000122348	8.73224e-07	0.000255629	-3.90799	57.4208	PCDHGA7;PCDHGA5;PCDHGA3;PCDHGA2;STAT3;PCDHGB2;PCDHGC3;PCDHA13;GFRA3;NINJ2;PCDHGB1;EPHB2;FGF12;ITM2B	GO_Biological_Process_2017b
ciliary basal body-plasma membrane docking (GO:0097711)	7/224	0.00634917	0.428613	0.00827896	0.471524	-3.72152	18.8288	ARL13B;TRAF3IP1;DNAAF1;RAB3IP;CCDC113;IFT80;SDCCAG8	GO_Biological_Process_2017b
tryptophan catabolic process to acetyl-CoA (GO:0019442)	2/11	0.0048603	0.428613	0.00711988	0.471524	-3.51598	18.7284	IDO2;IDO1	GO_Biological_Process_2017b
tryptophan catabolic process (GO:0006569)	2/10	0.00400206	0.428613	0.00606379	0.471524	-3.30956	18.2719	IDO2;IDO1	GO_Biological_Process_2017b
sympathetic neuron projection extension (GO:0097490)	2/11	0.0048603	0.428613	0.00711988	0.471524	-3.30476	17.6033	ALCAM;SEMA3F	GO_Biological_Process_2017b
tryptophan catabolic process to catechol (GO:0019444)	2/9	0.00322216	0.428613	0.00508613	0.471524	-3.06371	17.5786	IDO2;IDO1	GO_Biological_Process_2017b
tryptophan catabolic process to kynurenine (GO:0019441)	2/11	0.0048603	0.428613	0.00711988	0.471524	-3.16361	16.8515	IDO2;IDO1	GO_Biological_Process_2017b
phosphatidylinositol 3-kinase signaling (GO:0014065)	5/114	0.00510428	0.428613	0.00666114	0.471524	-3.10202	16.3714	CD86;C1QBP;PTAFR;FGF20;NRG2	GO_Biological_Process_2017b
tryptophan catabolic process to indole-3-acetate (GO:0019440)	2/9	0.00322216	0.428613	0.00508613	0.471524	-2.81437	16.148	IDO2;IDO1	GO_Biological_Process_2017b
negative regulation of defense response to virus (GO:0050687)	2/9	0.00322216	0.428613	0.00508613	0.471524	-2.78053	15.9538	TRAF3IP1;C1QBP	GO_Biological_Process_2017b
arginine catabolic process to succinate (GO:0019545)	2/11	0.0048603	0.428613	0.00711988	0.471524	-2.98214	15.8848	STAT5A;ARG1	GO_Biological_Process_2017b
retinal ganglion cell axon guidance (GO:0031290)	5/130	0.00879684	0.428613	0.0111581	0.471524	-3.17759	15.0407	ALCAM;USP33;SEMA3F;GFRA3;EPHB2	GO_Biological_Process_2017b
inner dynein arm assembly (GO:0036159)	2/17	0.0115679	0.428613	0.0150136	0.471524	-3.22248	14.3707	DNAH7;DNAAF1	GO_Biological_Process_2017b
axon extension involved in axon guidance (GO:0048846)	5/139	0.0115301	0.428613	0.0144318	0.471524	-3.21425	14.3445	ALCAM;USP33;SEMA3F;GFRA3;EPHB2	GO_Biological_Process_2017b
negative regulation of viral-induced cytoplasmic pattern recognition receptor signaling pathway (GO:0039532)	2/9	0.00322216	0.428613	0.00508613	0.471524	-2.48811	14.276	TRAF3IP1;C1QBP	GO_Biological_Process_2017b
ciliary transition zone assembly (GO:1905349)	5/153	0.0168464	0.428613	0.0207138	0.471524	-3.39024	13.8444	ARL13B;TRAF3IP1;DNAAF1;CCDC113;IFT80	GO_Biological_Process_2017b
cytosolic ciliogenesis (GO:0061824)	5/153	0.0168464	0.428613	0.0207138	0.471524	-3.38694	13.831	ARL13B;TRAF3IP1;DNAAF1;CCDC113;IFT80	GO_Biological_Process_2017b
vesicle targeting, trans-Golgi to periciliary membrane compartment (GO:0097712)	5/153	0.0168464	0.428613	0.0207138	0.471524	-3.38541	13.8247	ARL13B;TRAF3IP1;DNAAF1;CCDC113;IFT80	GO_Biological_Process_2017b
negative regulation of neuron apoptotic process by transcription from RNA polymerase II promoter (GO:0100069)	7/317	0.0354067	0.428613	0.0429445	0.471524	-4.03648	13.4853	EGR1;KLF5;MSH2;TAF1C;FUBP1;FGF20;RUNX3	GO_Biological_Process_2017b
cilium assembly (GO:0060271)	5/160	0.0200293	0.428613	0.024435	0.471524	-3.44278	13.4632	ARL13B;TRAF3IP1;DNAAF1;CCDC113;IFT80	GO_Biological_Process_2017b
regulation of phosphorylation of RNA polymerase II C-terminal domain (GO:1901407)	7/322	0.0380167	0.428613	0.045978	0.471524	-4.09561	13.3915	STAT5A;MED23;SP2;STAT3;LRRFIP1;ATG14;RUNX3	GO_Biological_Process_2017b
motile cilium assembly (GO:0044458)	5/162	0.0210062	0.428613	0.0255723	0.471524	-3.42037	13.2127	ARL13B;TRAF3IP1;DNAAF1;CCDC113;IFT80	GO_Biological_Process_2017b
positive regulation of metalloendopeptidase activity (GO:1904685)	2/8	0.0025222	0.428613	0.00418856	0.471524	-2.19837	13.152	STAT3;MBP	GO_Biological_Process_2017b
non-motile cilium assembly (GO:1905515)	5/163	0.0215061	0.428613	0.0261534	0.471524	-3.40993	13.0922	ARL13B;TRAF3IP1;DNAAF1;CCDC113;IFT80	GO_Biological_Process_2017b
regulation of calcium:sodium antiporter activity (GO:1903279)	2/20	0.0158566	0.428613	0.0198925	0.471524	-3.11776	12.9205	FGF12;PTPN3	GO_Biological_Process_2017b
intraciliary transport involved in cilium assembly (GO:0035735)	5/170	0.025223	0.428613	0.030459	0.471524	-3.48634	12.8297	ARL13B;TRAF3IP1;DNAAF1;CCDC113;IFT80	GO_Biological_Process_2017b
suppression by virus of host protein phosphorylation (GO:0039613)	3/42	0.0078137	0.428613	0.0100505	0.471524	-2.62055	12.7146	TRAF3IP1;ATG14;CDK5RAP3	GO_Biological_Process_2017b
negative regulation of interleukin-12 biosynthetic process (GO:0045083)	2/13	0.00680547	0.428613	0.00946082	0.471524	-2.54697	12.7095	C1QBP;ASB1	GO_Biological_Process_2017b
regulation of sodium:proton antiporter activity (GO:0032415)	2/22	0.0190358	0.428613	0.0234632	0.471524	-3.12044	12.3614	FGF12;PTPN3	GO_Biological_Process_2017b
negative regulation of phosphorylation of RNA polymerase II C-terminal domain (GO:1901408)	3/43	0.00834063	0.428613	0.0106748	0.471524	-2.58214	12.3597	TRAF3IP1;ATG14;CDK5RAP3	GO_Biological_Process_2017b
negative regulation of interferon-gamma biosynthetic process (GO:0045077)	2/18	0.0129316	0.428613	0.0165744	0.471524	-2.81584	12.2435	C1QBP;ASB1	GO_Biological_Process_2017b
phosphatidylinositol-mediated signaling (GO:0048015)	4/99	0.0158116	0.428613	0.0193725	0.471524	-2.90557	12.0494	CD86;PTAFR;FGF20;NRG2	GO_Biological_Process_2017b
negative regulation of histone phosphorylation (GO:0033128)	3/46	0.0100445	0.428613	0.0126804	0.471524	-2.60738	11.9958	TRAF3IP1;ATG14;CDK5RAP3	GO_Biological_Process_2017b
negative regulation of protein autophosphorylation (GO:0031953)	3/50	0.012609	0.428613	0.0156679	0.471524	-2.73718	11.9706	TRAF3IP1;ATG14;CDK5RAP3	GO_Biological_Process_2017b
negative regulation of defense response to virus by host (GO:0050689)	2/14	0.00788933	0.428613	0.0107425	0.471524	-2.46123	11.9179	TRAF3IP1;C1QBP	GO_Biological_Process_2017b
regulation of transcription from RNA polymerase II promoter involved in kidney development (GO:0060994)	7/340	0.0484482	0.428613	0.058025	0.471524	-3.92831	11.892	STAT5A;MED23;SP2;TRAF3IP1;STAT3;LRRFIP1;RUNX3	GO_Biological_Process_2017b
axoneme assembly (GO:0035082)	5/180	0.0312109	0.428613	0.0373454	0.471524	-3.39167	11.7589	ARL13B;TRAF3IP1;DNAAF1;CCDC113;IFT80	GO_Biological_Process_2017b
negative regulation of peptidyl-threonine phosphorylation (GO:0010801)	3/53	0.0147559	0.428613	0.0181467	0.471524	-2.77146	11.6848	TRAF3IP1;ATG14;CDK5RAP3	GO_Biological_Process_2017b
sequestering of actin monomers (GO:0042989)	2/15	0.00904535	0.428613	0.0120962	0.471524	-2.43696	11.4671	ARFGEF1;SCIN	GO_Biological_Process_2017b
negative regulation of inhibitory G-protein coupled receptor phosphorylation (GO:1904324)	3/48	0.0112846	0.428613	0.014129	0.471524	-2.55487	11.4569	TRAF3IP1;ATG14;CDK5RAP3	GO_Biological_Process_2017b
regulation of activation of membrane attack complex (GO:0001969)	4/108	0.0210601	0.428613	0.0254354	0.471524	-2.95799	11.419	C1S;C1R;PROS1;C1QBP	GO_Biological_Process_2017b
negative regulation of ceramide biosynthetic process by transcription from RNA polymerase II promoter (GO:0100007)	6/261	0.0422379	0.428613	0.0503935	0.471524	-3.60753	11.4158	EGR1;KLF5;TAF1C;FUBP1;ORMDL3;RUNX3	GO_Biological_Process_2017b
regulation of complement activation, classical pathway (GO:0030450)	4/108	0.0210601	0.428613	0.0254354	0.471524	-2.95484	11.4068	C1S;C1R;PROS1;C1QBP	GO_Biological_Process_2017b
regulation of complement activation (GO:0030449)	4/111	0.02302	0.428613	0.0276831	0.471524	-3.02332	11.4021	C1S;C1R;PROS1;C1QBP	GO_Biological_Process_2017b
positive regulation of protein localization to nucleolus (GO:1904751)	2/17	0.0115679	0.428613	0.0150136	0.471524	-2.52721	11.2701	PINX1;CDK5RAP3	GO_Biological_Process_2017b
negative regulation of complement activation (GO:0045916)	4/117	0.0272635	0.428613	0.032525	0.471524	-3.0461	10.9727	C1S;C1R;PROS1;C1QBP	GO_Biological_Process_2017b
regulation of acid-sensing ion channel activity (GO:1901585)	2/22	0.0190358	0.428613	0.0234632	0.471524	-2.73421	10.8314	FGF12;PTPN3	GO_Biological_Process_2017b
fast endocytic recycling (GO:0032457)	2/22	0.0190358	0.428613	0.0234632	0.471524	-2.72969	10.8135	DENND1A;MICALL2	GO_Biological_Process_2017b
positive regulation of complement activation (GO:0045917)	4/120	0.0295491	0.428613	0.0351206	0.471524	-3.06137	10.7812	C1S;C1R;PROS1;C1QBP	GO_Biological_Process_2017b
negative regulation of peptidyl-tyrosine phosphorylation (GO:0050732)	3/59	0.0196333	0.428613	0.0237217	0.471524	-2.7358	10.7531	TRAF3IP1;ATG14;CDK5RAP3	GO_Biological_Process_2017b
JAK-STAT cascade (GO:0007259)	2/24	0.0224584	0.428613	0.0272755	0.471524	-2.8281	10.7357	STAT5A;STAT3	GO_Biological_Process_2017b
slow endocytic recycling (GO:0032458)	2/23	0.0207173	0.428613	0.0253399	0.471524	-2.7561	10.6848	DENND1A;MICALL2	GO_Biological_Process_2017b
actin filament capping (GO:0051693)	2/15	0.00904535	0.428613	0.0120962	0.471524	-2.26554	10.6605	ARFGEF1;SCIN	GO_Biological_Process_2017b
ceramide metabolic process (GO:0006672)	2/20	0.0158566	0.428613	0.0198925	0.471524	-2.55292	10.5797	ORMDL3;TEX2	GO_Biological_Process_2017b
regulation of complement activation, alternative pathway (GO:0030451)	4/121	0.0303355	0.428613	0.0360118	0.471524	-3.00636	10.5085	C1S;C1R;PROS1;C1QBP	GO_Biological_Process_2017b
negative regulation of pathway-restricted SMAD protein phosphorylation (GO:0060394)	3/57	0.0179205	0.428613	0.0217717	0.471524	-2.61207	10.5052	TRAF3IP1;ATG14;CDK5RAP3	GO_Biological_Process_2017b
regulation of complement activation, lectin pathway (GO:0001868)	4/121	0.0303355	0.428613	0.0360118	0.471524	-3.00348	10.4985	C1S;C1R;PROS1;C1QBP	GO_Biological_Process_2017b
regulation of voltage-gated sodium channel activity (GO:1905150)	2/23	0.0207173	0.428613	0.0253399	0.471524	-2.69033	10.4298	FGF12;PTPN3	GO_Biological_Process_2017b
negative regulation of peptidyl-serine phosphorylation (GO:0033137)	3/61	0.0214335	0.428613	0.0257635	0.471524	-2.70025	10.3765	TRAF3IP1;ATG14;CDK5RAP3	GO_Biological_Process_2017b
cilium movement (GO:0003341)	2/27	0.0280261	0.428613	0.0334233	0.471524	-2.86379	10.2369	DNAH7;DNAAF1	GO_Biological_Process_2017b
sperm flagellum movement (GO:0097724)	2/27	0.0280261	0.428613	0.0334233	0.471524	-2.84728	10.1779	DNAH7;DNAAF1	GO_Biological_Process_2017b
negative regulation of actin filament polymerization (GO:0030837)	2/21	0.0174151	0.428613	0.021647	0.471524	-2.49577	10.1089	ARFGEF1;FCHSD1	GO_Biological_Process_2017b
regulation of cell proliferation (GO:0042127)	4/121	0.0303355	0.428613	0.0360118	0.471524	-2.88403	10.0809	ITK;GKN1;GKN2;GKN3P	GO_Biological_Process_2017b
regulation of cell proliferation in bone marrow (GO:0071863)	4/121	0.0303355	0.428613	0.0360118	0.471524	-2.88072	10.0694	ITK;GKN1;GKN2;GKN3P	GO_Biological_Process_2017b
regulation of cell proliferation involved in kidney development (GO:1901722)	4/121	0.0303355	0.428613	0.0360118	0.471524	-2.87903	10.0635	ITK;GKN1;GKN2;GKN3P	GO_Biological_Process_2017b
regulation of fat cell proliferation (GO:0070344)	4/121	0.0303355	0.428613	0.0360118	0.471524	-2.87125	10.0363	ITK;GKN1;GKN2;GKN3P	GO_Biological_Process_2017b
regulation of germ cell proliferation (GO:1905936)	4/121	0.0303355	0.428613	0.0360118	0.471524	-2.86966	10.0307	ITK;GKN1;GKN2;GKN3P	GO_Biological_Process_2017b
regulation of glial cell proliferation (GO:0060251)	4/121	0.0303355	0.428613	0.0360118	0.471524	-2.86911	10.0288	ITK;GKN1;GKN2;GKN3P	GO_Biological_Process_2017b
regulation of cell proliferation involved in compound eye morphogenesis (GO:2000495)	4/122	0.0311341	0.428613	0.036916	0.471524	-2.88749	10.018	ITK;GKN1;GKN2;GKN3P	GO_Biological_Process_2017b
regulation of hemocyte proliferation (GO:0035206)	4/121	0.0303355	0.428613	0.0360118	0.471524	-2.86462	10.0131	ITK;GKN1;GKN2;GKN3P	GO_Biological_Process_2017b
regulation of hair follicle cell proliferation (GO:0071336)	4/121	0.0303355	0.428613	0.0360118	0.471524	-2.86424	10.0118	ITK;GKN1;GKN2;GKN3P	GO_Biological_Process_2017b
regulation of cell proliferation involved in imaginal disc-derived wing morphogenesis (GO:0090256)	4/122	0.0311341	0.428613	0.036916	0.471524	-2.88354	10.0043	ITK;GKN1;GKN2;GKN3P	GO_Biological_Process_2017b
regulation of leukocyte proliferation (GO:0070663)	4/121	0.0303355	0.428613	0.0360118	0.471524	-2.85963	9.99565	ITK;GKN1;GKN2;GKN3P	GO_Biological_Process_2017b
regulation of mammary stem cell proliferation (GO:2000101)	4/121	0.0303355	0.428613	0.0360118	0.471524	-2.85892	9.99318	ITK;GKN1;GKN2;GKN3P	GO_Biological_Process_2017b
regulation of mesenchymal cell proliferation (GO:0010464)	4/121	0.0303355	0.428613	0.0360118	0.471524	-2.85497	9.97936	ITK;GKN1;GKN2;GKN3P	GO_Biological_Process_2017b
regulation of sebum secreting cell proliferation (GO:1904002)	4/121	0.0303355	0.428613	0.0360118	0.471524	-2.85284	9.97194	ITK;GKN1;GKN2;GKN3P	GO_Biological_Process_2017b
regulation of skeletal muscle cell proliferation (GO:0014857)	4/121	0.0303355	0.428613	0.0360118	0.471524	-2.8523	9.97005	ITK;GKN1;GKN2;GKN3P	GO_Biological_Process_2017b
Arp2/3 complex-mediated actin nucleation (GO:0034314)	2/23	0.0207173	0.428613	0.0253399	0.471524	-2.57094	9.96698	SCIN;IQGAP2	GO_Biological_Process_2017b
regulation of synoviocyte proliferation (GO:1901645)	4/121	0.0303355	0.428613	0.0360118	0.471524	-2.84925	9.95936	ITK;GKN1;GKN2;GKN3P	GO_Biological_Process_2017b
regulation of cell proliferation involved in heart morphogenesis (GO:2000136)	4/122	0.0311341	0.428613	0.036916	0.471524	-2.86889	9.95348	ITK;GKN1;GKN2;GKN3P	GO_Biological_Process_2017b
regulation of chorionic trophoblast cell proliferation (GO:1901382)	4/122	0.0311341	0.428613	0.036916	0.471524	-2.86603	9.94354	ITK;GKN1;GKN2;GKN3P	GO_Biological_Process_2017b
regulation of cardiac muscle cell proliferation (GO:0060043)	4/123	0.0319451	0.428613	0.0378333	0.471524	-2.88714	9.94255	ITK;GKN1;GKN2;GKN3P	GO_Biological_Process_2017b
regulation of osteoblast proliferation (GO:0033688)	4/124	0.0327684	0.428613	0.0387636	0.471524	-2.90506	9.93033	ITK;GKN1;GKN2;GKN3P	GO_Biological_Process_2017b
regulation of cell proliferation involved in tissue homeostasis (GO:0060784)	4/122	0.0311341	0.428613	0.036916	0.471524	-2.86108	9.92637	ITK;GKN1;GKN2;GKN3P	GO_Biological_Process_2017b
regulation of epithelial cell proliferation (GO:0050678)	4/122	0.0311341	0.428613	0.036916	0.471524	-2.86035	9.92386	ITK;GKN1;GKN2;GKN3P	GO_Biological_Process_2017b
negative regulation of sodium ion transmembrane transporter activity (GO:2000650)	2/27	0.0280261	0.428613	0.0334233	0.471524	-2.774	9.916	FGF12;PTPN3	GO_Biological_Process_2017b
regulation of fibroblast proliferation (GO:0048145)	4/122	0.0311341	0.428613	0.036916	0.471524	-2.85509	9.90559	ITK;GKN1;GKN2;GKN3P	GO_Biological_Process_2017b
regulation of stem cell proliferation (GO:0072091)	4/125	0.033604	0.428613	0.039707	0.471524	-2.917	9.89769	ITK;GKN1;GKN2;GKN3P	GO_Biological_Process_2017b
regulation of myoblast proliferation (GO:2000291)	4/123	0.0319451	0.428613	0.0378333	0.471524	-2.86756	9.87514	ITK;GKN1;GKN2;GKN3P	GO_Biological_Process_2017b
regulation of neural precursor cell proliferation (GO:2000177)	4/123	0.0319451	0.428613	0.0378333	0.471524	-2.86089	9.85215	ITK;GKN1;GKN2;GKN3P	GO_Biological_Process_2017b
regulation of chondrocyte differentiation (GO:0032330)	2/26	0.0261141	0.428613	0.0313186	0.471524	-2.70017	9.84287	SCIN;RUNX3	GO_Biological_Process_2017b
regulation of cell proliferation involved in kidney morphogenesis (GO:0061006)	4/124	0.0327684	0.428613	0.0387636	0.471524	-2.85527	9.76014	ITK;GKN1;GKN2;GKN3P	GO_Biological_Process_2017b
negative regulation of I-kappaB phosphorylation (GO:1903720)	3/73	0.0340662	0.428613	0.0399253	0.471524	-2.87405	9.71272	TRAF3IP1;ATG14;CDK5RAP3	GO_Biological_Process_2017b
regulation of growth plate cartilage chondrocyte proliferation (GO:0003420)	4/126	0.034452	0.428613	0.0406635	0.471524	-2.88057	9.70232	ITK;GKN1;GKN2;GKN3P	GO_Biological_Process_2017b
regulation of cell proliferation involved in embryonic placenta development (GO:0060723)	4/127	0.0353123	0.428613	0.041633	0.471524	-2.89804	9.68967	ITK;GKN1;GKN2;GKN3P	GO_Biological_Process_2017b
regulation of trophectodermal cell proliferation (GO:1904073)	4/127	0.0353123	0.428613	0.041633	0.471524	-2.89345	9.67431	ITK;GKN1;GKN2;GKN3P	GO_Biological_Process_2017b
STAT protein import into nucleus (GO:0007262)	3/67	0.0273583	0.428613	0.0324373	0.471524	-2.6878	9.67269	RPAIN;STAT5A;STAT3	GO_Biological_Process_2017b
corticospinal neuron axon guidance (GO:0021966)	4/129	0.0370703	0.428613	0.0436111	0.471524	-2.91235	9.59603	USP33;SEMA3F;GFRA3;EPHB2	GO_Biological_Process_2017b
regulation of smooth muscle cell proliferation (GO:0048660)	4/127	0.0353123	0.428613	0.041633	0.471524	-2.86389	9.57548	ITK;GKN1;GKN2;GKN3P	GO_Biological_Process_2017b
anterior/posterior axon guidance (GO:0033564)	4/128	0.0361851	0.428613	0.0426155	0.471524	-2.88116	9.56289	USP33;SEMA3F;GFRA3;EPHB2	GO_Biological_Process_2017b
axon choice point recognition (GO:0016198)	4/128	0.0361851	0.428613	0.0426155	0.471524	-2.87962	9.55777	USP33;SEMA3F;GFRA3;EPHB2	GO_Biological_Process_2017b
corticospinal neuron axon guidance through spinal cord (GO:0021972)	4/128	0.0361851	0.428613	0.0426155	0.471524	-2.87775	9.55155	USP33;SEMA3F;GFRA3;EPHB2	GO_Biological_Process_2017b
corticospinal neuron axon guidance through the basilar pons (GO:0021970)	4/128	0.0361851	0.428613	0.0426155	0.471524	-2.87496	9.5423	USP33;SEMA3F;GFRA3;EPHB2	GO_Biological_Process_2017b
corticospinal neuron axon guidance through the cerebral peduncle (GO:0021969)	4/128	0.0361851	0.428613	0.0426155	0.471524	-2.87059	9.52779	USP33;SEMA3F;GFRA3;EPHB2	GO_Biological_Process_2017b
corticospinal neuron axon guidance through the cerebral cortex (GO:0021967)	4/128	0.0361851	0.428613	0.0426155	0.471524	-2.87055	9.52766	USP33;SEMA3F;GFRA3;EPHB2	GO_Biological_Process_2017b
VEGF-activated neuropilin signaling pathway involved in axon guidance (GO:1902378)	4/129	0.0370703	0.428613	0.0436111	0.471524	-2.8913	9.52666	USP33;SEMA3F;GFRA3;EPHB2	GO_Biological_Process_2017b
corticospinal neuron axon guidance through the internal capsule (GO:0021968)	4/128	0.0361851	0.428613	0.0426155	0.471524	-2.86736	9.51707	USP33;SEMA3F;GFRA3;EPHB2	GO_Biological_Process_2017b
dopaminergic neuron axon guidance (GO:0036514)	4/128	0.0361851	0.428613	0.0426155	0.471524	-2.86703	9.51599	USP33;SEMA3F;GFRA3;EPHB2	GO_Biological_Process_2017b
corticospinal neuron axon guidance through the medullary pyramid (GO:0021971)	4/128	0.0361851	0.428613	0.0426155	0.471524	-2.86498	9.50919	USP33;SEMA3F;GFRA3;EPHB2	GO_Biological_Process_2017b
dorsal/ventral axon guidance (GO:0033563)	4/128	0.0361851	0.428613	0.0426155	0.471524	-2.86184	9.49877	USP33;SEMA3F;GFRA3;EPHB2	GO_Biological_Process_2017b
interneuron axon guidance (GO:0097376)	4/128	0.0361851	0.428613	0.0426155	0.471524	-2.86001	9.49269	USP33;SEMA3F;GFRA3;EPHB2	GO_Biological_Process_2017b
photoreceptor cell axon guidance (GO:0072499)	4/128	0.0361851	0.428613	0.0426155	0.471524	-2.8545	9.4744	USP33;SEMA3F;GFRA3;EPHB2	GO_Biological_Process_2017b
olfactory bulb axon guidance (GO:0071678)	4/128	0.0361851	0.428613	0.0426155	0.471524	-2.85424	9.47353	USP33;SEMA3F;GFRA3;EPHB2	GO_Biological_Process_2017b
commissural neuron axon guidance (GO:0071679)	4/130	0.0379678	0.428613	0.0446198	0.471524	-2.8958	9.47219	USP33;SEMA3F;GFRA3;EPHB2	GO_Biological_Process_2017b
semaphorin-plexin signaling pathway involved in axon guidance (GO:1902287)	4/128	0.0361851	0.428613	0.0426155	0.471524	-2.85105	9.46295	USP33;SEMA3F;GFRA3;EPHB2	GO_Biological_Process_2017b
sensory neuron axon guidance (GO:0097374)	4/128	0.0361851	0.428613	0.0426155	0.471524	-2.85049	9.46109	USP33;SEMA3F;GFRA3;EPHB2	GO_Biological_Process_2017b
serotonergic neuron axon guidance (GO:0036515)	4/128	0.0361851	0.428613	0.0426155	0.471524	-2.8494	9.45748	USP33;SEMA3F;GFRA3;EPHB2	GO_Biological_Process_2017b
sympathetic neuron axon guidance (GO:0097492)	4/128	0.0361851	0.428613	0.0426155	0.471524	-2.84472	9.44194	USP33;SEMA3F;GFRA3;EPHB2	GO_Biological_Process_2017b
Roundabout signaling pathway involved in axon guidance (GO:2001266)	4/130	0.0379678	0.428613	0.0446198	0.471524	-2.88068	9.42276	USP33;SEMA3F;GFRA3;EPHB2	GO_Biological_Process_2017b
positive regulation of sodium ion transmembrane transporter activity (GO:2000651)	2/27	0.0280261	0.428613	0.0334233	0.471524	-2.62068	9.36795	FGF12;PTPN3	GO_Biological_Process_2017b
negative regulation of endoplasmic reticulum stress-induced eIF2 alpha phosphorylation (GO:1903912)	3/70	0.0306148	0.428613	0.0360805	0.471524	-2.68148	9.34837	TRAF3IP1;ATG14;CDK5RAP3	GO_Biological_Process_2017b
regulation of neuron projection development (GO:0010975)	2/21	0.0174151	0.428613	0.021647	0.471524	-2.30283	9.32744	FBXO7;CDK5RAP3	GO_Biological_Process_2017b
chemorepulsion of axon (GO:0061643)	4/134	0.0416823	0.428613	0.048785	0.471524	-2.87887	9.14813	USP33;SEMA3F;GFRA3;EPHB2	GO_Biological_Process_2017b
tyrosine phosphorylation of STAT protein (GO:0007260)	3/74	0.0352596	0.428613	0.0412513	0.471524	-2.73172	9.13767	STAT5A;STAT3;EPHB2	GO_Biological_Process_2017b
negative regulation of protein phosphorylation (GO:0001933)	3/76	0.0377106	0.428613	0.0439695	0.471524	-2.78316	9.12269	TRAF3IP1;ATG14;CDK5RAP3	GO_Biological_Process_2017b
mitophagy (GO:0000423)	2/28	0.0299925	0.428613	0.0355819	0.471524	-2.58126	9.05197	ATG14;FBXO7	GO_Biological_Process_2017b
motor neuron axon guidance (GO:0008045)	4/133	0.0407351	0.428613	0.0477241	0.471524	-2.79131	8.93406	USP33;SEMA3F;GFRA3;EPHB2	GO_Biological_Process_2017b
polarized epithelial cell differentiation (GO:0030859)	3/57	0.0179205	0.428613	0.0217717	0.471524	-2.21919	8.92514	BDH2;KRT4;TRAF3IP1	GO_Biological_Process_2017b
synaptic vesicle recycling via endosome (GO:0036466)	2/28	0.0299925	0.428613	0.0355819	0.471524	-2.53357	8.88474	DENND1A;MICALL2	GO_Biological_Process_2017b
negative regulation of cholangiocyte proliferation (GO:1904055)	2/29	0.0320122	0.428613	0.0377929	0.471524	-2.56246	8.81906	KRT4;RUNX3	GO_Biological_Process_2017b
negative regulation of epithelial cell proliferation involved in prostate gland development (GO:0060770)	2/29	0.0320122	0.428613	0.0377929	0.471524	-2.5585	8.80542	KRT4;RUNX3	GO_Biological_Process_2017b
negative regulation of granulosa cell proliferation (GO:1904196)	2/29	0.0320122	0.428613	0.0377929	0.471524	-2.55505	8.79357	KRT4;RUNX3	GO_Biological_Process_2017b
negative regulation of acinar cell proliferation (GO:1904698)	2/29	0.0320122	0.428613	0.0377929	0.471524	-2.5548	8.79269	KRT4;RUNX3	GO_Biological_Process_2017b
negative regulation of lens epithelial cell proliferation (GO:2001110)	2/29	0.0320122	0.428613	0.0377929	0.471524	-2.55354	8.78837	KRT4;RUNX3	GO_Biological_Process_2017b
negative regulation of oxidative stress-induced neuron intrinsic apoptotic signaling pathway (GO:1903377)	3/74	0.0352596	0.428613	0.0412513	0.471524	-2.61755	8.75576	MSH2;FGF20;FBXO7	GO_Biological_Process_2017b
negative regulation of thyroid gland epithelial cell proliferation (GO:1904442)	2/29	0.0320122	0.428613	0.0377929	0.471524	-2.5426	8.75069	KRT4;RUNX3	GO_Biological_Process_2017b
negative regulation of urothelial cell proliferation (GO:0050676)	2/29	0.0320122	0.428613	0.0377929	0.471524	-2.53699	8.7314	KRT4;RUNX3	GO_Biological_Process_2017b
regulation of sodium ion transmembrane transporter activity (GO:2000649)	2/26	0.0261141	0.428613	0.0313186	0.471524	-2.36433	8.61864	FGF12;PTPN3	GO_Biological_Process_2017b
negative regulation of protein kinase activity (GO:0006469)	4/141	0.0486608	0.428613	0.0565741	0.471524	-2.82847	8.55012	TRAF3IP1;ATG14;LRRC3C;CDK5RAP3	GO_Biological_Process_2017b
chemoattraction of axon (GO:0061642)	4/142	0.0497073	0.428613	0.0577385	0.471524	-2.83728	8.51638	USP33;SEMA3F;GFRA3;EPHB2	GO_Biological_Process_2017b
negative regulation of epithelial cell proliferation involved in lung morphogenesis (GO:2000795)	2/30	0.0340839	0.428613	0.0400553	0.471524	-2.48364	8.39204	KRT4;RUNX3	GO_Biological_Process_2017b
DNA strand elongation involved in DNA replication (GO:0006271)	2/25	0.0242578	0.428613	0.0292689	0.471524	-2.1845	8.1242	RPAIN;RFC3	GO_Biological_Process_2017b
ubiquitin-dependent protein catabolic process (GO:0006511)	3/77	0.0389681	0.428613	0.0453614	0.471524	-2.46845	8.01016	USP33;TTC3;FBXO7	GO_Biological_Process_2017b
regulation of multivesicular body size involved in ubiquitin-dependent protein catabolism (GO:0010798)	3/79	0.0415462	0.428613	0.0482103	0.471524	-2.44434	7.77533	USP33;TTC3;FBXO7	GO_Biological_Process_2017b
negative regulation of type B pancreatic cell proliferation (GO:1904691)	2/32	0.0383786	0.428613	0.0447289	0.471524	-2.36864	7.72236	KRT4;RUNX3	GO_Biological_Process_2017b
negative regulation of hepatocyte proliferation (GO:2000346)	2/31	0.0362064	0.428613	0.0423677	0.471524	-2.29319	7.60998	KRT4;RUNX3	GO_Biological_Process_2017b
regulation of kainate selective glutamate receptor activity (GO:2000312)	2/30	0.0340839	0.428613	0.0400553	0.471524	-2.24776	7.59503	FGF12;PTPN3	GO_Biological_Process_2017b
regulation of phosphatidylinositol 3-kinase signaling (GO:0014066)	3/82	0.0455706	0.428613	0.0526446	0.471524	-2.45505	7.58241	CD86;FGF20;NRG2	GO_Biological_Process_2017b
negative regulation of cyclin-dependent protein serine/threonine kinase activity (GO:0045736)	3/81	0.0442083	0.428613	0.0511452	0.471524	-2.41229	7.52355	CDC25C;RUNX3;CDK5RAP3	GO_Biological_Process_2017b
regulation of sodium:potassium-exchanging ATPase activity (GO:1903406)	2/32	0.0383786	0.428613	0.0447289	0.471524	-2.25547	7.35341	FGF12;PTPN3	GO_Biological_Process_2017b
ubiquitin-dependent SMAD protein catabolic process (GO:0030579)	3/85	0.0497809	0.428613	0.0572689	0.471524	-2.44303	7.3294	USP33;TTC3;FBXO7	GO_Biological_Process_2017b
deoxyribose 5-phosphate phosphorylation (GO:0006019)	2/30	0.0340839	0.428613	0.0400553	0.471524	-2.14945	7.26285	STAT3;EPHB2	GO_Biological_Process_2017b
glucose 1-phosphate phosphorylation (GO:0006009)	2/30	0.0340839	0.428613	0.0400553	0.471524	-2.14027	7.23183	STAT3;EPHB2	GO_Biological_Process_2017b
organic acid phosphorylation (GO:0031388)	2/30	0.0340839	0.428613	0.0400553	0.471524	-2.13559	7.21601	STAT3;EPHB2	GO_Biological_Process_2017b
epithelial cilium movement (GO:0003351)	2/32	0.0383786	0.428613	0.0447289	0.471524	-2.20491	7.18858	DNAH7;DNAAF1	GO_Biological_Process_2017b
DNA unwinding involved in DNA replication (GO:0006268)	2/31	0.0362064	0.428613	0.0423677	0.471524	-2.12315	7.04571	RPAIN;PURA	GO_Biological_Process_2017b
regulation of cyclin-dependent protein serine/threonine kinase activity (GO:0000079)	2/32	0.0383786	0.428613	0.0447289	0.471524	-2.07819	6.77543	CDC25C;CDK5RAP3	GO_Biological_Process_2017b
cellular response to adenine starvation (GO:0036223)	2/33	0.0405993	0.428613	0.0471379	0.471524	-2.10549	6.74599	USP33;ATG14	GO_Biological_Process_2017b
cellular response to calcium ion starvation (GO:0072732)	2/33	0.0405993	0.428613	0.0471379	0.471524	-2.10394	6.74104	USP33;ATG14	GO_Biological_Process_2017b
cellular response to biotin starvation (GO:1990383)	2/33	0.0405993	0.428613	0.0471379	0.471524	-2.10352	6.73968	USP33;ATG14	GO_Biological_Process_2017b
cellular response to boron-containing substance deprivation (GO:0080169)	2/33	0.0405993	0.428613	0.0471379	0.471524	-2.09605	6.71575	USP33;ATG14	GO_Biological_Process_2017b
cellular response to inositol starvation (GO:0036110)	2/33	0.0405993	0.428613	0.0471379	0.471524	-2.09036	6.69752	USP33;ATG14	GO_Biological_Process_2017b
cellular response to iron ion starvation (GO:0010106)	2/33	0.0405993	0.428613	0.0471379	0.471524	-2.08598	6.68348	USP33;ATG14	GO_Biological_Process_2017b
cellular response to magnesium starvation (GO:0010350)	2/33	0.0405993	0.428613	0.0471379	0.471524	-2.08217	6.67129	USP33;ATG14	GO_Biological_Process_2017b
cellular response to phosphate starvation (GO:0016036)	2/33	0.0405993	0.428613	0.0471379	0.471524	-2.07934	6.66221	USP33;ATG14	GO_Biological_Process_2017b
cellular response to potassium ion starvation (GO:0051365)	2/33	0.0405993	0.428613	0.0471379	0.471524	-2.07234	6.63979	USP33;ATG14	GO_Biological_Process_2017b
cellular response to sulfate starvation (GO:0009970)	2/33	0.0405993	0.428613	0.0471379	0.471524	-2.07137	6.63669	USP33;ATG14	GO_Biological_Process_2017b
cellular response to sucrose starvation (GO:0043617)	2/33	0.0405993	0.428613	0.0471379	0.471524	-2.06651	6.62112	USP33;ATG14	GO_Biological_Process_2017b
cellular response to vitamin B1 starvation (GO:0036225)	2/33	0.0405993	0.428613	0.0471379	0.471524	-2.05907	6.59729	USP33;ATG14	GO_Biological_Process_2017b
cellular response to sulfur starvation (GO:0010438)	2/33	0.0405993	0.428613	0.0471379	0.471524	-2.05822	6.59455	USP33;ATG14	GO_Biological_Process_2017b
cellular response to zinc ion starvation (GO:0034224)	2/33	0.0405993	0.428613	0.0471379	0.471524	-2.05679	6.58995	USP33;ATG14	GO_Biological_Process_2017b
negative regulation of mammary gland epithelial cell proliferation (GO:0033600)	2/34	0.0428674	0.428613	0.0495933	0.471524	-2.08732	6.57431	KRT4;RUNX3	GO_Biological_Process_2017b
cellular response to copper ion starvation (GO:0035874)	2/34	0.0428674	0.428613	0.0495933	0.471524	-2.08318	6.56128	USP33;ATG14	GO_Biological_Process_2017b
stringent response (GO:0015968)	2/33	0.0405993	0.428613	0.0471379	0.471524	-2.04512	6.55257	USP33;ATG14	GO_Biological_Process_2017b
microtubule plus-end directed mitotic chromosome migration (GO:0099606)	2/36	0.0475412	0.428613	0.0546391	0.471524	-2.14718	6.54066	CENPE;PINX1	GO_Biological_Process_2017b
regulation of translational initiation in response to starvation (GO:0071262)	2/33	0.0405993	0.428613	0.0471379	0.471524	-2.03866	6.53189	USP33;ATG14	GO_Biological_Process_2017b
mitotic metaphase chromosome recapture (GO:1990942)	2/36	0.0475412	0.428613	0.0546391	0.471524	-2.14358	6.52969	CENPE;PINX1	GO_Biological_Process_2017b
correction of merotelic kinetochore attachment, mitotic (GO:0098783)	2/35	0.0451817	0.428613	0.0520941	0.471524	-2.09225	6.47984	CENPE;PINX1	GO_Biological_Process_2017b
regulation of transcription from RNA polymerase II promoter in response to biotin starvation (GO:0061420)	2/34	0.0428674	0.428613	0.0495933	0.471524	-2.04933	6.45467	USP33;ATG14	GO_Biological_Process_2017b
JAK-STAT cascade involved in growth hormone signaling pathway (GO:0060397)	2/36	0.0475412	0.428613	0.0546391	0.471524	-2.03074	6.18595	STAT5A;STAT3	GO_Biological_Process_2017b
carbohydrate phosphorylation (GO:0046835)	2/35	0.0451817	0.428613	0.0520941	0.471524	-1.99055	6.16486	STAT3;EPHB2	GO_Biological_Process_2017b
diaminopimelate transport (GO:0015830)	2/34	0.0428674	0.428613	0.0495933	0.471524	-1.91421	6.02909	SLC25A21;SLC38A3	GO_Biological_Process_2017b
endosome to lysosome transport of low-density lipoprotein particle (GO:0090117)	2/34	0.0428674	0.428613	0.0495933	0.471524	-1.87036	5.89096	ADRB2;ATG14	GO_Biological_Process_2017b
positive regulation of exocytosis (GO:0045921)	2/33	0.0405993	0.428613	0.0471379	0.471524	-1.83707	5.88597	RAB27B;STXBP5L	GO_Biological_Process_2017b
regulation of cyclin-dependent protein serine/threonine kinase activity involved in G2/M transition of mitotic cell cycle (GO:0031660)	2/36	0.0475412	0.428613	0.0546391	0.471524	-1.92564	5.86582	CDC25C;CDK5RAP3	GO_Biological_Process_2017b
nucleotide phosphorylation (GO:0046939)	2/35	0.0451817	0.428613	0.0520941	0.471524	-1.84592	5.71694	STAT3;EPHB2	GO_Biological_Process_2017b
endosome to lysosome transport via multivesicular body sorting pathway (GO:0032510)	2/35	0.0451817	0.428613	0.0520941	0.471524	-1.77703	5.50358	ADRB2;ATG14	GO_Biological_Process_2017b
T cell activation (GO:0042110)	2/36	0.0475412	0.428613	0.0546391	0.471524	-1.76754	5.38422	CD86;ITK	GO_Biological_Process_2017b
alpha-beta T cell activation (GO:0046631)	2/37	0.0499447	0.428613	0.0572273	0.471524	-1.76636	5.2935	CD86;ITK	GO_Biological_Process_2017b
memory T cell activation (GO:0035709)	2/37	0.0499447	0.428613	0.0572273	0.471524	-1.75245	5.25181	CD86;ITK	GO_Biological_Process_2017b
AR-BT20	5/165	0.022529	0.643247	0.0201715	0.575853	-1.8532	7.02908	SLC24A3;PRR15L;C1R;STAT3;IQGAP2	LINCS_L1000_Ligand_Perturbations_down
TNFA-BT20	5/167	0.023583	0.643247	0.021113	0.575853	-1.87248	7.01662	CLDN10;MLPH;KRT4;SEMA3F;IQGAP2	LINCS_L1000_Ligand_Perturbations_down
HGF-MDAMB231	5/168	0.0241218	0.643247	0.0215945	0.575853	-1.80332	6.71672	ALCAM;KLF5;MLPH;CST7;IDO1	LINCS_L1000_Ligand_Perturbations_down
MSP-HS578T	6/161	0.00490869	0.422147	0.0138312	0.886817	-1.72128	9.15161	COL15A1;ARG1;C1R;STAT3;LRRFIP1;CST7	LINCS_L1000_Ligand_Perturbations_up
IFNA-SKBR3	4/138	0.0455956	0.6794	0.0897948	0.886817	-1.44494	4.4619	C1S;C1R;STAT3;IDO1	LINCS_L1000_Ligand_Perturbations_up
IFNG-MDAMB231	4/131	0.0388778	0.6794	0.0776935	0.886817	-1.36901	4.44564	C1S;C1R;STAT3;IDO1	LINCS_L1000_Ligand_Perturbations_up
KCNQ1_knockdown_96h_HCC515	10/300	0.000722624	0.947471	0.000512707	0.937747	-1.75893	12.7216	ITK;PURA;CASR;DIAPH3;PIGP;MICALL2;PNPO;ADRB2;PRLH;STXBP5L	LINCS_L1000_Kinase_Perturbations_down
NOX1_knockdown_96h_HCC515	9/300	0.0027088	0.947471	0.0019893	0.937747	-1.7503	10.3465	ITK;CASR;SCIN;PIGP;PNPO;ADRB2;PRLH;FGF12;DAP3	LINCS_L1000_Kinase_Perturbations_down
STK39_knockdown_96h_A375	8/300	0.00913171	0.947471	0.00695705	0.937747	-1.83596	8.62169	ERN1;TBC1D1;C1QBP;MGAT5;PFDN1;NRG2;SYN3;EPHB2	LINCS_L1000_Kinase_Perturbations_down
MARK4_knockdown_96h_MCF7	8/300	0.00913171	0.947471	0.00695705	0.937747	-1.79507	8.42966	MPP2;DIAPH3;SCIN;SP2;ZNF391;MGAT5;PCDHGC3;F2RL2	LINCS_L1000_Kinase_Perturbations_down
PKN2_knockdown_96h_HA1E	8/300	0.00913171	0.947471	0.00695705	0.937747	-1.75062	8.2209	CASR;RFC3;FUBP1;REEP2;CHAT;PCDHGC3;GFRA3;CDC25C	LINCS_L1000_Kinase_Perturbations_down
MAP3K1_knockdown_96h_HA1E	8/300	0.00913171	0.947471	0.00695705	0.937747	-1.71912	8.07299	TBC1D1;DIAPH3;GON4L;SCIN;MLPH;ZNF391;AKT3;ASB1	LINCS_L1000_Kinase_Perturbations_down
INSR_knockdown_96h_MCF7	8/300	0.00913171	0.947471	0.00695705	0.937747	-1.71224	8.04069	RPAIN;CENPE;RFC3;DIAPH3;TRAF3IP1;FUBP1;USP33;SLC25A21	LINCS_L1000_Kinase_Perturbations_down
TRIB3_knockdown_96h_A375	8/300	0.00913171	0.947471	0.00695705	0.937747	-1.70459	8.00478	SCIN;TAF1C;HEXA;CHAT;AK5;NRG2;SYN3;F2RL2	LINCS_L1000_Kinase_Perturbations_down
TBK1_knockdown_96h_A549	8/300	0.00913171	0.947471	0.00695705	0.937747	-1.70346	7.99947	RPAIN;ZNF184;PCDHGA3;MGAT5;MYO5A;CDC25C;FGF12;STXBP5L	LINCS_L1000_Kinase_Perturbations_down
MAST2_knockdown_96h_HEPG2	8/300	0.00913171	0.947471	0.00695705	0.937747	-1.69374	7.95382	CASR;DIAPH3;SCIN;MGAT5;GNAT1;PRLH;GFRA3;R3HDM1	LINCS_L1000_Kinase_Perturbations_down
LGR4_knockdown_96h_MCF7	8/300	0.00913171	0.947471	0.00695705	0.937747	-1.6619	7.80429	TBC1D1;DIAPH3;MBP;ADRB2;SEMA3F;CDC25C;EPHB2;CDK5RAP3	LINCS_L1000_Kinase_Perturbations_down
RIOK2_knockdown_96h_A549	7/300	0.0274321	0.947471	0.021726	0.937747	-1.78397	6.41524	TAF1C;PCDHGA3;FUBP1;C1QBP;PCDHGC3;CDC25C;F2RL2	LINCS_L1000_Kinase_Perturbations_down
PIK3CA_knockdown_96h_HA1E	7/300	0.0274321	0.947471	0.021726	0.937747	-1.76271	6.33877	MPP2;DIAPH3;SCMH1;PCDHGC3;SLC25A21;GNAT1;PRLH	LINCS_L1000_Kinase_Perturbations_down
ESR2_knockdown_96h_HT29	7/300	0.0274321	0.947471	0.021726	0.937747	-1.76091	6.33232	APBB1IP;RPAIN;SCIN;PCDHGA3;ZNF391;FGF20;SLC25A21	LINCS_L1000_Kinase_Perturbations_down
STK24_knockdown_96h_HA1E	7/300	0.0274321	0.947471	0.021726	0.937747	-1.75945	6.32705	APBB1IP;MBTPS1;TBC1D1;SCIN;DNAAF1;ZNF391;GFRA3	LINCS_L1000_Kinase_Perturbations_down
PDGFRA_knockdown_96h_A549	7/300	0.0274321	0.947471	0.021726	0.937747	-1.75525	6.31197	RPAIN;DCT;TAF1C;PCDHGA3;C1QBP;NRG2;SYN3	LINCS_L1000_Kinase_Perturbations_down
CHUK_knockdown_96h_HEPG2	7/300	0.0274321	0.947471	0.021726	0.937747	-1.75328	6.30487	DIAPH3;GON4L;SCIN;PROS1;GNAT1;PRLH;SEMA3F	LINCS_L1000_Kinase_Perturbations_down
CSNK1G3_knockdown_96h_PC3	7/300	0.0274321	0.947471	0.021726	0.937747	-1.74901	6.28953	RPAIN;EGR1;COL15A1;MSH2;SP2;HEXA;SYN3	LINCS_L1000_Kinase_Perturbations_down
GABBR1_knockdown_96h_HCC515	7/300	0.0274321	0.947471	0.021726	0.937747	-1.74889	6.28907	CASR;DIAPH3;SCIN;PCDHGA3;PIGP;PNPO;PRLH	LINCS_L1000_Kinase_Perturbations_down
MOK_knockdown_96h_HEPG2	7/300	0.0274321	0.947471	0.021726	0.937747	-1.74849	6.28763	CASR;SCIN;MGAT5;GNAT1;NRG2;GFRA3;R3HDM1	LINCS_L1000_Kinase_Perturbations_down
ADRBK1_knockdown_96h_A549	7/300	0.0274321	0.947471	0.021726	0.937747	-1.74271	6.26686	CASR;C1QBP;STAT3;RAB27B;TEX2;R3HDM1;EHBP1	LINCS_L1000_Kinase_Perturbations_down
CAMK2D_knockdown_96h_HCC515	7/300	0.0274321	0.947471	0.021726	0.937747	-1.74115	6.26126	APBB1IP;CASR;PIGP;PNPO;FGF12;ITM2B;STXBP5L	LINCS_L1000_Kinase_Perturbations_down
CLK2_knockdown_96h_A375	7/300	0.0274321	0.947471	0.021726	0.937747	-1.7267	6.2093	DIAPH3;CSPP1;HEXA;CHAT;HSPBAP1;FBXO7;F2RL2	LINCS_L1000_Kinase_Perturbations_down
RIOK2_knockdown_96h_A375	7/300	0.0274321	0.947471	0.021726	0.937747	-1.72494	6.20297	SCIN;MGAT5;CHAT;PFDN1;CDC25C;FGF12;F2RL2	LINCS_L1000_Kinase_Perturbations_down
CASK_knockdown_96h_MCF7	7/300	0.0274321	0.947471	0.021726	0.937747	-1.72444	6.20116	CASR;SP2;PCDHGA3;MGAT5;HEXA;PCDHGC3;FGF20	LINCS_L1000_Kinase_Perturbations_down
NPFFR2_knockdown_96h_HA1E	7/300	0.0274321	0.947471	0.021726	0.937747	-1.71976	6.18434	SCIN;REEP2;TXNL1;MYO5A;GNAT1;R3HDM1;SLC9A1	LINCS_L1000_Kinase_Perturbations_down
GRIN3A_knockdown_96h_A549	7/300	0.0274321	0.947471	0.021726	0.937747	-1.70773	6.14107	CASR;SCIN;C1QBP;STAT3;TEX2;R3HDM1;F2RL2	LINCS_L1000_Kinase_Perturbations_down
OXGR1_knockdown_96h_HCC515	7/300	0.0274321	0.947471	0.021726	0.937747	-1.7028	6.12332	APBB1IP;PURA;CASR;SCIN;PIGP;PNPO;PRLH	LINCS_L1000_Kinase_Perturbations_down
GPRC5A_knockdown_96h_A375	7/300	0.0274321	0.947471	0.021726	0.937747	-1.69943	6.11124	CASR;FUBP1;MGAT5;USP33;STAT3;SLC25A21;AMPD3	LINCS_L1000_Kinase_Perturbations_down
STK39_knockdown_96h_HA1E	7/300	0.0274321	0.947471	0.021726	0.937747	-1.69405	6.09186	GON4L;TRAF3IP1;CSPP1;MGAT5;CHAT;DAP3;TTC28	LINCS_L1000_Kinase_Perturbations_down
MKNK1_knockdown_96h_HCC515	7/300	0.0274321	0.947471	0.021726	0.937747	-1.68842	6.07162	CASR;SCIN;PIGP;MICALL2;PNPO;GNAT1;ITM2B	LINCS_L1000_Kinase_Perturbations_down
GSK3A_knockdown_96h_A549	7/300	0.0274321	0.947471	0.021726	0.937747	-1.68679	6.06577	GON4L;DCT;CHAT;AMPD3;CDC25C;FGF12;F2RL2	LINCS_L1000_Kinase_Perturbations_down
MAS1L_knockdown_96h_MCF7	7/300	0.0274321	0.947471	0.021726	0.937747	-1.68246	6.05021	MPP2;MYO5A;PRLH;ITM2B;CDK5RAP3;F2RL2;PTPN3	LINCS_L1000_Kinase_Perturbations_down
RPS6KA5_knockdown_96h_HA1E	7/300	0.0274321	0.947471	0.021726	0.937747	-1.68196	6.04841	CENPE;GON4L;C1R;FUBP1;GNAT1;ZKSCAN4;CDC25C	LINCS_L1000_Kinase_Perturbations_down
GPR126_knockdown_96h_HT29	7/300	0.0274321	0.947471	0.021726	0.937747	-1.66668	5.99347	HSPA9;DIAPH3;DCT;PCDHGA3;FUBP1;MYO5A;CDC25C	LINCS_L1000_Kinase_Perturbations_down
CSNK1D_knockdown_96h_HA1E	7/300	0.0274321	0.947471	0.021726	0.937747	-1.66255	5.97862	ZNF391;MGAT5;SLC25A21;AMPD3;CDC25C;SLC38A3;STXBP5L	LINCS_L1000_Kinase_Perturbations_down
MAP3K1_knockdown_96h_HEPG2	7/300	0.0274321	0.947471	0.021726	0.937747	-1.64924	5.93075	CASR;KLF5;INTS1;AKT3;ADRB2;SEMA3F;F2RL2	LINCS_L1000_Kinase_Perturbations_down
NEK7_knockdown_96h_HA1E	7/300	0.0274321	0.947471	0.021726	0.937747	-1.6456	5.91766	SP2;MGAT5;MYO5A;ADRB2;ATG14;GFRA3;CDC25C	LINCS_L1000_Kinase_Perturbations_down
PTGFR_knockdown_96h_HCC515	7/300	0.0274321	0.947471	0.021726	0.937747	-1.62142	5.83071	APBB1IP;SCIN;PCDHGA3;PIGP;MICALL2;PNPO;FGF12	LINCS_L1000_Kinase_Perturbations_down
ITPR3_knockdown_96h_MCF7	11/300	0.000174738	0.608611	0.000113422	0.395047	-1.66141	14.3749	ERN1;MED23;MPP2;INTS1;DNAH7;GOLGB1;CHAT;DERL2;ADRB2;NRG2;DAP3	LINCS_L1000_Kinase_Perturbations_up
IKBKE_knockdown_96h_HA1E	9/300	0.0027088	0.90996	0.00190474	0.698985	-1.77099	10.4687	EGR1;CASR;PCDHGA3;CSPP1;PCDHGC3;AMPD3;PRLH;SYN3;SLC9A1	LINCS_L1000_Kinase_Perturbations_up
RPS6KA2_knockdown_96h_HA1E	9/300	0.0027088	0.90996	0.00190474	0.698985	-1.7484	10.3352	ERN1;HSPA9;MPP2;DIAPH3;CHAT;SEMA3F;HSPBAP1;CDC25C;IDO1	LINCS_L1000_Kinase_Perturbations_up
GPR115_knockdown_96h_A375	9/300	0.0027088	0.90996	0.00190474	0.698985	-1.70738	10.0928	ERN1;EGR1;MPP2;SCIN;PCDHGA3;PCDHGC3;AMPD3;SYN3;F2RL2	LINCS_L1000_Kinase_Perturbations_up
TP53RK_knockdown_96h_MCF7	9/300	0.0027088	0.90996	0.00190474	0.698985	-1.70648	10.0875	MED23;MPP2;DNAH7;DNAAF1;DERL2;ADRB2;NRG2;ATG14;STXBP5L	LINCS_L1000_Kinase_Perturbations_up
GABRB3_knockdown_96h_MCF7	9/300	0.0027088	0.90996	0.00190474	0.698985	-1.70009	10.0497	MPP2;INTS1;DNAAF1;CHAT;DERL2;ADRB2;NRG2;STXBP5L;DAP3	LINCS_L1000_Kinase_Perturbations_up
EMR1_knockdown_96h_PC3	9/300	0.0027088	0.90996	0.00190474	0.698985	-1.69562	10.0232	ERN1;MBTPS1;SP2;ZNF391;GOLGB1;MGAT5;PCDHGC3;LRRFIP1;ITM2B	LINCS_L1000_Kinase_Perturbations_up
MASTL_knockdown_96h_PC3	9/300	0.0027088	0.90996	0.00190474	0.698985	-1.67876	9.92359	PCDHGA3;ZNF391;MGAT5;PROS1;CHAT;PCDHGC3;LRRFIP1;NRG2;ITM2B	LINCS_L1000_Kinase_Perturbations_up
SRC_knockdown_96h_HA1E	9/300	0.0027088	0.90996	0.00190474	0.698985	-1.66795	9.85965	MPP2;GSDMB;ZNF184;GOLGB1;REEP2;MYO5A;AMPD3;ZKSCAN4;HSPBAP1	LINCS_L1000_Kinase_Perturbations_up
FES_knockdown_96h_A549	8/300	0.00913171	0.90996	0.0067049	0.698985	-1.81446	8.52072	HSPA9;TBC1D1;TRAF3IP1;PTAFR;MYO5A;SLC25A21;ADRB2;STXBP5L	LINCS_L1000_Kinase_Perturbations_up
ILK_knockdown_96h_A549	8/300	0.00913171	0.90996	0.0067049	0.698985	-1.76482	8.28759	TAF1C;GOLGB1;FUBP1;PRLH;NRG2;SYN3;R3HDM1;FGF12	LINCS_L1000_Kinase_Perturbations_up
PLK1_knockdown_96h_A375	8/300	0.00913171	0.90996	0.0067049	0.698985	-1.757	8.25089	TBC1D1;SCIN;SP2;ZNF391;PCDHGC3;PRLH;SYN3;R3HDM1	LINCS_L1000_Kinase_Perturbations_up
TAAR8_knockdown_96h_HEPG2	8/300	0.00913171	0.90996	0.0067049	0.698985	-1.74947	8.21551	DIAPH3;KRT4;DNAH7;TRAF3IP1;PCDHGA3;MYO5A;GFRA3;F2RL2	LINCS_L1000_Kinase_Perturbations_up
AR_knockdown_96h_A375	8/300	0.00913171	0.90996	0.0067049	0.698985	-1.73	8.12407	STAT5A;GON4L;PCDHGA3;GOLGB1;USP33;LRIG2;R3HDM1;ASB1	LINCS_L1000_Kinase_Perturbations_up
ULK2_knockdown_96h_A549	8/300	0.00913171	0.90996	0.0067049	0.698985	-1.72218	8.08738	APBB1IP;CENPE;TBC1D1;SCIN;INTS1;CHAT;SCMH1;CDC25C	LINCS_L1000_Kinase_Perturbations_up
MAP3K14_knockdown_96h_PC3	8/300	0.00913171	0.90996	0.0067049	0.698985	-1.70756	8.01868	MPP2;MBTPS1;TAF1C;MGAT5;GNAT1;PRLH;NRG2;GFRA3	LINCS_L1000_Kinase_Perturbations_up
TRPM5_knockdown_96h_MCF7	8/300	0.00913171	0.90996	0.0067049	0.698985	-1.70185	7.99189	INTS1;DNAH7;GOLGB1;CHAT;DERL2;ADRB2;LRRFIP1;STXBP5L	LINCS_L1000_Kinase_Perturbations_up
ITPR1_knockdown_96h_HT29	8/300	0.00913171	0.90996	0.0067049	0.698985	-1.69288	7.94976	SCIN;PROS1;GKN1;TXNL1;FGF20;MYO5A;HSPBAP1;DAP3	LINCS_L1000_Kinase_Perturbations_up
CLK2_knockdown_96h_HA1E	8/300	0.00913171	0.90996	0.0067049	0.698985	-1.69116	7.9417	ERN1;TBC1D1;ZNF184;ZNF391;DNAJB4;GIPC2;PRLH;EPHB2	LINCS_L1000_Kinase_Perturbations_up
CSNK1D_knockdown_96h_A549	8/300	0.00913171	0.90996	0.0067049	0.698985	-1.69018	7.93709	DIAPH3;GON4L;SCIN;GOLGB1;PTAFR;MYO5A;SEMA3F;ASB1	LINCS_L1000_Kinase_Perturbations_up
OPN3_knockdown_96h_A549	8/300	0.00913171	0.90996	0.0067049	0.698985	-1.68376	7.90694	STAT5A;TAF1C;GKN1;CHAT;GNAT1;PRLH;LRIG2;F11R	LINCS_L1000_Kinase_Perturbations_up
STK33_knockdown_96h_HA1E	8/300	0.00913171	0.90996	0.0067049	0.698985	-1.67054	7.84485	GON4L;SCIN;DNAAF1;MGAT5;FGF20;MYO5A;GNAT1;SEMA3F	LINCS_L1000_Kinase_Perturbations_up
MAP2K6_knockdown_96h_HT29	8/300	0.00913171	0.90996	0.0067049	0.698985	-1.66451	7.81652	ZZZ3;SLC24A3;ZNF391;PCDHGC3;PNPO;FGF20;HSPBAP1;F2RL2	LINCS_L1000_Kinase_Perturbations_up
GPR107_knockdown_96h_MCF7	8/300	0.00913171	0.90996	0.0067049	0.698985	-1.66045	7.79748	EGR1;MPP2;DNAH7;GOLGB1;DERL2;ADRB2;NRG2;STXBP5L	LINCS_L1000_Kinase_Perturbations_up
SMO_knockdown_96h_A549	8/300	0.00913171	0.90996	0.0067049	0.698985	-1.66006	7.79563	ERN1;CD86;SCIN;GOLGB1;FUBP1;DENND1A;SCMH1;ADRB2	LINCS_L1000_Kinase_Perturbations_up
GPR125_knockdown_96h_HEPG2	8/300	0.00913171	0.90996	0.0067049	0.698985	-1.65716	7.78203	GON4L;SCIN;TAF1C;PCDHGA3;DNAAF1;PCDHGC3;GNAT1;LRIG2	LINCS_L1000_Kinase_Perturbations_up
PHKG2_knockdown_96h_MCF7	8/300	0.00913171	0.90996	0.0067049	0.698985	-1.65202	7.7579	RPAIN;MBTPS1;CASR;SCIN;DNAAF1;GNAT1;NRG2;STXBP5L	LINCS_L1000_Kinase_Perturbations_up
MAPKAPK3_knockdown_96h_HEPG2	8/300	0.00913171	0.90996	0.0067049	0.698985	-1.61612	7.58932	GON4L;PCDHGA3;ZNF391;FUBP1;USP33;CHAT;PCDHGC3;F2RL2	LINCS_L1000_Kinase_Perturbations_up
GPR139_knockdown_96h_MCF7	7/300	0.0274321	0.90996	0.0210719	0.698985	-1.76068	6.33147	RPAIN;ZZZ3;DNAAF1;PTAFR;SCMH1;ADRB2;STXBP5L	LINCS_L1000_Kinase_Perturbations_up
CSNK1E_knockdown_96h_A549	7/300	0.0274321	0.90996	0.0210719	0.698985	-1.75898	6.32538	DNAH7;TRAF3IP1;TAF1C;DNAAF1;CSPP1;ADRB2;STXBP5L	LINCS_L1000_Kinase_Perturbations_up
FLT3_knockdown_96h_MCF7	7/300	0.0274321	0.90996	0.0210719	0.698985	-1.74502	6.27516	DNAAF1;GKN1;CHAT;SCMH1;NRG2;F2RL2;STXBP5L	LINCS_L1000_Kinase_Perturbations_up
BMPR1A_knockdown_96h_HA1E	7/300	0.0274321	0.90996	0.0210719	0.698985	-1.74176	6.26343	GON4L;SCIN;INTS1;USP33;MYO5A;GNAT1;PRLH	LINCS_L1000_Kinase_Perturbations_up
HRH1_knockdown_96h_HCC515	7/300	0.0274321	0.90996	0.0210719	0.698985	-1.73421	6.23628	CENPE;GON4L;DNAAF1;FUBP1;REEP2;TXNL1;FGF20	LINCS_L1000_Kinase_Perturbations_up
OXSR1_knockdown_96h_A375	7/300	0.0274321	0.90996	0.0210719	0.698985	-1.72498	6.20311	MPP2;GON4L;ZNF391;GOLGB1;HEXA;MYO5A;NRG2	LINCS_L1000_Kinase_Perturbations_up
VRK1_knockdown_96h_A375	7/300	0.0274321	0.90996	0.0210719	0.698985	-1.72312	6.1964	TBC1D1;DNAAF1;ZNF391;REEP2;CHAT;SYN3;GFRA3	LINCS_L1000_Kinase_Perturbations_up
OXTR_knockdown_96h_A375	7/300	0.0274321	0.90996	0.0210719	0.698985	-1.71583	6.1702	SP2;TAF1C;PCDHGA3;PCDHGC3;MICALL2;FGF20;SYN3	LINCS_L1000_Kinase_Perturbations_up
FYN_knockdown_96h_HEPG2	7/300	0.0274321	0.90996	0.0210719	0.698985	-1.71412	6.16404	RPAIN;CENPE;MBTPS1;CSPP1;FUBP1;PCDHGC3;GFRA3	LINCS_L1000_Kinase_Perturbations_up
ACVR1_knockdown_96h_A549	7/300	0.0274321	0.90996	0.0210719	0.698985	-1.7131	6.16039	ERN1;INTS1;TAF1C;GKN1;CHAT;GNAT1;PRLH	LINCS_L1000_Kinase_Perturbations_up
ABCF1_knockdown_96h_A549	7/300	0.0274321	0.90996	0.0210719	0.698985	-1.71288	6.15959	ERN1;CASR;DNAAF1;ZNF391;CHAT;SCMH1;PRLH	LINCS_L1000_Kinase_Perturbations_up
GRK6_knockdown_96h_HA1E	7/300	0.0274321	0.90996	0.0210719	0.698985	-1.70959	6.14778	EGR1;PROS1;PNPO;AMPD3;PRLH;ASB1;SLC9A1	LINCS_L1000_Kinase_Perturbations_up
CLK3_knockdown_96h_HEPG2	7/300	0.0274321	0.90996	0.0210719	0.698985	-1.70402	6.12774	ERN1;MBTPS1;SP2;TAF1C;ZNF391;GOLGB1;PRLH	LINCS_L1000_Kinase_Perturbations_up
CDC7_knockdown_96h_HA1E	7/300	0.0274321	0.90996	0.0210719	0.698985	-1.69953	6.11159	ERN1;DNAH7;TRAF3IP1;REEP2;PRLH;SYN3;F2RL2	LINCS_L1000_Kinase_Perturbations_up
MRGPRF_knockdown_96h_HCC515	7/300	0.0274321	0.90996	0.0210719	0.698985	-1.69939	6.1111	ITK;GON4L;ARG1;PCDHGA3;GNAT1;PRLH;FGF12	LINCS_L1000_Kinase_Perturbations_up
CASK_knockdown_96h_HA1E	7/300	0.0274321	0.90996	0.0210719	0.698985	-1.69929	6.11072	SCIN;ZNF391;GOLGB1;REEP2;CHAT;SYN3;F2RL2	LINCS_L1000_Kinase_Perturbations_up
EPHB2_knockdown_96h_PC3	7/300	0.0274321	0.90996	0.0210719	0.698985	-1.69908	6.10995	MBTPS1;KRT4;ZNF391;GOLGB1;CHAT;PCDHGC3;LRRFIP1	LINCS_L1000_Kinase_Perturbations_up
MAPK13_knockdown_96h_HT29	7/300	0.0274321	0.90996	0.0210719	0.698985	-1.69718	6.10313	RPAIN;ERN1;PCDHGC3;RAB27B;GNAT1;ADRB2;PRLH	LINCS_L1000_Kinase_Perturbations_up
RXRG_knockdown_96h_HEPG2	7/300	0.0274321	0.90996	0.0210719	0.698985	-1.68979	6.07656	ERN1;GON4L;SP2;ZNF391;CHAT;DERL2;SLC25A21	LINCS_L1000_Kinase_Perturbations_up
MAST2_knockdown_96h_HA1E	7/300	0.0274321	0.90996	0.0210719	0.698985	-1.68852	6.07198	MPP2;PURA;MBTPS1;TAF1C;PCDHGA3;CHAT;PCDHGC3	LINCS_L1000_Kinase_Perturbations_up
BDKRB2_knockdown_96h_A549	7/300	0.0274321	0.90996	0.0210719	0.698985	-1.68784	6.06955	CD86;PURA;PRR15L;CSPP1;FUBP1;DENND1A;HEXA	LINCS_L1000_Kinase_Perturbations_up
MAPKAPK5_knockdown_96h_A375	7/300	0.0274321	0.90996	0.0210719	0.698985	-1.68636	6.06421	GON4L;TAF1C;CSPP1;GOLGB1;GNAT1;ASB1;STXBP5L	LINCS_L1000_Kinase_Perturbations_up
KCNMA1_knockdown_96h_PC3	7/300	0.0274321	0.90996	0.0210719	0.698985	-1.68476	6.05847	PURA;GSDMB;MGAT5;SLC25A21;NRG2;SYN3;F2RL2	LINCS_L1000_Kinase_Perturbations_up
NEK7_knockdown_96h_HEPG2	7/300	0.0274321	0.90996	0.0210719	0.698985	-1.68019	6.04204	ERN1;CASR;SP2;TRAF3IP1;TAF1C;ZNF391;PCDHGC3	LINCS_L1000_Kinase_Perturbations_up
SLK_knockdown_96h_A549	7/300	0.0274321	0.90996	0.0210719	0.698985	-1.67933	6.03894	STAT5A;ARFGEF1;SCIN;CSPP1;PCDHGC3;FGF20;R3HDM1	LINCS_L1000_Kinase_Perturbations_up
PRKCQ_knockdown_96h_A549	7/300	0.0274321	0.90996	0.0210719	0.698985	-1.6788	6.03704	ERN1;INTS1;TAF1C;GKN1;CHAT;GNAT1;F11R	LINCS_L1000_Kinase_Perturbations_up
GPR112_knockdown_96h_HA1E	7/300	0.0274321	0.90996	0.0210719	0.698985	-1.67834	6.03538	GOLGB1;FUBP1;MGAT5;STAT3;PRLH;NRG2;F2RL2	LINCS_L1000_Kinase_Perturbations_up
SRPK1_knockdown_96h_A549	7/300	0.0274321	0.90996	0.0210719	0.698985	-1.67746	6.0322	ERN1;GKN1;CHAT;GNAT1;PRLH;AK5;F11R	LINCS_L1000_Kinase_Perturbations_up
NEK4_knockdown_96h_HEPG2	7/300	0.0274321	0.90996	0.0210719	0.698985	-1.66436	5.98512	ERN1;MBTPS1;SCIN;PCDHGC3;GNAT1;PRLH;EPHB2	LINCS_L1000_Kinase_Perturbations_up
GABBR2_knockdown_96h_MCF7	7/300	0.0274321	0.90996	0.0210719	0.698985	-1.66325	5.98111	DNAH7;CHAT;PCDHGC3;MYO5A;NRG2;STXBP5L;DAP3	LINCS_L1000_Kinase_Perturbations_up
JAK2_knockdown_96h_MCF7	7/300	0.0274321	0.90996	0.0210719	0.698985	-1.66172	5.97562	RPAIN;CASR;PCDHGC3;GNAT1;NRG2;SEMA3F;ASB1	LINCS_L1000_Kinase_Perturbations_up
TAAR8_knockdown_96h_A549	7/300	0.0274321	0.90996	0.0210719	0.698985	-1.66129	5.97408	ERN1;INTS1;TAF1C;CHAT;GNAT1;PRLH;F11R	LINCS_L1000_Kinase_Perturbations_up
RPS6KA1_knockdown_96h_A549	7/300	0.0274321	0.90996	0.0210719	0.698985	-1.65953	5.96776	APBB1IP;TRAF3IP1;CHAT;GNAT1;NRG2;SLC38A3;ASB1	LINCS_L1000_Kinase_Perturbations_up
HIPK1_knockdown_96h_HEPG2	7/300	0.0274321	0.90996	0.0210719	0.698985	-1.65887	5.96536	KRT4;DNAH7;TRAF3IP1;PCDHGA3;MYO5A;GFRA3;F2RL2	LINCS_L1000_Kinase_Perturbations_up
NLK_knockdown_96h_HEPG2	7/300	0.0274321	0.90996	0.0210719	0.698985	-1.65702	5.95873	SP2;PCDHGA3;ZNF391;PCDHGC3;GNAT1;SYN3;FGF12	LINCS_L1000_Kinase_Perturbations_up
ITPR3_knockdown_96h_PC3	7/300	0.0274321	0.90996	0.0210719	0.698985	-1.65563	5.95372	TBC1D1;KLF5;DNAH7;PCDHGA3;MGAT5;FGF20;SYN3	LINCS_L1000_Kinase_Perturbations_up
RXRA_knockdown_96h_HT29	7/300	0.0274321	0.90996	0.0210719	0.698985	-1.65368	5.94672	MED23;MBTPS1;SCIN;TRAF3IP1;GOLGB1;RAB27B;GNAT1	LINCS_L1000_Kinase_Perturbations_up
WEE1_knockdown_96h_A375	7/300	0.0274321	0.90996	0.0210719	0.698985	-1.65205	5.94083	CASR;TRAF3IP1;TAF1C;CSPP1;PROS1;HEXA;F2RL2	LINCS_L1000_Kinase_Perturbations_up
GPR150_knockdown_96h_A549	7/300	0.0274321	0.90996	0.0210719	0.698985	-1.65156	5.93907	ERN1;GON4L;INTS1;CHAT;GNAT1;PRLH;F11R	LINCS_L1000_Kinase_Perturbations_up
GPR111_knockdown_96h_HEPG2	7/300	0.0274321	0.90996	0.0210719	0.698985	-1.64997	5.93337	SP2;PCDHGA3;CSPP1;PTAFR;ATG14;F2RL2;STXBP5L	LINCS_L1000_Kinase_Perturbations_up
ERBB4_knockdown_96h_HCC515	7/300	0.0274321	0.90996	0.0210719	0.698985	-1.64857	5.92833	ERN1;MPP2;DNAH7;MGAT5;PIGP;ADRB2;FGF12	LINCS_L1000_Kinase_Perturbations_up
STK3_knockdown_96h_HEPG2	7/300	0.0274321	0.90996	0.0210719	0.698985	-1.64856	5.9283	HSPA9;SP2;TRAF3IP1;MGAT5;MYO5A;GNAT1;STXBP5L	LINCS_L1000_Kinase_Perturbations_up
PLK1_knockdown_96h_HEPG2	7/300	0.0274321	0.90996	0.0210719	0.698985	-1.64803	5.92637	ERN1;TRAF3IP1;DENND1A;CHAT;GFRA3;EPHB2;FGF12	LINCS_L1000_Kinase_Perturbations_up
CHEK1_knockdown_96h_A549	7/300	0.0274321	0.90996	0.0210719	0.698985	-1.64655	5.92107	ERN1;PRR15L;TAF1C;TTC3;CHAT;SEMA3F;SYN3	LINCS_L1000_Kinase_Perturbations_up
GPR153_knockdown_96h_MCF7	7/300	0.0274321	0.90996	0.0210719	0.698985	-1.64541	5.91695	MPP2;INTS1;GOLGB1;CHAT;MYO5A;SYN3;STXBP5L	LINCS_L1000_Kinase_Perturbations_up
NPBWR1_knockdown_96h_HA1E	7/300	0.0274321	0.90996	0.0210719	0.698985	-1.64214	5.9052	EGR1;ZNF391;CHAT;PCDHGC3;ZKSCAN4;ASB1;SLC9A1	LINCS_L1000_Kinase_Perturbations_up
MRGPRX2_knockdown_96h_MCF7	7/300	0.0274321	0.90996	0.0210719	0.698985	-1.63943	5.89546	INTS1;DNAAF1;CHAT;MYO5A;DERL2;NRG2;SLC38A3	LINCS_L1000_Kinase_Perturbations_up
KIT_knockdown_96h_A549	7/300	0.0274321	0.90996	0.0210719	0.698985	-1.63735	5.88798	GON4L;SP2;TRAF3IP1;TAF1C;GOLGB1;GNAT1;F2RL2	LINCS_L1000_Kinase_Perturbations_up
VIPR1_knockdown_96h_A549	7/300	0.0274321	0.90996	0.0210719	0.698985	-1.6371	5.88708	ERN1;CD86;CSPP1;GOLGB1;FUBP1;GFRA3;F2RL2	LINCS_L1000_Kinase_Perturbations_up
CAMK2G_knockdown_96h_HEPG2	7/300	0.0274321	0.90996	0.0210719	0.698985	-1.63574	5.88219	RPAIN;DNAAF1;CHAT;SYN3;SLC38A3;R3HDM1;CDK5RAP3	LINCS_L1000_Kinase_Perturbations_up
ANO1_knockdown_96h_A375	7/300	0.0274321	0.90996	0.0210719	0.698985	-1.63549	5.8813	DIAPH3;SCIN;ZNF391;CHAT;SCMH1;F2RL2;STXBP5L	LINCS_L1000_Kinase_Perturbations_up
VN1R2_knockdown_96h_A549	7/300	0.0274321	0.90996	0.0210719	0.698985	-1.63494	5.87932	CD86;SCIN;PRR15L;CSPP1;GOLGB1;FUBP1;DENND1A	LINCS_L1000_Kinase_Perturbations_up
VIPR1_knockdown_96h_MCF7	7/300	0.0274321	0.90996	0.0210719	0.698985	-1.63434	5.87717	ERN1;MGAT5;HEXA;PIGP;CHAT;FGF20;CDK5RAP3	LINCS_L1000_Kinase_Perturbations_up
GPR128_knockdown_96h_PC3	7/300	0.0274321	0.90996	0.0210719	0.698985	-1.6311	5.8655	HSPA9;SCIN;DCT;TRAF3IP1;PRR15L;GFRA3;STXBP5L	LINCS_L1000_Kinase_Perturbations_up
PRKCB_knockdown_96h_A549	7/300	0.0274321	0.90996	0.0210719	0.698985	-1.62292	5.83608	STAT5A;HSPA9;TAF1C;PTAFR;CHAT;GNAT1;F11R	LINCS_L1000_Kinase_Perturbations_up
KSR2_knockdown_96h_PC3	7/300	0.0274321	0.90996	0.0210719	0.698985	-1.6203	5.82667	KRT4;SP2;ZNF391;MGAT5;PROS1;CHAT;LRRFIP1	LINCS_L1000_Kinase_Perturbations_up
GPR128_knockdown_96h_HT29	7/300	0.0274321	0.90996	0.0210719	0.698985	-1.61845	5.82002	RPAIN;ZZZ3;PCDHGC3;PNPO;FGF20;HSPBAP1;F2RL2	LINCS_L1000_Kinase_Perturbations_up
STRADB_knockdown_96h_HA1E	7/300	0.0274321	0.90996	0.0210719	0.698985	-1.6181	5.81877	HSPA9;MPP2;GON4L;DNAJB4;HSPBAP1;F2RL2;SLC9A1	LINCS_L1000_Kinase_Perturbations_up
MOK_knockdown_96h_HEPG2	7/300	0.0274321	0.90996	0.0210719	0.698985	-1.61418	5.80467	MPP2;PURA;ZNF391;GOLGB1;REEP2;AMPD3;SEMA3F	LINCS_L1000_Kinase_Perturbations_up
GPR87_knockdown_96h_MCF7	7/300	0.0274321	0.90996	0.0210719	0.698985	-1.61362	5.80265	ERN1;TAF1C;MGAT5;HEXA;PIGP;FGF20;EHBP1	LINCS_L1000_Kinase_Perturbations_up
IKBKB_knockdown_96h_HEPG2	7/300	0.0274321	0.90996	0.0210719	0.698985	-1.61226	5.79776	SP2;DNAAF1;HEXA;REEP2;SLC38A3;R3HDM1;CDK5RAP3	LINCS_L1000_Kinase_Perturbations_up
SRC_knockdown_96h_A375	7/300	0.0274321	0.90996	0.0210719	0.698985	-1.61052	5.79151	GON4L;SP2;CSPP1;GOLGB1;PROS1;PCDHGC3;FGF20	LINCS_L1000_Kinase_Perturbations_up
PRLHR_knockdown_96h_A375	7/300	0.0274321	0.90996	0.0210719	0.698985	-1.60607	5.77549	COL15A1;SCIN;INTS1;CHAT;RAB27B;GNAT1;PRLH	LINCS_L1000_Kinase_Perturbations_up
PAK2_knockdown_96h_HA1E	7/300	0.0274321	0.90996	0.0210719	0.698985	-1.60227	5.76184	STAT5A;DNAAF1;FUBP1;MGAT5;STAT3;PRLH;NRG2	LINCS_L1000_Kinase_Perturbations_up
ERBB3_knockdown_96h_A375	7/300	0.0274321	0.90996	0.0210719	0.698985	-1.59765	5.74522	GON4L;SCIN;SP2;TAF1C;GOLGB1;HEXA;PRLH	LINCS_L1000_Kinase_Perturbations_up
KCNN4_knockdown_96h_MCF7	7/300	0.0274321	0.90996	0.0210719	0.698985	-1.59621	5.74003	MGAT5;HEXA;PIGP;CHAT;FGF20;GFRA3;EHBP1	LINCS_L1000_Kinase_Perturbations_up
TLK2_knockdown_96h_A549	7/300	0.0274321	0.90996	0.0210719	0.698985	-1.59595	5.73909	MPP2;GON4L;SCIN;ZNF391;GOLGB1;ZKSCAN4;ASB1	LINCS_L1000_Kinase_Perturbations_up
PDPK1_knockdown_96h_MCF7	7/300	0.0274321	0.90996	0.0210719	0.698985	-1.59572	5.73828	MBTPS1;CASR;SCIN;DNAAF1;USP33;NRG2;STXBP5L	LINCS_L1000_Kinase_Perturbations_up
OPN3_knockdown_96h_HEPG2	7/300	0.0274321	0.90996	0.0210719	0.698985	-1.59554	5.73762	DIAPH3;KRT4;DNAH7;TRAF3IP1;MYO5A;GFRA3;EPHB2	LINCS_L1000_Kinase_Perturbations_up
SCNN1A_knockdown_96h_A549	7/300	0.0274321	0.90996	0.0210719	0.698985	-1.59028	5.71872	TBC1D1;GON4L;SCIN;PTAFR;SCMH1;ZKSCAN4;ASB1	LINCS_L1000_Kinase_Perturbations_up
FZD6_knockdown_96h_HEPG2	7/300	0.0274321	0.90996	0.0210719	0.698985	-1.58054	5.6837	PURA;SCIN;SP2;ZNF391;KCNK12;NRG2;CDC25C	LINCS_L1000_Kinase_Perturbations_up
PTK7_knockdown_96h_HA1E	7/300	0.0274321	0.90996	0.0210719	0.698985	-1.58041	5.68323	MPP2;DNAAF1;GOLGB1;MGAT5;FGF20;PRLH;NRG2	LINCS_L1000_Kinase_Perturbations_up
STK10_knockdown_96h_HA1E	7/300	0.0274321	0.90996	0.0210719	0.698985	-1.5677	5.63753	AMPD3;PRLH;ZKSCAN4;SEMA3F;R3HDM1;FGF12;F2RL2	LINCS_L1000_Kinase_Perturbations_up
RIPK4_knockdown_96h_HA1E	7/300	0.0274321	0.90996	0.0210719	0.698985	-1.5526	5.5832	DNAAF1;MGAT5;CHAT;PRLH;NRG2;LRIG2;TEX2	LINCS_L1000_Kinase_Perturbations_up
PRKD2_knockdown_96h_MCF7	7/300	0.0274321	0.90996	0.0210719	0.698985	-1.53946	5.53597	INTS1;GOLGB1;CHAT;MYO5A;NRG2;SYN3;DAP3	LINCS_L1000_Kinase_Perturbations_up
RPS6KA5_knockdown_96h_MCF7	7/300	0.0274321	0.90996	0.0210719	0.698985	-1.53501	5.51998	MED23;EGR1;GOLGB1;ADRB2;SYN3;STXBP5L;DAP3	LINCS_L1000_Kinase_Perturbations_up
PPARA_knockdown_96h_HA1E	7/300	0.0274321	0.90996	0.0210719	0.698985	-1.51594	5.4514	STAT5A;MPP2;FUBP1;MGAT5;STAT3;PRLH;ATG14	LINCS_L1000_Kinase_Perturbations_up
parkinson_disease	2/22	0.0190358	0.119294	0.00471151	0.0290999	-1.72438	6.83102	FGF20;FBXO7	OMIM_Disease
prostate_cancer	2/30	0.0340839	0.119294	0.00831424	0.0290999	-1.81258	6.12457	EPHB2;EHBP1	OMIM_Disease
joubert_syndrome	3/85	0.0497809	0.275963	0.0133692	0.12962	-3.14225	9.42715	ARL13B;STAT3;ADRB2	OMIM_Expanded
night_blindness	3/84	0.0483569	0.275963	0.0129583	0.12962	-3.05701	9.26012	STAT3;GNAT1;ADRB2	OMIM_Expanded
nevus	3/84	0.0483569	0.275963	0.0129583	0.12962	-2.91738	8.83717	KRT4;STAT3;ADRB2	OMIM_Expanded
prostate_cancer	4/107	0.0204304	0.275963	0.00312823	0.12962	-1.99519	7.76276	STAT3;ADRB2;EPHB2;EHBP1	OMIM_Expanded
parkinson_disease	4/99	0.0158116	0.275963	0.00237263	0.12962	-1.83246	7.59924	STAT3;FGF20;ADRB2;FBXO7	OMIM_Expanded
bartter_syndrome	3/83	0.0469535	0.275963	0.0125549	0.12962	-2.01803	6.17235	CASR;STAT3;ADRB2	OMIM_Expanded
Complement and coagulation cascades_Homo sapiens_hsa04610	4/79	0.00732272	0.497216	0.00463522	0.371268	-1.82414	8.96888	C1S;C1R;PROS1;F2RL2	KEGG_2016
AGE-RAGE signaling pathway in diabetic complications_Homo sapiens_hsa04933	4/101	0.0168974	0.497216	0.0105559	0.371268	-2.0336	8.29831	STAT5A;EGR1;AKT3;STAT3	KEGG_2016
Acute myeloid leukemia_Homo sapiens_hsa05221	3/57	0.0179205	0.497216	0.0128912	0.371268	-1.91797	7.71371	STAT5A;AKT3;STAT3	KEGG_2016
Regulation of actin cytoskeleton_Homo sapiens_hsa04810	6/214	0.0182679	0.497216	0.00891558	0.371268	-1.82198	7.2927	DIAPH3;SCIN;FGF20;IQGAP2;FGF12;SLC9A1	KEGG_2016
Staphylococcus aureus infection_Homo sapiens_hsa05150	3/56	0.0170968	0.497216	0.0123174	0.371268	-1.7491	7.11683	C1S;C1R;PTAFR	KEGG_2016
Melanoma_Homo sapiens_hsa05218	3/71	0.0317437	0.592095	0.0225335	0.42009	-1.75358	6.04997	AKT3;FGF20;FGF12	KEGG_2016
Prolactin signaling pathway_Homo sapiens_hsa04917	3/72	0.0328942	0.592095	0.0233383	0.42009	-1.73911	5.93811	STAT5A;AKT3;STAT3	KEGG_2016
Mismatch repair_Homo sapiens_hsa03430	2/23	0.0207173	0.497216	0.0175916	0.42009	-1.23885	4.80274	RFC3;MSH2	KEGG_2016
Cell adhesion molecules (CAMs)_Homo sapiens_hsa04514	4/142	0.0497073	0.635918	0.0313517	0.487887	-1.50914	4.52983	CD86;CLDN10;ALCAM;F11R	KEGG_2016
African trypanosomiasis_Homo sapiens_hsa05143	2/35	0.0451817	0.635918	0.0366862	0.487887	-1.424	4.41022	IDO2;IDO1	KEGG_2016
