# Supplementary material for: Identification of Candidate Signature Genes and Key Regulators Associated With Trypanotolerance in the Sheko Breed
Source: Front Genet. 2019 Nov 14;10:1095. doi: 10.3389/fgene.2019.01095 (PMC6872528; doi:10.3389/fgene.2019.01095)
Supplement: Supplementary Table 8 — List of intergenic variants identified by iHS analysis. [file Table_8.xls]

## Sheet: Intergenic variants
SNP	Chr		physical position	rs	consequence	gene_id	transcript_id
ARS-BFGL-NGS-105032	6		92398354	rs43478115	intergenic_variant	NA	NA
BovineHD0100009473	1		32899906	rs43229608	intergenic_variant	NA	NA
BovineHD0200011773	2		40308894	rs137790415	intergenic_variant	NA	NA
BovineHD0200015680	2		55237785	rs109269442	intergenic_variant	NA	NA
BovineHD0200018981	2		65553458	rs136196629	intergenic_variant	NA	NA
BovineHD0200025186	2		88697811	rs135143113	intergenic_variant	NA	NA
BovineHD0300006671	3		21120931	rs110694460	intergenic_variant	NA	NA
BovineHD0300010975	3		35355511	rs110392239	intergenic_variant	NA	NA
BovineHD0300016347	3		54131350	rs134398569	intergenic_variant	NA	NA
BovineHD0300035584	3		68089539	rs135832895	intergenic_variant	NA	NA
BovineHD0500013800	5		47760651	rs135602735	intergenic_variant	NA	NA
BovineHD0500013801	5		47761535	rs109649957	intergenic_variant	NA	NA
BovineHD0500013802	5		47762190	rs109139490	intergenic_variant	NA	NA
BovineHD0500013806	5		47765077	rs109131954	intergenic_variant	NA	NA
BovineHD0500019696	5		70252611	rs110707861	intergenic_variant	NA	NA
BovineHD0500019697	5		70253150	rs109800232	intergenic_variant	NA	NA
BovineHD0500021847	5		76600421	rs110591673	intergenic_variant	NA	NA
BovineHD0500031664	5		109838062	rs136186687	intergenic_variant	NA	NA
BovineHD0600001432	6		6652458	rs136035763	intergenic_variant	NA	NA
BovineHD0600001436	6		6685027	rs133655699	intergenic_variant	NA	NA
BovineHD0600001437	6		6691204	rs135019773	intergenic_variant	NA	NA
BovineHD0600001448	6		6763904	rs110316920	intergenic_variant	NA	NA
BovineHD0600001451	6		6767358	rs133293271	intergenic_variant	NA	NA
BovineHD0600001453	6		6772072	rs109768705	intergenic_variant	NA	NA
BovineHD0600001454	6		6773262	rs41567737	intergenic_variant	NA	NA
BovineHD0600010727	6		38736441	rs109436638	intergenic_variant	NA	NA
BovineHD0600011149	6		40997970	rs43463307	intergenic_variant	NA	NA
BovineHD0600025199	6		91754190	rs42593180	intergenic_variant	NA	NA
BovineHD0600027460	6		98753333	rs134221795	intergenic_variant	NA	NA
BovineHD0600027463	6		98767911	rs137335201	intergenic_variant	NA	NA
BovineHD0600027469	6		98791894	rs135199225	intergenic_variant	NA	NA
BovineHD0600027633	6		99185392	rs42250330	intergenic_variant	NA	NA
BovineHD0600028107	6		100729965	rs134741396	intergenic_variant	NA	NA
BovineHD0600028113	6		100751752	rs43487980	intergenic_variant	NA	NA
BovineHD0600028116	6		100755774	rs43487969	intergenic_variant	NA	NA
BovineHD0600028846	6		103673829	rs43209612	intergenic_variant	NA	NA
BovineHD0600028944	6		103831705	rs137458341	intergenic_variant	NA	NA
BovineHD0700002714	7		10254576	rs109015254	intergenic_variant	NA	NA
BovineHD0800013670	8		45749789	rs134126429	intergenic_variant	NA	NA
BovineHD0800013758	8		46027439	rs110671765	intergenic_variant	NA	NA
BovineHD0800013784	8		46106462	rs42483301	intergenic_variant	NA	NA
BovineHD0800023409	8		78062503	rs137773636	intergenic_variant	NA	NA
BovineHD0900014974	9		54426825	rs43037730	intergenic_variant	NA	NA
BovineHD0900015735	9		57612929	rs43604173	intergenic_variant	NA	NA
BovineHD0900015736	9		57613874	rs43604163	intergenic_variant	NA	NA
BovineHD0900023592	9		84426546	rs136354196	intergenic_variant	NA	NA
BovineHD0900028014	9		97901467	rs110823376	intergenic_variant	NA	NA
BovineHD1000011765	10		38048578	rs109553277	intergenic_variant	NA	NA
BovineHD1000024850	10		87247066	rs43754911	intergenic_variant	NA	NA
BovineHD1100013461	11		46197611	rs109557493	intergenic_variant	NA	NA
BovineHD1100013462	11		46198158	rs110067211	intergenic_variant	NA	NA
BovineHD1100027411	11		94094824	rs109788149	intergenic_variant	NA	NA
BovineHD1200008724	12		29628048	rs137360863	intergenic_variant	NA	NA
BovineHD1200013107	12		47680807	rs109462012	intergenic_variant	NA	NA
BovineHD1200013399	12		48825038	rs133228737	intergenic_variant	NA	NA
BovineHD1200013893	12		50613601	rs134612472	intergenic_variant	NA	NA
BovineHD1200013894	12		50614848	rs135932587	intergenic_variant	NA	NA
BovineHD1200015388	12		55541985	rs43704700	intergenic_variant	NA	NA
BovineHD1300014218	13		48738153	rs41693413	intergenic_variant	NA	NA
BovineHD1300014219	13		48738767	rs41693410	intergenic_variant	NA	NA
BovineHD1300020687	13		72046768	rs41706793	intergenic_variant	NA	NA
BovineHD1400004260	14		14990616	rs109320311	intergenic_variant	NA	NA
BovineHD1500008228	15		30782639	rs43713719	intergenic_variant	NA	NA
BovineHD1500008229	15		30783498	rs110043720	intergenic_variant	NA	NA
BovineHD1500008230	15		30784121	rs43714032	intergenic_variant	NA	NA
BovineHD1500008232	15		30786151	rs134930898	intergenic_variant	NA	NA
BovineHD1500008237	15		30791917	rs43714087	intergenic_variant	NA	NA
BovineHD1500008241	15		30796276	rs109679935	intergenic_variant	NA	NA
BovineHD1500008244	15		30799305	rs43714097	intergenic_variant	NA	NA
BovineHD1700004105	17		14417658	rs110613288	intergenic_variant	NA	NA
BovineHD1700004151	17		14511834	rs109540688	intergenic_variant	NA	NA
BovineHD1700004152	17		14512611	rs109885634	intergenic_variant	NA	NA
BovineHD1700013734	17		48706474	rs110698058	intergenic_variant	NA	NA
BovineHD1700014498	17		51600478	rs109048483	intergenic_variant	NA	NA
BovineHD1700014499	17		51602318	rs137180655	intergenic_variant	NA	NA
BovineHD1700014501	17		51606166	rs133435391	intergenic_variant	NA	NA
BovineHD1900004258	19		15722071	rs133678192	intergenic_variant	NA	NA
BovineHD1900004439	19		16165214	rs42790504	intergenic_variant	NA	NA
BovineHD1900005497	19		19329247	rs134626626	intergenic_variant	NA	NA
BovineHD1900007508	19		25599514	rs41906663	intergenic_variant	NA	NA
BovineHD2100011896	21		41814971	rs110761344	intergenic_variant	NA	NA
BovineHD2200016508	22		57221936	rs42753095	intergenic_variant	NA	NA
BovineHD2700001522	27		4734198	rs108969489	intergenic_variant	NA	NA
BovineHD2700001591	27		4912750	rs110357637	intergenic_variant	NA	NA
BovineHD2700001592	27		4913946	rs109494049	intergenic_variant	NA	NA
BovineHD2700001618	27		4962571	rs110494261	intergenic_variant	NA	NA
BovineHD2700001766	27		5388411	rs136159508	intergenic_variant	NA	NA
BovineHD2700001767	27		5389634	rs133817752	intergenic_variant	NA	NA
BovineHD2700001768	27		5391937	rs135128585	intergenic_variant	NA	NA
BovineHD2700001955	27		6253634	rs135051901	intergenic_variant	NA	NA
BovineHD2700002206	27		6962443	rs109545682	intergenic_variant	NA	NA
BovineHD4100008049	10		38284489	rs109489774	intergenic_variant	NA	NA
BovineHD4100011672	14		64858093	rs41588024	intergenic_variant	NA	NA
Hapmap10869-BTA-77464	6		98843203	rs41653216	intergenic_variant	NA	NA
Hapmap52789-rs29018750	5		70258225	rs29018750	intergenic_variant	NA	NA
Hapmap55381-rs29025399	1		114137258	rs29025399	intergenic_variant	NA	NA
