# Supplementary material for: Identification of Candidate Signature Genes and Key Regulators Associated With Trypanotolerance in the Sheko Breed
Source: Front Genet. 2019 Nov 14;10:1095. doi: 10.3389/fgene.2019.01095 (PMC6872528; doi:10.3389/fgene.2019.01095)
Supplement: Supplementary Table 10 — List of intergenic variants identified by Rsb analysis. [file Table_10.xls]

## Sheet: Intergenic variants
SNP	Chr	Physical Position	physical position	rs	consequence	gene_id	transcript_id
ARS-BFGL-NGS-105174	3		118346051	rs43372591	intergenic_variant	NA	NA
ARS-BFGL-NGS-112146	3		58721756	rs109095664	intergenic_variant	NA	NA
ARS-BFGL-NGS-113886	16		46772261	rs109650485	intergenic_variant	NA	NA
ARS-BFGL-NGS-26338	6		4916036	rs109853550	intergenic_variant	NA	NA
ARS-BFGL-NGS-28144	3		30348869	rs109336313	intergenic_variant	NA	NA
ARS-BFGL-NGS-57499	1		151146817	rs110771249	intergenic_variant	NA	NA
ARS-BFGL-NGS-5804	2		124553759	rs109401416	intergenic_variant	NA	NA
ARS-BFGL-NGS-58449	7		53005590	rs110194632	intergenic_variant	NA	NA
ARS-BFGL-NGS-74563	6		1183792	rs42583056	intergenic_variant	NA	NA
BovineHD0100015521	1		55128319	rs136880110	intergenic_variant	NA	NA
BovineHD0100018912	1		67019719	rs132946737	intergenic_variant	NA	NA
BovineHD0100018963	1		67216978	rs43243685	intergenic_variant	NA	NA
BovineHD0100029604	1		103829795	rs43174734	intergenic_variant	NA	NA
BovineHD0100029605	1		103830588	rs43174742	intergenic_variant	NA	NA
BovineHD0100029606	1		103831992	rs43174747	intergenic_variant	NA	NA
BovineHD0100029607	1		103832834	rs109057566	intergenic_variant	NA	NA
BovineHD0100029608	1		103834800	rs43174762	intergenic_variant	NA	NA
BovineHD0100029609	1		103835692	rs43174769	intergenic_variant	NA	NA
BovineHD0100029610	1		103837936	rs133718543	intergenic_variant	NA	NA
BovineHD0100029611	1		103847236	rs43008075	intergenic_variant	NA	NA
BovineHD0100030560	1		108080971	rs43257806	intergenic_variant	NA	NA
BovineHD0100043821	1		150990816	rs137562986	intergenic_variant	NA	NA
BovineHD0100043822	1		150992105	rs133331373	intergenic_variant	NA	NA
BovineHD0100043823	1		150994445	rs108958733	intergenic_variant	NA	NA
BovineHD0100043824	1		150995097	rs110126848	intergenic_variant	NA	NA
BovineHD0100043825	1		151000965	rs133082754	intergenic_variant	NA	NA
BovineHD0100043826	1		151003015	rs108968180	intergenic_variant	NA	NA
BovineHD0100043837	1		151027117	rs137149885	intergenic_variant	NA	NA
BovineHD0100043838	1		151028456	rs135390223	intergenic_variant	NA	NA
BovineHD0100043893	1		151147932	rs134599158	intergenic_variant	NA	NA
BovineHD0100043894	1		151149008	rs137612700	intergenic_variant	NA	NA
BovineHD0200000740	2		2708811	rs136537925	intergenic_variant	NA	NA
BovineHD0200000743	2		2713325	rs136226319	intergenic_variant	NA	NA
BovineHD0200004359	2		15368637	rs42237606	intergenic_variant	NA	NA
BovineHD0200007484	2		25963124	rs134343794	intergenic_variant	NA	NA
BovineHD0200023657	2		82597650	rs132981066	intergenic_variant	NA	NA
BovineHD0200023662	2		82619249	rs135842556	intergenic_variant	NA	NA
BovineHD0200025838	2		90825273	rs134907951	intergenic_variant	NA	NA
BovineHD0200035352	2		121957068	rs110650178	intergenic_variant	NA	NA
BovineHD0200036192	2		124548218	rs133388974	intergenic_variant	NA	NA
BovineHD0200036195	2		124552935	rs134640699	intergenic_variant	NA	NA
BovineHD0200036216	2		124642028	rs134562163	intergenic_variant	NA	NA
BovineHD0200036493	2		125822265	rs134618553	intergenic_variant	NA	NA
BovineHD0200037350	2		128612115	rs136894287	intergenic_variant	NA	NA
BovineHD0200037351	2		128613314	rs135395384	intergenic_variant	NA	NA
BovineHD0200037353	2		128615351	rs109049770	intergenic_variant	NA	NA
BovineHD0200037354	2		128616938	rs109377847	intergenic_variant	NA	NA
BovineHD0200037355	2		128617745	rs110616263	intergenic_variant	NA	NA
BovineHD0200037738	2		129830558	rs110659674	intergenic_variant	NA	NA
BovineHD0300001444	3		4649672	rs136316949	intergenic_variant	NA	NA
BovineHD0300001495	3		4839056	rs42656013	intergenic_variant	NA	NA
BovineHD0300001497	3		4842949	rs110621890	intergenic_variant	NA	NA
BovineHD0300001500	3		4847680	rs137492005	intergenic_variant	NA	NA
BovineHD0300010951	3		35274462	rs134398635	intergenic_variant	NA	NA
BovineHD0300017654	3		58709413	rs136119024	intergenic_variant	NA	NA
BovineHD0300017655	3		58711016	rs133081637	intergenic_variant	NA	NA
BovineHD0300017656	3		58711707	rs109123170	intergenic_variant	NA	NA
BovineHD0300017657	3		58712890	rs136214014	intergenic_variant	NA	NA
BovineHD0300017658	3		58713563	rs110729933	intergenic_variant	NA	NA
BovineHD0300017659	3		58715137	rs109307236	intergenic_variant	NA	NA
BovineHD0300017660	3		58716547	rs137695112	intergenic_variant	NA	NA
BovineHD0300017665	3		58723966	rs135725749	intergenic_variant	NA	NA
BovineHD0300017666	3		58728122	rs133004308	intergenic_variant	NA	NA
BovineHD0300019871	3		67149886	rs137083385	intergenic_variant	NA	NA
BovineHD0300024460	3		85600727	rs42945301	intergenic_variant	NA	NA
BovineHD0300024462	3		85608511	rs43170825	intergenic_variant	NA	NA
BovineHD0300024463	3		85609395	rs43162332	intergenic_variant	NA	NA
BovineHD0300024465	3		85612791	rs43170778	intergenic_variant	NA	NA
BovineHD0300025104	3		87653381	rs109361974	intergenic_variant	NA	NA
BovineHD0300025107	3		87658086	rs135630609	intergenic_variant	NA	NA
BovineHD0300025110	3		87660319	rs136376028	intergenic_variant	NA	NA
BovineHD0300027486	3		95666666	rs137047519	intergenic_variant	NA	NA
BovineHD0300027487	3		95668217	rs135615115	intergenic_variant	NA	NA
BovineHD0300027495	3		95703327	rs137202814	intergenic_variant	NA	NA
BovineHD0300027521	3		95811551	rs135132209	intergenic_variant	NA	NA
BovineHD0300034516	3		118340715	rs43372552	intergenic_variant	NA	NA
BovineHD0300034517	3		118344736	rs133873124	intergenic_variant	NA	NA
BovineHD0300034518	3		118345453	rs43372582	intergenic_variant	NA	NA
BovineHD0300034552	3		118440362	rs132849118	intergenic_variant	NA	NA
BovineHD0300034553	3		118441695	rs134284707	intergenic_variant	NA	NA
BovineHD0400006040	4		20116745	rs43372477	intergenic_variant	NA	NA
BovineHD0400006042	4		20119457	rs109545004	intergenic_variant	NA	NA
BovineHD0400006076	4		20268571	rs109973580	intergenic_variant	NA	NA
BovineHD0400021622	4		78053969	rs43405569	intergenic_variant	NA	NA
BovineHD0400021623	4		78054499	rs43405556	intergenic_variant	NA	NA
BovineHD0400021625	4		78059370	rs43405129	intergenic_variant	NA	NA
BovineHD0400021626	4		78059960	rs43405124	intergenic_variant	NA	NA
BovineHD0400021627	4		78060599	rs43405121	intergenic_variant	NA	NA
BovineHD0400021628	4		78061226	rs136736677	intergenic_variant	NA	NA
BovineHD0400021629	4		78061802	rs43405113	intergenic_variant	NA	NA
BovineHD0400021631	4		78063686	rs109549444	intergenic_variant	NA	NA
BovineHD0400021632	4		78064466	rs133263455	intergenic_variant	NA	NA
BovineHD0400021636	4		78075462	rs42684994	intergenic_variant	NA	NA
BovineHD0400021637	4		78078939	rs42685015	intergenic_variant	NA	NA
BovineHD0400021638	4		78079707	rs42685018	intergenic_variant	NA	NA
BovineHD0400021639	4		78080371	rs109734934	intergenic_variant	NA	NA
BovineHD0400021640	4		78081211	rs42685029	intergenic_variant	NA	NA
BovineHD0400021641	4		78082055	rs134682027	intergenic_variant	NA	NA
BovineHD0400021642	4		78082790	rs42685939	intergenic_variant	NA	NA
BovineHD0400021643	4		78083257	rs42685944	intergenic_variant	NA	NA
BovineHD0400021644	4		78084800	rs42684969	intergenic_variant	NA	NA
BovineHD0400023431	4		84723479	rs42723654	intergenic_variant	NA	NA
BovineHD0400025270	4		91186890	rs42956685	intergenic_variant	NA	NA
BovineHD0400025271	4		91188335	rs42956672	intergenic_variant	NA	NA
BovineHD0400025272	4		91192323	rs42955725	intergenic_variant	NA	NA
BovineHD0400025274	4		91194382	rs42956635	intergenic_variant	NA	NA
BovineHD0400025276	4		91198232	rs135161628	intergenic_variant	NA	NA
BovineHD0400025277	4		91199290	rs109057896	intergenic_variant	NA	NA
BovineHD0400025278	4		91202411	rs109305006	intergenic_variant	NA	NA
BovineHD0400025279	4		91203405	rs110257574	intergenic_variant	NA	NA
BovineHD0400025280	4		91204403	rs132836715	intergenic_variant	NA	NA
BovineHD0400025281	4		91205042	rs42955686	intergenic_variant	NA	NA
BovineHD0400025283	4		91207349	rs42955704	intergenic_variant	NA	NA
BovineHD0400025284	4		91208071	rs134536415	intergenic_variant	NA	NA
BovineHD0400025285	4		91209809	rs42955681	intergenic_variant	NA	NA
BovineHD0500012592	5		43961911	rs135506869	intergenic_variant	NA	NA
BovineHD0500012593	5		43966775	rs136688584	intergenic_variant	NA	NA
BovineHD0500012595	5		43981104	rs43431715	intergenic_variant	NA	NA
BovineHD0500012596	5		43984531	rs133139352	intergenic_variant	NA	NA
BovineHD0500012597	5		43988698	rs110050078	intergenic_variant	NA	NA
BovineHD0500015796	5		55395743	rs134537506	intergenic_variant	NA	NA
BovineHD0500015798	5		55398230	rs109618320	intergenic_variant	NA	NA
BovineHD0500015799	5		55399168	rs110837757	intergenic_variant	NA	NA
BovineHD0500015800	5		55400830	rs137699818	intergenic_variant	NA	NA
BovineHD0500015801	5		55401685	rs133972671	intergenic_variant	NA	NA
BovineHD0500015803	5		55406204	rs136514187	intergenic_variant	NA	NA
BovineHD0500015805	5		55411765	rs135638935	intergenic_variant	NA	NA
BovineHD0500015829	5		55482947	rs137706188	intergenic_variant	NA	NA
BovineHD0500016475	5		58474916	rs109376165	intergenic_variant	NA	NA
BovineHD0500016476	5		58478344	rs109018012	intergenic_variant	NA	NA
BovineHD0500016477	5		58480291	rs134840835	intergenic_variant	NA	NA
BovineHD0500016478	5		58481328	rs109581220	intergenic_variant	NA	NA
BovineHD0500016479	5		58485540	rs110088220	intergenic_variant	NA	NA
BovineHD0500017909	5		63969622	rs110996545	intergenic_variant	NA	NA
BovineHD0500020757	5		73175094	rs110377446	intergenic_variant	NA	NA
BovineHD0500020763	5		73190311	rs110164679	intergenic_variant	NA	NA
BovineHD0500028988	5		101272638	rs136545371	intergenic_variant	NA	NA
BovineHD0500029705	5		103786315	rs110911848	intergenic_variant	NA	NA
BovineHD0600000239	6		1060599	rs43445229	intergenic_variant	NA	NA
BovineHD0600000240	6		1061942	rs137764413	intergenic_variant	NA	NA
BovineHD0600000241	6		1062724	rs43445705	intergenic_variant	NA	NA
BovineHD0600000266	6		1134426	rs135310776	intergenic_variant	NA	NA
BovineHD0600000268	6		1137158	rs42705310	intergenic_variant	NA	NA
BovineHD0600000271	6		1142876	rs42703922	intergenic_variant	NA	NA
BovineHD0600000283	6		1164935	rs42703841	intergenic_variant	NA	NA
BovineHD0600000284	6		1166060	rs42703847	intergenic_variant	NA	NA
BovineHD0600000288	6		1184671	rs134619171	intergenic_variant	NA	NA
BovineHD0600000289	6		1185355	rs42583065	intergenic_variant	NA	NA
BovineHD0600000291	6		1193082	rs110004477	intergenic_variant	NA	NA
BovineHD0600000295	6		1200729	rs133063494	intergenic_variant	NA	NA
BovineHD0600000296	6		1202202	rs42583427	intergenic_variant	NA	NA
BovineHD0600000308	6		1255340	rs42582140	intergenic_variant	NA	NA
BovineHD0600000314	6		1273254	rs43105142	intergenic_variant	NA	NA
BovineHD0600001283	6		4862921	rs136416419	intergenic_variant	NA	NA
BovineHD0600001298	6		4929152	rs133731854	intergenic_variant	NA	NA
BovineHD0600001300	6		4935780	rs136471481	intergenic_variant	NA	NA
BovineHD0600001316	6		4994214	rs136309368	intergenic_variant	NA	NA
BovineHD0600001317	6		4998883	rs133340007	intergenic_variant	NA	NA
BovineHD0600009500	6		33975227	rs135781654	intergenic_variant	NA	NA
BovineHD0600009502	6		33977139	rs110245621	intergenic_variant	NA	NA
BovineHD0600009504	6		33979108	rs109823310	intergenic_variant	NA	NA
BovineHD0600009508	6		33983418	rs110733860	intergenic_variant	NA	NA
BovineHD0600013882	6		50474972	rs109061934	intergenic_variant	NA	NA
BovineHD0600013883	6		50476615	rs137522449	intergenic_variant	NA	NA
BovineHD0600013884	6		50477371	rs43206680	intergenic_variant	NA	NA
BovineHD0600013885	6		50478084	rs134380987	intergenic_variant	NA	NA
BovineHD0600013886	6		50479931	rs109635713	intergenic_variant	NA	NA
BovineHD0600013887	6		50480494	rs132958927	intergenic_variant	NA	NA
BovineHD0600013888	6		50481211	rs109481800	intergenic_variant	NA	NA
BovineHD0600013889	6		50485051	rs42504419	intergenic_variant	NA	NA
BovineHD0600013890	6		50487058	rs42504421	intergenic_variant	NA	NA
BovineHD0600013891	6		50487842	rs134352599	intergenic_variant	NA	NA
BovineHD0600013892	6		50493449	rs137682246	intergenic_variant	NA	NA
BovineHD0600013893	6		50494033	rs110249935	intergenic_variant	NA	NA
BovineHD0600013894	6		50494866	rs109553832	intergenic_variant	NA	NA
BovineHD0600013895	6		50496746	rs110437476	intergenic_variant	NA	NA
BovineHD0600013896	6		50499524	rs110187161	intergenic_variant	NA	NA
BovineHD0600013907	6		50536292	rs42505566	intergenic_variant	NA	NA
BovineHD0600013908	6		50537274	rs42505559	intergenic_variant	NA	NA
BovineHD0600013909	6		50539896	rs42505544	intergenic_variant	NA	NA
BovineHD0600013910	6		50543551	rs110974721	intergenic_variant	NA	NA
BovineHD0600013911	6		50546888	rs42505597	intergenic_variant	NA	NA
BovineHD0600013912	6		50549055	rs42505609	intergenic_variant	NA	NA
BovineHD0600013913	6		50550855	rs109366116	intergenic_variant	NA	NA
BovineHD0600013915	6		50553474	rs42506144	intergenic_variant	NA	NA
BovineHD0600013917	6		50555546	rs137215763	intergenic_variant	NA	NA
BovineHD0600013918	6		50556813	rs109085048	intergenic_variant	NA	NA
BovineHD0600014875	6		54197905	rs133633104	intergenic_variant	NA	NA
BovineHD0600014876	6		54199461	rs135187787	intergenic_variant	NA	NA
BovineHD0600014877	6		54200352	rs132988257	intergenic_variant	NA	NA
BovineHD0700009534	7		33301029	rs134532523	intergenic_variant	NA	NA
BovineHD0700009563	7		33398386	rs109024318	intergenic_variant	NA	NA
BovineHD0700009642	7		33685900	rs137151523	intergenic_variant	NA	NA
BovineHD0700009651	7		33703592	rs133547768	intergenic_variant	NA	NA
BovineHD0700011786	7		40714710	rs109385134	intergenic_variant	NA	NA
BovineHD0700014525	7		50136535	rs137453479	intergenic_variant	NA	NA
BovineHD0700014526	7		50136993	rs132764032	intergenic_variant	NA	NA
BovineHD0700014528	7		50138817	rs136022977	intergenic_variant	NA	NA
BovineHD0700014529	7		50139305	rs132996445	intergenic_variant	NA	NA
BovineHD0700014530	7		50139778	rs134579118	intergenic_variant	NA	NA
BovineHD0700014728	7		50531732	rs109577343	intergenic_variant	NA	NA
BovineHD0700014729	7		50532300	rs134239854	intergenic_variant	NA	NA
BovineHD0700014733	7		50537401	rs135404139	intergenic_variant	NA	NA
BovineHD0700014735	7		50539585	rs109095184	intergenic_variant	NA	NA
BovineHD0700014750	7		50570068	rs110471689	intergenic_variant	NA	NA
BovineHD0700014755	7		50580200	rs110838627	intergenic_variant	NA	NA
BovineHD0700014953	7		51456410	rs132913525	intergenic_variant	NA	NA
BovineHD0700014954	7		51461030	rs133810751	intergenic_variant	NA	NA
BovineHD0700014969	7		51530849	rs134619090	intergenic_variant	NA	NA
BovineHD0700014971	7		51544961	rs133881654	intergenic_variant	NA	NA
BovineHD0700014972	7		51548882	NA	NA	NA	NA
BovineHD0700014975	7		51561069	rs137505452	intergenic_variant	NA	NA
BovineHD0700014980	7		51584934	rs137198498	intergenic_variant	NA	NA
BovineHD0700015223	7		52781947	rs135682538	intergenic_variant	NA	NA
BovineHD0700015224	7		52783270	rs136741707	intergenic_variant	NA	NA
BovineHD0700015230	7		52817245	rs110767145	intergenic_variant	NA	NA
BovineHD0700015266	7		53007998	rs137096595	intergenic_variant	NA	NA
BovineHD0700015267	7		53012121	rs135513247	intergenic_variant	NA	NA
BovineHD0700015268	7		53019138	rs136842499	intergenic_variant	NA	NA
BovineHD0700015269	7		53022509	rs134777256	intergenic_variant	NA	NA
BovineHD0700015272	7		53035752	rs133115458	intergenic_variant	NA	NA
BovineHD0700017934	7		62172306	rs42716483	intergenic_variant	NA	NA
BovineHD0700017935	7		62172951	rs110962706	intergenic_variant	NA	NA
BovineHD0700017944	7		62192588	rs42716511	intergenic_variant	NA	NA
BovineHD0700017949	7		62208719	rs133803852	intergenic_variant	NA	NA
BovineHD0700017950	7		62209860	rs42717336	intergenic_variant	NA	NA
BovineHD0700017951	7		62211571	rs42716517	intergenic_variant	NA	NA
BovineHD0700017953	7		62212953	rs135284351	intergenic_variant	NA	NA
BovineHD0700017954	7		62213646	rs136622912	intergenic_variant	NA	NA
BovineHD0700017976	7		62296844	rs134353776	intergenic_variant	NA	NA
BovineHD0700017977	7		62297579	rs135889570	intergenic_variant	NA	NA
BovineHD0700017978	7		62299655	rs136635214	intergenic_variant	NA	NA
BovineHD0800002622	8		8147534	rs137462895	intergenic_variant	NA	NA
BovineHD0800002645	8		8215023	rs132650847	intergenic_variant	NA	NA
BovineHD0800002673	8		8298001	rs137099465	intergenic_variant	NA	NA
BovineHD0800002675	8		8299917	rs136865121	intergenic_variant	NA	NA
BovineHD0800006926	8		23108474	rs134081810	intergenic_variant	NA	NA
BovineHD0800006927	8		23110676	rs135287082	intergenic_variant	NA	NA
BovineHD0800006928	8		23111719	rs133071611	intergenic_variant	NA	NA
BovineHD0800006939	8		23139064	rs136064610	intergenic_variant	NA	NA
BovineHD0800006941	8		23141852	rs110667773	intergenic_variant	NA	NA
BovineHD0900000950	9		4715664	rs135156928	intergenic_variant	NA	NA
BovineHD0900000976	9		4823385	rs42815996	intergenic_variant	NA	NA
BovineHD0900000978	9		4832170	rs42808234	intergenic_variant	NA	NA
BovineHD0900000979	9		4835929	rs42808252	intergenic_variant	NA	NA
BovineHD0900000980	9		4837158	rs136701499	intergenic_variant	NA	NA
BovineHD0900000981	9		4845216	rs110395586	intergenic_variant	NA	NA
BovineHD0900000982	9		4847774	rs42938080	intergenic_variant	NA	NA
BovineHD0900000983	9		4848888	rs132795479	intergenic_variant	NA	NA
BovineHD0900000984	9		4850770	rs42938102	intergenic_variant	NA	NA
BovineHD0900000985	9		4851555	rs42938113	intergenic_variant	NA	NA
BovineHD0900000986	9		4853768	rs133541263	intergenic_variant	NA	NA
BovineHD0900000987	9		4856652	rs42938978	intergenic_variant	NA	NA
BovineHD0900000988	9		4858099	rs42938985	intergenic_variant	NA	NA
BovineHD0900000989	9		4858961	rs110450944	intergenic_variant	NA	NA
BovineHD0900001013	9		4915929	rs134653461	intergenic_variant	NA	NA
BovineHD0900001014	9		4916488	rs135818572	intergenic_variant	NA	NA
BovineHD0900001019	9		4943258	rs43579512	intergenic_variant	NA	NA
BovineHD0900001020	9		4943987	rs43579516	intergenic_variant	NA	NA
BovineHD0900001023	9		4947765	rs135811755	intergenic_variant	NA	NA
BovineHD0900001024	9		4949125	rs43589020	intergenic_variant	NA	NA
BovineHD0900001025	9		4950774	rs137051656	intergenic_variant	NA	NA
BovineHD0900001027	9		4953988	rs135396930	intergenic_variant	NA	NA
BovineHD0900001028	9		4954586	rs43764464	intergenic_variant	NA	NA
BovineHD0900012264	9		44126708	rs110267839	intergenic_variant	NA	NA
BovineHD0900012265	9		44127748	rs110580025	intergenic_variant	NA	NA
BovineHD0900012266	9		44128595	rs132738786	intergenic_variant	NA	NA
BovineHD0900012267	9		44129739	rs137116504	intergenic_variant	NA	NA
BovineHD0900012268	9		44131199	rs109188602	intergenic_variant	NA	NA
BovineHD0900012269	9		44132341	rs136861037	intergenic_variant	NA	NA
BovineHD0900012270	9		44133226	rs109206979	intergenic_variant	NA	NA
BovineHD0900012272	9		44135872	rs136130154	intergenic_variant	NA	NA
BovineHD0900012273	9		44136559	rs133337652	intergenic_variant	NA	NA
BovineHD0900012274	9		44137465	rs135224977	intergenic_variant	NA	NA
BovineHD0900012275	9		44138227	rs109287640	intergenic_variant	NA	NA
BovineHD0900012276	9		44139176	rs133229011	intergenic_variant	NA	NA
BovineHD0900012279	9		44144079	rs136967253	intergenic_variant	NA	NA
BovineHD0900017327	9		63092785	rs134793430	intergenic_variant	NA	NA
BovineHD0900019164	9		69350442	rs133394127	intergenic_variant	NA	NA
BovineHD0900019167	9		69359148	rs133132332	intergenic_variant	NA	NA
BovineHD0900019169	9		69365661	rs135545067	intergenic_variant	NA	NA
BovineHD0900024516	9		87297010	rs133790956	intergenic_variant	NA	NA
BovineHD0900024518	9		87303331	rs136270319	intergenic_variant	NA	NA
BovineHD0900024519	9		87305688	rs133920837	intergenic_variant	NA	NA
BovineHD0900024520	9		87308256	rs135193588	intergenic_variant	NA	NA
BovineHD0900024521	9		87312127	rs132761048	intergenic_variant	NA	NA
BovineHD0900024523	9		87314566	rs133550131	intergenic_variant	NA	NA
BovineHD0900024612	9		87593162	rs136565202	intergenic_variant	NA	NA
BovineHD1000019543	10		68192499	rs42225431	intergenic_variant	NA	NA
BovineHD1100007079	11		23520365	rs136604134	intergenic_variant	NA	NA
BovineHD1100007080	11		23521222	rs134017466	intergenic_variant	NA	NA
BovineHD1100007091	11		23538669	rs42564406	intergenic_variant	NA	NA
BovineHD1100008922	11		29748325	rs134572771	intergenic_variant	NA	NA
BovineHD1100011209	11		37746856	rs134129911	intergenic_variant	NA	NA
BovineHD1100011213	11		37751399	rs110047820	intergenic_variant	NA	NA
BovineHD1100011692	11		39555641	rs134384627	intergenic_variant	NA	NA
BovineHD1100017413	11		61099749	rs134908604	intergenic_variant	NA	NA
BovineHD1200008071	12		27082198	rs133922691	intergenic_variant	NA	NA
BovineHD1200008073	12		27084405	rs135814075	intergenic_variant	NA	NA
BovineHD1200008085	12		27095189	rs134099061	intergenic_variant	NA	NA
BovineHD1200008088	12		27100567	rs134262696	intergenic_variant	NA	NA
BovineHD1200008186	12		27424979	rs109909624	intergenic_variant	NA	NA
BovineHD1200013223	12		48147223	rs137683047	intergenic_variant	NA	NA
BovineHD1300012106	13		41769833	rs133980277	intergenic_variant	NA	NA
BovineHD1300012120	13		41798313	rs110847160	intergenic_variant	NA	NA
BovineHD1300012121	13		41799424	rs109006160	intergenic_variant	NA	NA
BovineHD1300012123	13		41802054	rs109669646	intergenic_variant	NA	NA
BovineHD1300020704	13		72085851	rs41706159	intergenic_variant	NA	NA
BovineHD1300020705	13		72087732	rs41706181	intergenic_variant	NA	NA
BovineHD1300020708	13		72091610	rs41706221	intergenic_variant	NA	NA
BovineHD1400008242	14		28574690	rs110566091	intergenic_variant	NA	NA
BovineHD1400008250	14		28590143	rs133059070	intergenic_variant	NA	NA
BovineHD1400008251	14		28592586	rs134878478	intergenic_variant	NA	NA
BovineHD1400008282	14		28654550	rs132861240	intergenic_variant	NA	NA
BovineHD1400008285	14		28661953	rs41726405	intergenic_variant	NA	NA
BovineHD1400008287	14		28665391	rs137573726	intergenic_variant	NA	NA
BovineHD1400008288	14		28667355	rs133153731	intergenic_variant	NA	NA
BovineHD1500002919	15		11481343	rs133217519	intergenic_variant	NA	NA
BovineHD1500002920	15		11484095	rs135353840	intergenic_variant	NA	NA
BovineHD1500002921	15		11484978	rs110405074	intergenic_variant	NA	NA
BovineHD1500002922	15		11485752	rs109962009	intergenic_variant	NA	NA
BovineHD1500002923	15		11487947	rs110143318	intergenic_variant	NA	NA
BovineHD1500002925	15		11493567	rs133937907	intergenic_variant	NA	NA
BovineHD1500002930	15		11511063	rs110130838	intergenic_variant	NA	NA
BovineHD1500002934	15		11518523	rs109541409	intergenic_variant	NA	NA
BovineHD1500002940	15		11527906	rs109224780	intergenic_variant	NA	NA
BovineHD1500002946	15		11543635	rs43180226	intergenic_variant	NA	NA
BovineHD1500002947	15		11545334	rs137705730	intergenic_variant	NA	NA
BovineHD1500002949	15		11547556	rs42546817	intergenic_variant	NA	NA
BovineHD1500002959	15		11573428	rs133445970	intergenic_variant	NA	NA
BovineHD1500002967	15		11599833	rs134566806	intergenic_variant	NA	NA
BovineHD1500002968	15		11603033	rs42541857	intergenic_variant	NA	NA
BovineHD1500002969	15		11606096	rs42541229	intergenic_variant	NA	NA
BovineHD1500002970	15		11606787	rs135734125	intergenic_variant	NA	NA
BovineHD1500002972	15		11608759	rs136405600	intergenic_variant	NA	NA
BovineHD1500011637	15		42021233	rs135268853	intergenic_variant	NA	NA
BovineHD1600012879	16		46752693	rs41805812	intergenic_variant	NA	NA
BovineHD1600012880	16		46756199	rs109561100	intergenic_variant	NA	NA
BovineHD1600012885	16		46765280	rs110148564	intergenic_variant	NA	NA
BovineHD1600012886	16		46766050	rs109104614	intergenic_variant	NA	NA
BovineHD1600012887	16		46767556	rs109723075	intergenic_variant	NA	NA
BovineHD1600012888	16		46768032	rs109629983	intergenic_variant	NA	NA
BovineHD1600012889	16		46768931	rs109529731	intergenic_variant	NA	NA
BovineHD1600012890	16		46769784	rs109789894	intergenic_variant	NA	NA
BovineHD1600012891	16		46770640	rs109871776	intergenic_variant	NA	NA
BovineHD1600012892	16		46773588	rs41805823	intergenic_variant	NA	NA
BovineHD1600012893	16		46774670	rs41637358	intergenic_variant	NA	NA
BovineHD1600012894	16		46776382	rs109262068	intergenic_variant	NA	NA
BovineHD1600012896	16		46779014	rs110092888	intergenic_variant	NA	NA
BovineHD1600012897	16		46780930	rs132827433	intergenic_variant	NA	NA
BovineHD1600012898	16		46781850	rs110050031	intergenic_variant	NA	NA
BovineHD1600012902	16		46789279	rs111004307	intergenic_variant	NA	NA
BovineHD1600012903	16		46790189	rs111013419	intergenic_variant	NA	NA
BovineHD1600012908	16		46794102	rs137694747	intergenic_variant	NA	NA
BovineHD1600012909	16		46796236	rs110328638	intergenic_variant	NA	NA
BovineHD1700008707	17		31047046	rs43039760	intergenic_variant	NA	NA
BovineHD1700019974	17		68607677	rs137552481	intergenic_variant	NA	NA
BovineHD1700019979	17		68613782	rs137243964	intergenic_variant	NA	NA
BovineHD1700019984	17		68621131	rs42430219	intergenic_variant	NA	NA
BovineHD1700019989	17		68627515	rs42430956	intergenic_variant	NA	NA
BovineHD1800013084	18		44194160	rs137700879	intergenic_variant	NA	NA
BovineHD1800014670	18		49830798	rs110511465	intergenic_variant	NA	NA
BovineHD1900000619	19		2653759	rs134376024	intergenic_variant	NA	NA
BovineHD1900000621	19		2655674	rs132794299	intergenic_variant	NA	NA
BovineHD1900000622	19		2656513	rs137125003	intergenic_variant	NA	NA
BovineHD1900000669	19		2857734	rs133167251	intergenic_variant	NA	NA
BovineHD1900000670	19		2866619	rs134467792	intergenic_variant	NA	NA
BovineHD1900000671	19		2867928	rs109467036	intergenic_variant	NA	NA
BovineHD1900000672	19		2868855	rs132969658	intergenic_variant	NA	NA
BovineHD1900000673	19		2869919	rs109713342	intergenic_variant	NA	NA
BovineHD1900000680	19		2903534	rs111019031	intergenic_variant	NA	NA
BovineHD1900000681	19		2904983	rs134494627	intergenic_variant	NA	NA
BovineHD1900000683	19		2914425	rs133828317	intergenic_variant	NA	NA
BovineHD1900000687	19		2924545	rs135759303	intergenic_variant	NA	NA
BovineHD1900000689	19		2931363	rs110366080	intergenic_variant	NA	NA
BovineHD1900000691	19		2949667	rs136601980	intergenic_variant	NA	NA
BovineHD1900000693	19		2957367	rs134247619	intergenic_variant	NA	NA
BovineHD1900000694	19		2958130	rs137488153	intergenic_variant	NA	NA
BovineHD1900000695	19		2959008	rs133144560	intergenic_variant	NA	NA
BovineHD1900000696	19		2963137	rs134097710	intergenic_variant	NA	NA
BovineHD1900000731	19		3143350	rs109023542	intergenic_variant	NA	NA
BovineHD1900000732	19		3145029	rs137380193	intergenic_variant	NA	NA
BovineHD1900000733	19		3147097	rs135830930	intergenic_variant	NA	NA
BovineHD1900000756	19		3242181	rs109216000	intergenic_variant	NA	NA
BovineHD1900003204	19		11998211	rs135963555	intergenic_variant	NA	NA
BovineHD1900003210	19		12009258	rs137528566	intergenic_variant	NA	NA
BovineHD1900011252	19		39156129	rs109293368	intergenic_variant	NA	NA
BovineHD1900011255	19		39162701	rs109528559	intergenic_variant	NA	NA
BovineHD1900011257	19		39166284	rs109992042	intergenic_variant	NA	NA
BovineHD2000011308	20		39650678	rs42842087	intergenic_variant	NA	NA
BovineHD2000011309	20		39651632	rs42842077	intergenic_variant	NA	NA
BovineHD2000011310	20		39652183	rs42842071	intergenic_variant	NA	NA
BovineHD2000011312	20		39656097	rs42842054	intergenic_variant	NA	NA
BovineHD2000011313	20		39656770	rs42842048	intergenic_variant	NA	NA
BovineHD2000011314	20		39657369	rs109333969	intergenic_variant	NA	NA
BovineHD2000011315	20		39659564	rs109497056	intergenic_variant	NA	NA
BovineHD2000011316	20		39660932	rs42840925	intergenic_variant	NA	NA
BovineHD2000011317	20		39662465	rs42840915	intergenic_variant	NA	NA
BovineHD2000011318	20		39663597	rs109565329	intergenic_variant	NA	NA
BovineHD2000011319	20		39664811	rs110809967	intergenic_variant	NA	NA
BovineHD2000011320	20		39665731	rs42840892	intergenic_variant	NA	NA
BovineHD2000011321	20		39666709	rs110402220	intergenic_variant	NA	NA
BovineHD2000011323	20		39670263	rs135076049	intergenic_variant	NA	NA
BovineHD2000011324	20		39671133	rs110843581	intergenic_variant	NA	NA
BovineHD2000011325	20		39673017	rs134277504	intergenic_variant	NA	NA
BovineHD2100002223	21		9423657	rs43062418	intergenic_variant	NA	NA
BovineHD2100002230	21		9440759	rs43147978	intergenic_variant	NA	NA
BovineHD2100002231	21		9441524	rs133933897	intergenic_variant	NA	NA
BovineHD2100002232	21		9442185	rs135570289	intergenic_variant	NA	NA
BovineHD2100002233	21		9443790	rs136684703	intergenic_variant	NA	NA
BovineHD2100002234	21		9444992	rs134441065	intergenic_variant	NA	NA
BovineHD2100002235	21		9446336	rs137467446	intergenic_variant	NA	NA
BovineHD2100002236	21		9447726	rs132865790	intergenic_variant	NA	NA
BovineHD2100002237	21		9449095	rs137070810	intergenic_variant	NA	NA
BovineHD2100002238	21		9451873	rs135601485	intergenic_variant	NA	NA
BovineHD2100008141	21		28128402	rs42620952	intergenic_variant	NA	NA
BovineHD2100008145	21		28136214	rs135442874	intergenic_variant	NA	NA
BovineHD2100017428	21		60078510	rs42244314	intergenic_variant	NA	NA
BovineHD2200006717	22		22984669	rs133656048	intergenic_variant	NA	NA
BovineHD2200006720	22		22988082	rs109938259	intergenic_variant	NA	NA
BovineHD2200006724	22		22991775	rs135808319	intergenic_variant	NA	NA
BovineHD2200013276	22		46071005	rs136412034	intergenic_variant	NA	NA
BovineHD2300002657	23		10825009	rs137083634	intergenic_variant	NA	NA
BovineHD2300008959	23		30940547	rs135061029	intergenic_variant	NA	NA
BovineHD2300008961	23		30950168	rs134381778	intergenic_variant	NA	NA
BovineHD2300008962	23		30951357	rs135025881	intergenic_variant	NA	NA
BovineHD2300008963	23		30952562	rs132855883	intergenic_variant	NA	NA
BovineHD2400000689	24		2545183	rs135537952	intergenic_variant	NA	NA
BovineHD2400017867	24		61572965	rs137831229	intergenic_variant	NA	NA
BovineHD2400017868	24		61573806	rs133176874	intergenic_variant	NA	NA
BovineHD2400017890	24		61613818	rs110125523	intergenic_variant	NA	NA
BovineHD2400017976	24		61858768	rs134179124	intergenic_variant	NA	NA
BovineHD2400017977	24		61859441	rs110901435	intergenic_variant	NA	NA
BovineHD2400018204	24		62476295	rs109392132	intergenic_variant	NA	NA
BovineHD2400018208	24		62479862	rs42827643	intergenic_variant	NA	NA
BovineHD2700005532	27		19307896	rs109817420	intergenic_variant	NA	NA
BovineHD2700005571	27		19465582	rs109083231	intergenic_variant	NA	NA
BovineHD2700005572	27		19466418	rs135839194	intergenic_variant	NA	NA
BovineHD2700005573	27		19467781	rs109133292	intergenic_variant	NA	NA
BovineHD2700005574	27		19471037	rs134448578	intergenic_variant	NA	NA
BovineHD2700005575	27		19473270	rs110530786	intergenic_variant	NA	NA
BovineHD2700005576	27		19474286	rs109729400	intergenic_variant	NA	NA
BovineHD2700005578	27		19479143	rs109466157	intergenic_variant	NA	NA
BovineHD2700005588	27		19506424	rs136625598	intergenic_variant	NA	NA
BovineHD2700005589	27		19508946	rs133997641	intergenic_variant	NA	NA
BovineHD2800000744	28		2115853	rs135116927	intergenic_variant	NA	NA
BovineHD4100005902	7		33396372	rs41578051	intergenic_variant	NA	NA
BovineHD4100008632	11		23541547	rs41667343	intergenic_variant	NA	NA
BovineHD4100012520	16		46779552	rs41637360	intergenic_variant	NA	NA
BovineHD4100017593	25		42047591	rs133200817	intergenic_variant	NA	NA
BovineHD4100018234	27		19468473	rs41645697	intergenic_variant	NA	NA
BTA-100484-no-rs	6		1065522	rs41610886	intergenic_variant	NA	NA
BTA-91820-no-rs	15		11604685	rs41572742	intergenic_variant	NA	NA
BTB-00226603	5		43977904	rs43432834	intergenic_variant	NA	NA
BTB-01421892	15		11480394	rs42544714	intergenic_variant	NA	NA
BTB-01696182	9		4838073	rs42808258	intergenic_variant	NA	NA
BTB-01727492	20		39658427	rs42842037	intergenic_variant	NA	NA
BTB-01845975	4		91190158	rs42956663	intergenic_variant	NA	NA
BTB-02074068	1		103833758	rs43174752	intergenic_variant	NA	NA
Hapmap47567-BTA-32536	13		41800337	rs41629073	intergenic_variant	NA	NA
Hapmap48603-BTA-110501	8		23139691	rs41664847	intergenic_variant	NA	NA
Hapmap55329-rs29012585	9		87302883	rs29012585	intergenic_variant	NA	NA
Hapmap60986-rs29027355	7		33398977	rs29027355	intergenic_variant	NA	NA
