# Supplementary material for: Identification of Candidate Signature Genes and Key Regulators Associated With Trypanotolerance in the Sheko Breed
Source: Front Genet. 2019 Nov 14;10:1095. doi: 10.3389/fgene.2019.01095 (PMC6872528; doi:10.3389/fgene.2019.01095)
Supplement: Supplementary Table 11 — Summary of the genomic regions identified by iHS, CLR and Rsb. [file Table_11.xls]

## Sheet: Genomic regions
Method	BTA	Start	Stop	Candidate signature genes in the regions
iHS	3	34660886	35355511
iHS	3	67939093	68089539
iHS	3	102302847	106626242
iHS	5	47754061	48985459
iHS	5	70029273	70258225	POLR3B
iHS	5	104275931	113289492
iHS	6	6652458	6773262
iHS	6	91754190	92682187
iHS	6	98753333	99185392
iHS	6	100729965	103831705
iHS	7	7826979	7829523	AP1M1
iHS	8	45749789	46270137
iHS	10	38048578	38284489	CDAN1, TTBK2
iHS	10	58680181	58685959
iHS	11	46118986	46198158
iHS	12	50613601	50864585
iHS	15	30782639	30799305
iHS	17	48706474	51606166
iHS	19	25577913	25599514
iHS	27	4734198	4962571	SPAG11B
CLR	3	12551726	12649238
CLR	5	48254047	48996577
CLR	5	7005077	70147601	POLR3B
CLR	8	76251702	76591079
CLR	9	57508897	57597042
CLR	10	38153346	38395244	CDAN1, TTBK2
CLR	11	48153311	49843204	CAPG
CLR	11	61700872	61749799
CLR	12	29453657	29548396
CLR	12	73961078	74111618
CLR	13	57902524	58599491	GNAS
CLR	16	73105898	73199382
CLR	20	1052840	1142303
CLR	23	11851881	11999280
Rsb	1	37852859	37862758
Rsb	1	66401415	67674192
Rsb	1	103829795	108082667
Rsb	1	150974434	151194636	TTC3
Rsb	2	62150000	63347953
Rsb	2	82597650	84854985
Rsb	2	116836425	130554135
Rsb	3	4649672	4847680
Rsb	3	15050483	15084406
Rsb	3	58709413	58728122
Rsb	3	66872939	67358567	MIGA1
Rsb	3	85600727	87660319
Rsb	3	95666666	95811551
Rsb	3	105664700	118441695
Rsb	4	20116745	20268571
Rsb	4	78053969	78084800
Rsb	4	91186890	91209809
Rsb	5	43981104	44008040
Rsb	5	55395743	55482947
Rsb	5	58474916	58485540
Rsb	5	71221411	73190311
Rsb	5	101272638	107954486
Rsb	6	1060599	1273254
Rsb	6	4862921	4998883
Rsb	6	23027996	23036356
Rsb	6	33975227	33983418
Rsb	6	42526866	42576873
Rsb	6	50474972	50556813
Rsb	6	54197905	54200352
Rsb	7	33301029	33703592
Rsb	7	50136535	54303422	HSPA9
Rsb	7	62172306	62299655
Rsb	8	8147534	8350423
Rsb	8	23105482	23500030
Rsb	9	4715664	4954586
Rsb	9	44126708	44144079
Rsb	9	69234989	69365661
Rsb	9	87297010	88488237	RAET1G
Rsb	10	7764704	7819872
Rsb	10	19120148	19124762
Rsb	10	58041897	58149018
Rsb	10	68129251	68192499
Rsb	11	23520365	23541547
Rsb	11	61099749	69273969
Rsb	11	94561148	94660196
Rsb	12	18123200	18128253
Rsb	12	27082198	27952217
Rsb	13	40429354	42947293
Rsb	14	28574690	28667355
Rsb	15	11481343	11608759
Rsb	16	46752693	46752693
Rsb	17	68607677	69872770
Rsb	19	2857734	2963137
Rsb	19	39156129	39189821
Rsb	19	43094832	44397913
Rsb	19	48956588	49018030	ERN1
Rsb	21	39650678	39673017
Rsb	21	9423657	9451873
Rsb	21	59151975	60078510
Rsb	23	30212284	30970637
Rsb	24	56407036	56414515
Rsb	24	6157296	62479862
Rsb	25	42022032	42047591
Rsb	27	19307896	19508946
Rsb	28	44151507	44184648	CHAT
* The same colors indicate the overlapping regions
