# Supplementary material for: Identification of Candidate Signature Genes and Key Regulators Associated With Trypanotolerance in the Sheko Breed
Source: Front Genet. 2019 Nov 14;10:1095. doi: 10.3389/fgene.2019.01095 (PMC6872528; doi:10.3389/fgene.2019.01095)
Supplement: Supplementary Table 12 — QTL regions overlapping between Sheko and N’Dama. [file Table_12.xls]

## Sheet: QTL regions
BTA	start	stop	trait
2	62150386	62150492	PCVM
2	63118922	63362056	PCVM
7	7820650	7850254	PARLnM
8	23386997	23662561	BWM
8	23130919	23131506	BWM
8	23102227	23102814	BWM
13	18259068	18334728	PCVD100
13	42951021	42960765	DR60-150
13	39202450	39632869	DR60-150
13	40323236	40535389	DR60-150
13	57899212	57909996	DR60-150
13	57889707	57899205	DR60-150
13	58019524	58049012	DR60-150
13	58439175	58446547	DR60-150
13	58463228	58510710	DR60-150
23	26688281	26690021	DR60-150
PCVI	Initial packed cell volume
PCVM	Minimum packed cell volume
PCVF	Final packed cell volume
PCVIF	PCVI (day 0) minus PCVF
PCVD 150	Percentage decrease in PCV up to day 150 after challenge [(Mean PCV days 0-11) - (mean PCV days 13-150)]/(mean PCV days 0-11)
PCVD100	Percentage decrease in PCV up to day 100 after challenge [(Mean PCV days 0-11) - (mean PCV days 13-100)]/(mean PCV days 0-11)
BWF	Final body weight
BWI	Initial body weight
BWM	After challenge (days 0-150)
BWF/I	BWF scaled by BWI
PARMLn	Natural logarithm of the mean number of parasites after challenge (days 11-150)
DR60-150	Detection rate (Number of times an individual is detected to be infected (days 60-150))
