# Supplementary material for: Identification of Candidate Signature Genes and Key Regulators Associated With Trypanotolerance in the Sheko Breed
Source: Front Genet. 2019 Nov 14;10:1095. doi: 10.3389/fgene.2019.01095 (PMC6872528; doi:10.3389/fgene.2019.01095)
Supplement: Supplementary Table 13 — Summary of the blood and tissue samples collected from indigenous Ethiopian cattle breeds for DNA extraction. [file Table_13.xls]

## Sheet: Worksheet
No.	Breed	Sample type	No. of Samples
1	Sheko	tissue	12
2	Nuer	tissue	13
3	Benshangul	tissue	12
4	Fogera	tissue	11
5	Gindeberet	blood	19
